# Supplementary material for: Hypoxic Roadmap of Glioblastoma—Learning about Directions and Distances in the Brain Tumor Environment
Source: Cancers (Basel). 2020 May 13;12(5):1213. doi: 10.3390/cancers12051213 (PMC7281616; doi:10.3390/cancers12051213)
Supplement: Supplementary file 1 [file cancers-12-01213-s001.zip]

Archive with 19 entries (18 files):
- cancers-790057 supplementary/
- cancers-790057 supplementary/Figure S1.pdf
- cancers-790057 supplementary/Figure S2.pdf
- cancers-790057 supplementary/Figure S3.pdf
- cancers-790057 supplementary/Figure S4.pdf
- cancers-790057 supplementary/Supplementary Data.docx
- cancers-790057 supplementary/Supplementary Data.pdf
- cancers-790057 supplementary/Supplemnetary Table S1.xlsx
- cancers-790057 supplementary/Supplemnetary Table S2AB.xlsx
- cancers-790057 supplementary/Supplemnetary Table S3.xlsx
- cancers-790057 supplementary/~$pplementary Data.docx
- Figure S1.pdf
- Figure S2.pdf
- Figure S3.pdf
- Figure S4.pdf
- Supplementary Data.docx
- Supplemnetary Table S1.xlsx
- Supplemnetary Table S2AB.xlsx
- Supplemnetary Table S3.xlsx
