# Supplementary material for: Hypoxic Roadmap of Glioblastoma—Learning about Directions and Distances in the Brain Tumor Environment
Source: Cancers (Basel). 2020 May 13;12(5):1213. doi: 10.3390/cancers12051213 (PMC7281616; doi:10.3390/cancers12051213)
Supplement: Supplementary file 1 [file cancers-12-01213-s001.zip › cancers-790057 supplementary/Supplemnetary Table S1.xlsx]

## Sheet: Table S1
												donor_id	703393	703393	703393	705859	705859	703493	703493	711547	711547	711547	705758	705758	292163427	292163427	292163427	705757	705757	705757	705803	703393	703393	703393	705859	705859	703493	703493	703493	711547	711547	711547	705758	705758	705758	292163427	292163427	292163427	705757
												donor_name	W1-1-2	W1-1-2	W1-1-2	W11-1-1	W11-1-1	W2-1-1	W2-1-1	W31-1-1	W31-1-1	W31-1-1	W5-1-1	W5-1-1	W55-1-1	W55-1-1	W55-1-1	W8-1-1	W8-1-1	W8-1-1	W9-1-1	W1-1-2	W1-1-2	W1-1-2	W11-1-1	W11-1-1	W2-1-1	W2-1-1	W2-1-1	W31-1-1	W31-1-1	W31-1-1	W5-1-1	W5-1-1	W5-1-1	W55-1-1	W55-1-1	W55-1-1	W8-1-1
												donor_age
												donor_color	646464	646464	646464	6C6C6C	6C6C6C	808080	808080	A8A8A8	A8A8A8	A8A8A8	D8D8D8	D8D8D8	E4E4E4	E4E4E4	E4E4E4	F0F0F0	F0F0F0	F0F0F0	F4F4F4	646464	646464	646464	6C6C6C	6C6C6C	808080	808080	808080	A8A8A8	A8A8A8	A8A8A8	D8D8D8	D8D8D8	D8D8D8	E4E4E4	E4E4E4	E4E4E4	F0F0F0
												sample_well	300629386	300629325	300173638	301287609	301287640	300629372	300629352	301626695	301287706	301287730	300629407	300629399	303748317	303748311	303748307	301626601	302263996	302264004	302262284	300173640	300173644	300629323	301287638	301287607	300629374	300629356	300629382	301287704	301287728	301287734	300629401	300629409	300629430	303748315	303748305	303748195	301626603
												sample_polygon	298763268	298726093	298727595	299910703	299997766	299451102	299451018	300210983	300211029	300211250	299625794	299659908	300979300	300979029	300978167	300629061	300629011	300584827	299833208	298727467	298763287	298804163	300022909	300002217	299451403	299451221	299451380	300211354	300211364	300211379	299625776	299625793	299625871	300979438	300978178	301017641	300629104
												sample_mri_0	-1	-1	-1	-1	-1	-1	-1	-1	-1	-1	-1	-1	-1	-1	-1	-1	-1	-1	-1	-1	-1	-1	-1	-1	-1	-1	-1	-1	-1	-1	-1	-1	-1	-1	-1	-1	-1
												sample_mri_1	-1	-1	-1	-1	-1	-1	-1	-1	-1	-1	-1	-1	-1	-1	-1	-1	-1	-1	-1	-1	-1	-1	-1	-1	-1	-1	-1	-1	-1	-1	-1	-1	-1	-1	-1	-1	-1
												sample_mri_2	-1	-1	-1	-1	-1	-1	-1	-1	-1	-1	-1	-1	-1	-1	-1	-1	-1	-1	-1	-1	-1	-1	-1	-1	-1	-1	-1	-1	-1	-1	-1	-1	-1	-1	-1	-1	-1
												structure_id	298764274	298764274	298764274	298764274	298764274	298764274	298764274	298764274	298764274	298764274	298764274	298764274	298764274	298764274	298764274	298764274	298764274	298764274	298764274	298764292	298764292	298764292	298764292	298764292	298764292	298764292	298764292	298764292	298764292	298764292	298764292	298764292	298764292	298764292	298764292	298764292	298764292
												structure_name	Leading Edge sampled by reference histology	Leading Edge sampled by reference histology	Leading Edge sampled by reference histology	Leading Edge sampled by reference histology	Leading Edge sampled by reference histology	Leading Edge sampled by reference histology	Leading Edge sampled by reference histology	Leading Edge sampled by reference histology	Leading Edge sampled by reference histology	Leading Edge sampled by reference histology	Leading Edge sampled by reference histology	Leading Edge sampled by reference histology	Leading Edge sampled by reference histology	Leading Edge sampled by reference histology	Leading Edge sampled by reference histology	Leading Edge sampled by reference histology	Leading Edge sampled by reference histology	Leading Edge sampled by reference histology	Leading Edge sampled by reference histology	Infiltrating Tumor sampled by reference histology	Infiltrating Tumor sampled by reference histology	Infiltrating Tumor sampled by reference histology	Infiltrating Tumor sampled by reference histology	Infiltrating Tumor sampled by reference histology	Infiltrating Tumor sampled by reference histology	Infiltrating Tumor sampled by reference histology	Infiltrating Tumor sampled by reference histology	Infiltrating Tumor sampled by reference histology	Infiltrating Tumor sampled by reference histology	Infiltrating Tumor sampled by reference histology	Infiltrating Tumor sampled by reference histology	Infiltrating Tumor sampled by reference histology	Infiltrating Tumor sampled by reference histology	Infiltrating Tumor sampled by reference histology	Infiltrating Tumor sampled by reference histology	Infiltrating Tumor sampled by reference histology	Infiltrating Tumor sampled by reference histology
												structure_abbreviation	LE-reference-histology	LE-reference-histology	LE-reference-histology	LE-reference-histology	LE-reference-histology	LE-reference-histology	LE-reference-histology	LE-reference-histology	LE-reference-histology	LE-reference-histology	LE-reference-histology	LE-reference-histology	LE-reference-histology	LE-reference-histology	LE-reference-histology	LE-reference-histology	LE-reference-histology	LE-reference-histology	LE-reference-histology	IT-reference-histology	IT-reference-histology	IT-reference-histology	IT-reference-histology	IT-reference-histology	IT-reference-histology	IT-reference-histology	IT-reference-histology	IT-reference-histology	IT-reference-histology	IT-reference-histology	IT-reference-histology	IT-reference-histology	IT-reference-histology	IT-reference-histology	IT-reference-histology	IT-reference-histology	IT-reference-histology
												structure_color	218FA5	218FA5	218FA5	218FA5	218FA5	218FA5	218FA5	218FA5	218FA5	218FA5	218FA5	218FA5	218FA5	218FA5	218FA5	218FA5	218FA5	218FA5	218FA5	D104D0	D104D0	D104D0	D104D0	D104D0	D104D0	D104D0	D104D0	D104D0	D104D0	D104D0	D104D0	D104D0	D104D0	D104D0	D104D0	D104D0	D104D0
												top_level_structure_id	9429	9429	9429	9429	9429	9429	9429	9429	9429	9429	9429	9429	9429	9429	9429	9429	9429	9429	9429	9429	9429	9429	9429	9429	9429	9429	9429	9429	9429	9429	9429	9429	9429	9429	9429	9429	9429
												top_level_structure_name	Glioblastoma	Glioblastoma	Glioblastoma	Glioblastoma	Glioblastoma	Glioblastoma	Glioblastoma	Glioblastoma	Glioblastoma	Glioblastoma	Glioblastoma	Glioblastoma	Glioblastoma	Glioblastoma	Glioblastoma	Glioblastoma	Glioblastoma	Glioblastoma	Glioblastoma	Glioblastoma	Glioblastoma	Glioblastoma	Glioblastoma	Glioblastoma	Glioblastoma	Glioblastoma	Glioblastoma	Glioblastoma	Glioblastoma	Glioblastoma	Glioblastoma	Glioblastoma	Glioblastoma	Glioblastoma	Glioblastoma	Glioblastoma	Glioblastoma
												top_level_structure_abbreviation	GBM	GBM	GBM	GBM	GBM	GBM	GBM	GBM	GBM	GBM	GBM	GBM	GBM	GBM	GBM	GBM	GBM	GBM	GBM	GBM	GBM	GBM	GBM	GBM	GBM	GBM	GBM	GBM	GBM	GBM	GBM	GBM	GBM	GBM	GBM	GBM	GBM
												top_level_structure_color	006EC6	006EC6	006EC6	006EC6	006EC6	006EC6	006EC6	006EC6	006EC6	006EC6	006EC6	006EC6	006EC6	006EC6	006EC6	006EC6	006EC6	006EC6	006EC6	006EC6	006EC6	006EC6	006EC6	006EC6	006EC6	006EC6	006EC6	006EC6	006EC6	006EC6	006EC6	006EC6	006EC6	006EC6	006EC6	006EC6	006EC6
#	id	name	gene-id	gene-symbol	gene-name	entrez-id	chromosome	start-position	end-position	p	fold-change	id gene
1	9315	integral membrane protein 2A	9315	ITM2A	integral membrane protein 2A	9452	X	n/a	n/a	1.08e-40	21.446	9315	0.4412	0.1663	0.1589	1.0822	0.5587	0.6946	0.2888	0.8515	0.6012	0.8684	0.6292	0.7903	0.3732	0.3672	0.5452	0.8201	0.6037	0.7996	1.0436	0.0847	0.4892	0.3575	0.5308	0.4801	1.0879	0.996	0.912	0.3939	0.7228	0.5621	0.643	0.6464	0.6687	0.0647	0.2888	0.5652	0.5924
2	8424	regulator of G-protein signaling 5	8424	RGS5	regulator of G-protein signaling 5	8490	1	n/a	n/a	3.93e-48	11.177	8424	0.5439	0.4033	0.2005	0.1992	0.3584	0.4296	0.4055	0.5753	0.3844	0.5813	0.5267	0.4848	0.1064	-0.085	0.2319	0.4758	0.2567	0.4379	0.2359	0.3193	0.4054	0.4124	-0.1223	-0.6326	0.4098	0.4164	0.2492	0.0735	0.4923	0.4247	0.2232	0.2483	0.1465	-0.3354	-0.2226	-0.0743	0.4896
3	31231	HIG1 hypoxia inducible domain family, member 1B	31231	HIGD1B	HIG1 hypoxia inducible domain family, member 1B	51751	17	n/a	n/a	2.33e-33	10.285	31231	0.2566	0.0603	0.0545	0.4943	0.5925	0.4964	0.2418	0.8537	0.0514	0.4508	0.1954	0.5117	0.4985	-0.0263	0.3092	0.5179	0.4457	0.5137	0.5401	-0.2129	0.1177	0.0998	0.3937	-0.1595	0.3488	0.703	0.349	0.1554	0.0115	0.4215	0.0869	0.1984	0.4803	-0.0337	0.0549	0.1677	0.91
4	158897	serine peptidase inhibitor, Kazal type 8 (putative)	158897	SPINK8	serine peptidase inhibitor, Kazal type 8 (putative)	646424	3	n/a	n/a	1.48e-35	9.358	158897	-0.3527	-1.2061	-1.1711	0.7825	-0.7694	-0.5014	-1.0696	-0.8642	-1.1669	-0.4124	-1.1908	0	0.2019	-0.2123	-0.85	-0.418	-0.5988	-0.7575	0.2078	-0.5966	0.3782	-0.9232	0.3811	0.5149	0.2626	0.8756	0.6734	-0.446	-0.1232	-0.0255	-0.1573	0.1285	0.3943	0.0107	0.2095	0.213	0.7485
5	81729	GTPase, IMAP family member 7	81729	GIMAP7	GTPase, IMAP family member 7	168537	7	n/a	n/a	1.65e-30	7.217	81729	0.0965	-0.0245	0.2491	0.9325	0.487	0.4052	0.3656	-0.0463	-0.175	0.3473	0.0465	-0.0853	0.7685	0.7211	0.3842	0.2505	0.2312	0.5374	0.7614	0.0902	0.1009	0.5067	0.3386	0.478	0.7874	1.0156	0.8246	0.1894	0.5072	0.5398	-0.2171	0.0115	0.8894	0.6076	0.0916	0.154	-0.2674
6	77773	transmembrane 4 L six family member 18	77773	TM4SF18	transmembrane 4 L six family member 18	116441	3	n/a	n/a	5.74e-43	6.654	77773	-0.4594	-0.7793	-0.8155	0.8193	-0.0807	-0.4196	-0.2609	-0.1169	-0.4681	-0.2426	-0.3659	-0.4291	0.02	-0.336	-0.5126	0.1074	0.0294	-0.3266	0.2964	-0.5759	0.1573	-0.0635	0.4821	0.6016	0.5383	0.7069	0.5233	-0.7045	0.0486	0.1727	0.3124	0.3339	0.5584	-0.2919	0.0004	-0.0475	0.3446
7	5242	serpin peptidase inhibitor, clade I (neuroserpin), member 1	5242	SERPINI1	serpin peptidase inhibitor, clade I (neuroserpin), member 1	5274	3	n/a	n/a	3.82e-27	6.329	5242	2.2525	2.1333	2.0727	1.5278	1.6418	2.3026	1.8336	1.9006	2.1867	2.0815	2.2112	2.2695	1.6368	1.5211	1.9908	1.8953	1.9694	2.2159	1.6322	1.53	1.3946	1.2753	0.4011	0.3606	1.8228	1.0486	1.7976	0.8353	1.2207	0.8915	1.5439	1.4805	1.5546	1.2569	0.9087	1.0196	0.0251
8	40756	EGF, latrophilin and seven transmembrane domain containing 1	40756	ELTD1	EGF, latrophilin and seven transmembrane domain containing 1	64123	1	n/a	n/a	1.86e-27	6.315	40756	-0.4214	-0.7775	-1.0355	0.7263	0.1586	-0.2763	-0.4386	-0.2083	-0.5319	0.1058	-0.4122	-0.3753	0.2755	-0.228	-0.3675	0.1241	-0.4782	-0.1089	0.0019	-0.8209	0.0013	-0.3704	0.2701	0.4625	0.4432	0.7255	0.4374	-0.3296	0.0213	0.1857	-0.36	-0.1006	0.3968	-0.1869	-0.0749	-0.0668	0.4674
9	1622	decorin	1622	DCN	decorin	1634	12	n/a	n/a	1.56e-17	6.191	1622	0.0893	-0.1971	-0.8697	0.3107	0.1363	0.3732	-0.1092	0.3949	-0.1363	0.3937	0.077	0.0202	-0.0201	-0.3444	-0.1622	0.374	-0.2363	-0.1208	0.0129	-0.8459	-0.4138	-0.6889	-0.1383	-0.2447	0.0506	0.3078	0.1904	-0.2521	0.0482	0.0935	0.0006	0.055	0.3612	-0.3222	-0.2509	-0.3445	0.7684
10	3409	interferon, alpha-inducible protein 27	3409	IFI27	interferon, alpha-inducible protein 27	3429	14	n/a	n/a	5.25e-19	5.973	3409	-0.2744	-0.1127	0.142	0.5036	0.0238	0.2794	0.0827	0.8901	0.4054	0.4296	0.2906	0.7263	0.3811	0.2696	0.5714	0.6593	0.4638	0.4402	1.0973	0.1459	0.2354	0.185	0.0782	0.5077	0.6689	0.8199	0.4871	0.2896	0.3881	0.8595	0.55	0.5675	0.2176	0.1003	0.2156	0.3395	0.3077
11	77692	nitric oxide synthase trafficker	77692	NOSTRIN	nitric oxide synthase trafficker	115677	2	n/a	n/a	1.16e-48	5.865	77692	0.0894	0.0752	0.045	0.6528	-0.238	0.6576	0.1415	0.7245	0.2563	0.6369	0.3598	0.449	0.5924	0.1838	-0.1794	0.3671	0.2781	0.475	0.3929	0.076	-0.1667	0.5309	-0.0747	-0.5757	0.7294	0.9626	0.6398	0.2095	0.5345	0.7167	-0.0798	0.1492	0.1815	-0.1261	-0.209	-0.2696	0.5148
12	1337	cytochrome c oxidase subunit VIIa polypeptide 1 (muscle)	1337	COX7A1	cytochrome c oxidase subunit VIIa polypeptide 1 (muscle)	1346	19	n/a	n/a	3.22e-11	5.847	1337	1.139	1.0465	0.9277	1.111	1.1888	1.266	1.0639	1.172	1.2	0.9545	1.2726	1.2901	0.851	0.9015	1.1825	1.4563	1.4626	1.1049	1.0645	0.5926	0.7586	0.5926	0.3694	0.4376	1.1692	0.4845	0.8904	0.799	0.5233	0.2421	1.228	1.1119	0.7918	0.8019	0.8386	0.9137	0.1868
13	5322	proteolipid protein 1	5322	PLP1	proteolipid protein 1	5354	X	n/a	n/a	4.2e-11	5.833	5322	1.4453	0.9365	1.2507	1.1693	1.2057	1.2296	0.8504	0.8095	0.8382	0.5901	1.4563	1.2367	0.5665	0.7987	1.1326	1.0756	1.2474	1.2906	1.839	1.0263	1.4886	0.8121	0.3339	0.213	1.3498	0.6869	0.9792	0.7887	0.7801	0.8337	0.3187	0.3163	1.2697	0.6338	0.1014	0.7391	0.3002
14	151772	endothelial cell surface expressed chemotaxis and apoptosis regulator	151772	ECSCR	endothelial cell surface expressed chemotaxis and apoptosis regulator	641700	5	n/a	n/a	5.65e-28	5.764	151772	-0.5193	-1.0531	-1.1423	1.0711	-0.1876	-0.9024	-0.4232	-0.9507	-0.9548	-0.3067	-0.6347	-1.3094	0.1394	-0.1296	-0.8623	0.1725	-0.3196	-0.4655	0.1051	-0.3905	0.4483	-0.0852	0.5002	0.9415	0.4947	0.8592	0.3038	-0.8586	-0.8769	-0.216	-0.2391	-0.1773	0.5567	-0.4929	-0.1413	0.1047	0.7227
15	6583	synuclein, gamma (breast cancer-specific protein 1)	6583	SNCG	synuclein, gamma (breast cancer-specific protein 1)	6623	10	n/a	n/a	2.03e-30	5.738	6583	1.9364	2.4774	3.1791	1.4119	1.6695	2.409	2.4482	2.483	2.2328	2.006	2.0833	2.3266	1.7157	1.9446	2.6073	1.7791	2.2886	2.2155	2.0847	2.1849	1.6708	1.6468	0.3762	0.6423	1.8084	1.4749	1.6254	1.9062	1.5702	1.0776	1.475	1.2005	1.4946	1.93	1.1728	1.2613	-0.4208
16	9293	ATP-binding cassette, sub-family G (WHITE), member 2	9293	ABCG2	ATP-binding cassette, sub-family G (WHITE), member 2	9429	4	n/a	n/a	3.85e-50	5.601	9293	0.2957	0.1819	-0.0871	0.6427	0.268	0.6723	-0.0032	0.9739	0.4894	0.7081	0.0872	0.5615	0.4383	0.6108	0.3831	0.9532	0.7537	0.552	1.2042	0.2339	0.2503	0.5255	-0.445	-0.6253	1.2496	1.4171	1.0122	0.2499	0.8258	0.9466	0.4323	0.8131	1.0467	0.3033	0.2894	0.7241	0.1355
17	7079	claudin 5	7079	CLDN5	claudin 5	7122	22	n/a	n/a	5.59e-29	5.531	7079	-0.016	-0.1533	-0.5681	0.2712	0.4397	0.137	0.7	0.5628	0.0961	-0.0718	-0.0238	-0.0289	0.2917	0.3	-0.276	0.3457	0.1478	-0.1296	-0.2244	0.5913	0.7652	0.8082	-0.6574	-0.6359	1.1113	1.4553	1.1488	0.4191	0.3524	0.5109	0.4006	0.5613	0.3019	0.5102	-0.0283	-0.457	0.0064
18	59988	endothelial cell adhesion molecule	59988	ESAM	endothelial cell adhesion molecule	90952	11	n/a	n/a	1.15e-34	5.494	59988	-0.5597	-0.4984	0.0086	0.6062	-0.0078	-0.3056	0.1781	0.1891	-0.6063	-0.4502	-0.6484	0.016	-0.018	0.309	-0.1853	-0.4025	0.0513	-0.4828	-0.291	0.0019	0.2021	0.0724	0.4288	0.536	0.2387	1.0344	0.2641	-0.4189	0.1279	0.4118	-0.0432	-0.1341	0.4667	-0.0896	0.2482	0.0688	0.4818
19	1395	hyaluronan and proteoglycan link protein 1	1395	HAPLN1	hyaluronan and proteoglycan link protein 1	1404	5	n/a	n/a	2.34e-35	5.313	1395	0.0115	-0.1845	-0.6991	-0.8014	-0.1498	-0.2152	-0.1092	-0.0799	0.3488	0.9742	-0.202	0.184	0.6683	0.6213	0.9705	0.4552	-0.4304	0.213	-0.595	-0.0124	0.2082	-0.5049	0.6644	0.3615	0.6466	0.1586	0.6374	0.8339	1.1801	0.9542	0.8629	0.7917	-0.0023	0.8499	0.9737	1.1231	0.4624
20	213	aldehyde dehydrogenase 1 family, member A1	213	ALDH1A1	aldehyde dehydrogenase 1 family, member A1	216	9	n/a	n/a	3.96e-28	5.299	213	0.5881	0.5982	0.64	1.3268	1.1095	1.2885	0.8442	1.6167	1.2625	1.5786	1.5257	1.4428	1.3796	1.0412	0.932	0.9527	1.7085	1.531	0.903	0.482	0.8517	0.1298	0.2969	0.8307	1.6811	1.7873	1.9859	0.6884	1.158	0.5275	1.0173	1.1147	0.9893	1.0005	0.8727	0.922	1.2157
21	474	ATPase, Na+/K+ transporting, alpha 2 polypeptide	474	ATP1A2	ATPase, Na+/K+ transporting, alpha 2 polypeptide	477	1	n/a	n/a	3.5e-17	5.295	474	1.2263	1.1794	1.2355	-0.3508	1.0009	0.9369	1.194	1.6187	1.1628	1.326	0.9429	0.8524	1.2691	1.3166	1.3493	1.1164	1.1529	1.0656	0.9715	1.3536	1.1065	1.1474	-0.41	-0.8424	1.0916	1.3806	1.2877	1.848	1.7288	1.3396	1.2829	1.2987	0.8988	1.2164	0.6078	1.0152	-0.8737
22	81195	RUN domain containing 3B	81195	RUNDC3B	RUN domain containing 3B	154661	7	n/a	n/a	1.24e-46	5.252	81195	1.834	1.2849	0.7424	1.3337	1.5355	1.6	0.9649	0.8138	1.2927	1.8874	1.6896	1.7126	1.1037	0.814	1.4402	1.4039	1.0691	1.9521	0.7511	0.6196	0.5682	0.7128	-0.2948	0.1689	1.5597	1.2126	1.3278	0.4841	1.0597	0.9472	1.0279	1.2266	0.4962	0.6593	0.8012	0.6837	-0.4056
23	55588	RERG/RAS-like	55588	RERGL	RERG/RAS-like	79785	12	n/a	n/a	7.81e-43	5.208	55588	-0.3276	-0.1896	0.4941	1.3031	1.5002	0.9738	0.5299	0.9149	0.7752	1.0682	0.3272	0.1964	-0.185	-0.1871	1.0019	0.5205	0.6278	0.8041	0.7241	-0.0964	-0.0806	0.478	0.7296	0.4319	0.8693	0.9114	0.7095	0.3331	0.7761	0.562	0.6358	0.4864	0.7515	-0.8507	0.2825	0.5588	1.1226
24	31185	endomucin	31185	EMCN	endomucin	51705	4	n/a	n/a	1.26e-45	5.177	31185	0.0071	-0.677	-0.5605	1.0533	0.3153	0.3137	-0.5507	-0.1115	0.0492	0.5088	-0.0754	0.1185	0.4131	0.5155	0.2821	0.3933	-0.0814	0.3259	0.6042	-0.253	0.2747	-0.0458	0.3564	0.5083	0.5493	0.9957	0.4948	-0.1055	0.4436	0.5019	0.2749	0.5497	0.7834	0.1243	0.1377	0.5831	0.6723
25	85748	G protein-coupled receptor 116	85748	GPR116	G protein-coupled receptor 116	221395	6	n/a	n/a	3.65e-29	5.138	85748	0.1114	0.0683	-0.2343	0.4182	0.191	0.3408	-0.032	0.3055	0.2901	0.7751	0.2172	0.1659	0.1498	-0.0023	0.2661	0.2349	0.2393	0.4271	-0.2037	-0.5581	-0.0389	-0.1322	0.1179	0.4635	0.344	0.5581	0.4436	-0.1717	0.1019	0.1874	0.0739	0.1393	0.3254	0.1306	-0.227	-0.1616	0.3116
26	181486	microseminoprotein, prostate associated	181486	MSMP	microseminoprotein, prostate associated	692094	9	n/a	n/a	1.89e-18	4.983	181486	-1.0467	-1.3651	-1.1806	-0.2881	-0.7478	-1.4043	-0.4949	-1.3231	-1.3606	-1.274	-1.2675	-0.7891	-0.0544	-0.0159	-0.8485	-0.7797	-0.898	0	-1.0354	-0.5632	-0.1236	-0.5521	0.1686	-0.0286	-1.0898	0.2143	-0.3128	-1.1493	-0.9848	-0.5197	-0.0497	0.2553	0.0557	-0.1374	-0.332	0.0801	0.211
27	2665	glycoprotein, alpha-galactosyltransferase 1 pseudogene	2665	GGTA1P	glycoprotein, alpha-galactosyltransferase 1 pseudogene	2681	9	n/a	n/a	1.62e-51	4.833	2665	1.3975	1.0937	0.6843	-0.0601	-0.0442	1.3501	0.9282	1.1426	1.6102	1.7738	1.2335	1.3329	1.8745	1.5358	1.0437	1.7664	1.3323	1.5419	1.6884	1.2336	1.635	1.4083	-0.9867	-0.9579	1.7302	1.9661	2.2082	1.066	1.3123	0.7936	2.1856	2.2872	0.4265	1.3283	0.6443	0.1868	0.1627
28	55978	myc target 1	55978	MYCT1	myc target 1	80177	6	n/a	n/a	2.82e-33	4.818	55978	-0.1692	-0.3928	-0.8315	0.5398	0.0449	-0.1468	-0.2134	0.1594	-0.2669	0.1929	0.0241	0.2049	-0.0292	-0.3204	-0.6253	0.3643	0.0352	-0.1663	0.2846	-0.3359	0.0903	0.1078	-0.0433	0.3886	0.7209	0.7249	0.5811	-0.4843	0.2085	-0.0536	0.0647	0.001	0.7986	0.0051	-0.3099	-0.2231	0.2999
29	80799	chromosome 1 open reading frame 64	80799	C1orf64	chromosome 1 open reading frame 64	149563	1	n/a	n/a	3.68e-31	4.803	80799	0.5666	0.5603	1.1304	0.8953	0.89	0.6528	1.135	1.9184	1.067	0.9793	0.075	0.8078	0.4533	0.3584	0.1448	1.0134	0.7734	0.034	0.9759	0.5714	0.3537	0.4352	0.2992	0.3505	0.7954	1.4479	1.0564	1.1689	0.6111	0.9568	0.4049	0.4423	1.259	0.1489	0.476	0.6286	0.3613
30	77746	cysteine/tyrosine-rich 1	77746	CYYR1	cysteine/tyrosine-rich 1	116159	21	n/a	n/a	5.97e-38	4.755	77746	-0.3713	-0.8869	-0.4244	0.4061	-0.0627	0.1225	-0.2767	0.1001	-0.1825	0.1175	-0.5221	-0.5739	-0.1461	-0.3495	-0.3921	0.1333	-0.4287	0.2035	0.1986	-0.7869	0.2359	-0.0106	0.2963	0.4381	0.4018	0.4545	0.1254	-0.5138	-0.1832	0.2472	0.0565	0.3993	0.3094	-0.3497	-0.4889	-0.3715	0.1756
31	4942	oligodendrocyte myelin glycoprotein	4942	OMG	oligodendrocyte myelin glycoprotein	4974	17	n/a	n/a	2.55e-18	4.74	4942	1.4126	1.3475	1.695	0.7009	1.0402	1.6867	1.3063	1.3065	1.7042	1.6497	1.5413	1.7421	1.2185	1.0791	1.5438	1.2826	1.3694	1.8141	1.4863	0.9212	1.1134	0.9082	-0.6778	-0.5566	1.218	1.0963	0.8077	1.2652	1.3886	0.923	1.0269	1.0853	0.9433	0.7135	0.4764	0.9599	-0.8824
32	6817	synaptotagmin I	6817	SYT1	synaptotagmin I	6857	12	n/a	n/a	3.79e-18	4.713	6817	2.5223	2.5109	2.4221	1.9283	2.1188	2.29	2.2962	1.6512	2.3237	2.2149	2.5178	2.3381	1.9127	1.843	2.1552	1.8899	2.1185	2.4407	1.8568	2.0859	1.8313	1.899	1.0377	1.3787	2.2967	1.428	1.9496	1.5077	1.7703	1.4107	1.8914	1.9138	1.6146	1.8361	1.5528	1.4367	-0.5539
33	6576	synaptosomal-associated protein, 25kDa	6576	SNAP25	synaptosomal-associated protein, 25kDa	6616	20	n/a	n/a	3.83e-10	4.684	6576	2.1751	2.1482	2.366	1.8433	2.0558	2.0248	2.0305	1.793	2.0646	2.0466	2.1792	2.1754	1.9131	1.8275	2.1621	1.9867	2.0882	2.2226	1.7001	1.8947	1.8254	1.7266	0.9566	1.1623	1.9266	1.3579	1.8388	1.3286	1.5318	1.1966	1.7658	1.7188	1.6157	1.7488	1.6644	1.6296	-0.314
34	36204	latexin	36204	LXN	latexin	56925	3	n/a	n/a	1.71e-23	4.668	36204	-0.3878	-0.9028	-0.4865	0.021	-0.3209	-0.1622	-0.8313	-0.8151	-0.1395	-0.9879	-0.6075	-0.4153	0.3654	0.2862	-0.4228	-0.0137	-0.7469	0.0791	0.1581	-1.2467	-0.2891	-1.1818	0.3356	0.0549	0.2681	1.0454	0.4049	-1.2912	-0.394	-0.3193	-0.4742	-0.4477	0.098	-0.0585	-0.0596	0.1697	0.5154
35	3364	intercellular adhesion molecule 2	3364	ICAM2	intercellular adhesion molecule 2	3384	17	n/a	n/a	9.73e-27	4.607	3364	-0.3214	-0.0799	0.5369	1.0218	0.9	0.4896	0.8754	1.1496	0.456	0.2499	-0.2514	-0.3451	0.3588	0.1099	0.7299	0.8239	0.7029	0.1053	0.4643	0.1003	-0.1445	0.0862	0.4658	0.5868	1.0697	1.4056	0.9135	0.0728	-0.0474	0.0292	0.7362	-0.0252	1.2332	0.2804	0.761	0.6908	0.7235
36	1513	chemokine (C-X3-C motif) receptor 1	1513	CX3CR1	chemokine (C-X3-C motif) receptor 1	1524	3	n/a	n/a	7.57e-40	4.59	1513	-0.3738	-0.325	-0.362	0.6476	0.4851	0.7015	0.5209	1.1663	0.9174	1.3969	0.2986	0.4437	1.1346	1.1571	0.9942	1.1334	0.7582	0.3719	0.8777	-0.1819	0.355	-0.3582	0.9618	0.481	0.9839	1.5159	1.1888	1.2958	1.0933	1.3904	0.5686	0.7719	0.4309	0.9977	1.2412	1.2792	1.0107
37	2965	guanylate cyclase 1, soluble, alpha 3	2965	GUCY1A3	guanylate cyclase 1, soluble, alpha 3	2982	4	n/a	n/a	5.22e-33	4.539	2965	1.1004	0.7835	0.5419	0.2335	0.1003	0.8821	0.6789	0.2253	0.767	0.9863	0.9962	0.8028	0.4468	0.4307	0.7846	0.6505	0.5167	0.9367	0.4977	0.1342	0.0247	0.4801	-0.0173	-0.1966	0.768	0.1037	0.4553	-0.1442	0.1948	-0.0859	0.4519	0.4835	0.3341	0.3556	-0.1204	-0.1479	-0.076
38	123289	musculoskeletal, embryonic nuclear protein 1	123289	MUSTN1	musculoskeletal, embryonic nuclear protein 1	389125	3	n/a	n/a	7.09e-35	4.481	123289	0.6303	1.1762	1.4714	1.0246	1.5537	0.9339	1.6445	1.3434	2.1337	1.7117	0.5756	1.1448	1.4498	1.7871	1.6643	1.7711	2.052	0.9313	1.3807	1.5522	1.4262	0.6852	-0.677	-0.3863	0.9718	1.6534	1.2061	2.0053	1.7657	1.6298	1.0577	0.9389	0.5687	1.2328	1.6147	1.8631	0.3896
39	5614	protease, serine, 3	5614	PRSS3	protease, serine, 3	5646	9	n/a	n/a	5.21e-31	4.449	5614	1.5327	2.3492	2.6637	1.8158	2.0093	2.1956	2.1862	2.536	2.1764	1.6307	1.7531	1.9018	2.0437	1.8241	2.4015	1.9625	2.1961	2.1972	1.3688	1.5318	1.1803	1.079	0.7446	0.5819	1.7788	1.3016	1.2421	1.0301	0.7251	0.2331	1.4971	1.5127	0.9644	1.4565	1.7045	1.9183	-0.0728
40	8376	serum deprivation response	8376	SDPR	serum deprivation response	8436	2	n/a	n/a	1.29e-35	4.447	8376	1.2727	0.9899	0.7734	0.746	1.0733	1.0938	0.9931	1.6088	1.1487	1.5917	1.0242	1.3185	0.9756	0.9861	0.8456	1.3789	0.9128	1.0369	1.512	1.241	1.0238	1.0945	-0.2928	-0.6497	1.1002	1.401	1.4362	1.3301	1.6808	1.3633	1.108	1.0771	0.8684	0.7075	-0.394	0.0776	0.2143
41	7404	visinin-like 1	7404	VSNL1	visinin-like 1	7447	2	n/a	n/a	2.65e-14	4.419	7404	2.4338	2.5436	2.69	1.986	2.1154	2.3311	2.3978	2.1113	2.4693	2.2037	2.415	2.4448	2.1065	2.032	2.3568	2.3762	2.3857	2.3753	1.8462	2.1208	1.8949	1.8842	1.0899	1.2313	2.0841	1.4229	2.0628	1.5157	1.5856	1.2587	1.9818	1.9072	1.7686	1.8628	1.684	1.7981	-0.2253
42	57277	apolipoprotein L domain containing 1	57277	APOLD1	apolipoprotein L domain containing 1	81575	12	n/a	n/a	9.17e-31	4.376	57277	0.2911	0.1148	-0.6917	0.5887	-0.3214	-0.0597	0.1114	0.9373	1.0338	0.8655	0.2034	0.4726	-0.5536	-0.5124	-0.6904	0.4509	-0.0099	0.3311	-0.0342	-0.2621	-0.0653	-0.1887	-0.1608	0.1256	0.5153	0.8236	0.4914	0.1513	0.4872	0.9376	0.4745	0.595	0.6327	-0.4074	-0.3865	-0.3675	0.2309
43	60906	protein phosphatase 1, regulatory (inhibitor) subunit 14A	60906	PPP1R14A	protein phosphatase 1, regulatory (inhibitor) subunit 14A	94274	19	n/a	n/a	2.65e-20	4.342	60906	0.6543	0.0714	0.6047	1.1121	0.9135	1.3325	1.0361	0.6925	-0.4517	-0.4099	1.1193	0.6708	-0.2597	0.4186	0.108	0.2453	1.1821	0.5731	0.4418	1.2464	1.8175	0.6924	0.2246	0.0503	1.113	0.5295	0.8979	-0.2609	-0.5841	-0.2159	0.6005	0.3008	1.2377	0.2787	-0.3755	-0.4488	0.4021
44	2966	guanylate cyclase 1, soluble, beta 3	2966	GUCY1B3	guanylate cyclase 1, soluble, beta 3	2983	4	n/a	n/a	1.75e-31	4.244	2966	1.8147	1.5639	1.1138	0.9344	1.4532	1.9335	1.3694	1.2138	1.5821	1.6494	1.7308	1.7447	0.8862	0.7747	1.5423	1.6789	1.5278	1.758	0.8303	0.774	0.7195	0.7451	0.5168	0.2165	1.5174	0.2176	1.2224	0.3336	0.5536	0.1035	0.9767	1.0259	0.6414	0.7527	0.6088	0.6688	0.2599
45	41413	alanine-glyoxylate aminotransferase 2-like 1	41413	AGXT2L1	alanine-glyoxylate aminotransferase 2-like 1	64850	4	n/a	n/a	2.17e-24	4.23	41413	1.9497	1.9183	1.7195	0.5551	1.7277	2.3418	1.9659	2.5379	2.2408	2.457	2.3441	2.3806	2.1391	1.9266	1.8669	1.8196	1.7864	2.1543	2.3847	1.5474	1.7732	1.5174	-0.4328	-0.1081	1.9871	1.933	2.2428	1.8451	2.0562	1.1266	1.8655	1.9646	1.3397	1.5968	1.1502	1.3908	-0.5448
46	157122937	uncharacterized LOC100507008	157122937	LOC100507008	uncharacterized LOC100507008	100507008	10	n/a	n/a	5.85e-10	4.179	157122937	1.5913	1.0496	0.3942	0.3502	0.6417	1.4393	0.8043	0.9399	0.709	0.6984	1.5325	1.4903	0.7084	0.9135	0.6158	1.1144	1.1893	1.074	1.1016	0.4613	1.1926	0.3729	-0.6836	-1.0491	1.2119	1.251	1.5779	1.5566	1.9314	1.9052	1.495	1.5199	0.5483	0.5012	0.3843	0.4495	0.032
47	880	cholecystokinin	880	CCK	cholecystokinin	885	3	n/a	n/a	4.48e-14	4.156	880	2.4331	2.532	2.1842	2.2547	2.4996	2.6882	2.4187	2.4159	2.2444	2.0887	2.432	2.5013	1.8752	1.8076	2.3351	2.4069	2.3008	2.339	1.6302	1.9637	1.6853	1.9396	1.316	1.4878	2.1658	1.6388	2.1978	1.478	1.4424	1.3114	1.9901	1.8654	1.6202	1.7564	2.1438	1.9851	-0.2276
48	2774	guanine nucleotide binding protein (G protein), gamma 11	2774	GNG11	guanine nucleotide binding protein (G protein), gamma 11	2791	7	n/a	n/a	3.52e-15	4.145	2774	-0.0485	-0.6703	-0.9416	0.6017	0.0869	0.3507	-0.2655	0.0354	-0.3009	0.1705	-0.1994	-0.0362	0.1933	0.0218	-0.4503	0.1763	-0.0709	-0.018	0.2573	-0.6831	-0.0578	-0.4083	0.1852	0.2012	0.4613	0.7617	0.574	-0.344	0.2026	0.08	-0.0716	0.0904	0.5712	-0.0517	-0.0615	-0.0811	0.6607
49	7027	Thy-1 cell surface antigen	7027	THY1	Thy-1 cell surface antigen	7070	11	n/a	n/a	1.87e-18	4.11	7027	0.2315	1.2249	1.7799	0.1765	1.0196	0.3299	1.3269	1.0356	1.0207	0.4906	0.518	0.7318	0.5615	0.5719	1.2102	0.6182	1.015	0.745	0.3694	0.9733	0.4151	0.2629	0.4214	0.4557	0.4104	0.0858	0.0251	0.0471	-0.1615	-0.0968	0.437	-0.0268	0.7168	0.3489	0.5746	0.5516	0.215
50	77779	oligodendrocyte transcription factor 1	77779	OLIG1	oligodendrocyte transcription factor 1	116448	21	n/a	n/a	9.92e-24	4.108	77779	0.8717	0.7143	0.0725	-0.2026	0.2249	0.5704	0.7491	0.0595	0.651	0.4231	0.7338	0.5442	0.5158	0.4763	0.3889	1.2334	0.662	0.5226	1.0716	0.8747	1.3998	1.1685	-0.1577	-0.2265	0.7722	0.6886	1.3496	1.1933	0.819	0.8199	1.4179	1.4227	0.5439	0.6729	0.7304	0.3615	0.3086
51	25546	glutaminyl-peptide cyclotransferase	25546	QPCT	glutaminyl-peptide cyclotransferase	25797	2	n/a	n/a	7.54e-23	4.094	25546	1.2963	0.9069	1.2357	1.3591	1.5051	1.1104	0.7163	0.708	1.2744	1.3459	1.1024	1.2276	0.8195	0.8855	1.383	1.485	1.351	1.2214	0.737	-0.0933	0.6571	-0.3291	0.4771	0.472	1.12	0.7432	0.9286	0.1418	0.472	0.525	0.6055	0.4071	1.0655	0.4369	0.5769	0.7905	0.3626
52	85507	placenta-specific 9	85507	PLAC9	placenta-specific 9	219348	10	n/a	n/a	8.14e-33	4.05	85507	-0.5071	-0.1392	-0.3843	0.3365	0.3893	1.2582	0.5747	0.6695	-0.0004	0.5639	-0.1028	0.3635	0.1281	0.3064	0.2773	0.5251	0.775	0.5628	-0.3578	0.4908	0.3254	0.0828	0.4397	0.0855	0.2016	0.7461	0.7902	0.0244	0.0477	-0.7585	0.4851	0.7012	0.3118	0.3894	0.1827	-0.0996	0.7096
53	4130	myelin basic protein	4130	MBP	myelin basic protein	4155	18	n/a	n/a	2.03e-07	4.009	4130	1.0939	1.2578	1.9857	1.2456	1.2373	0.9976	1.3353	1.629	1.2523	0.6415	1.1983	1.1627	0.6758	1.0395	1.3046	1.1526	1.6787	1.2609	1.8004	1.7601	2.0233	1.1938	0.5165	0.6757	1.0955	0.997	1.0174	1.0795	0.7172	0.593	0.4501	0.2091	1.6694	0.9313	0.154	1.0631	0.603
54	30572	plasmolipin	30572	PLLP	plasmolipin	51090	16	n/a	n/a	9.58e-24	4.006	30572	0.0238	0.7539	1.255	0.4435	0.9797	0.9682	1.2208	0.5891	0.3922	0.1837	0.7661	0.831	1.327	1.4939	0.8732	0.6779	1.3806	0.8805	1.5379	1.4183	1.5861	1.2565	0.6972	-0.3164	1.5724	1.2225	1.0714	-0.0203	-0.149	0.2816	0.4107	-0.2268	1.2167	1.1529	0.75	1.0739	0.1445
55	81491	C-type lectin domain family 14, member A	81491	CLEC14A	C-type lectin domain family 14, member A	161198	14	n/a	n/a	1.18e-30	3.99	81491	0.0511	-0.3251	-0.6294	0.698	0.2111	-0.1462	0.1825	0.1389	0.4154	0.0636	0.0242	0.1978	0.1736	0.169	-0.1392	-0.0234	-0.1426	-0.2313	0.2689	-0.0502	0.0916	-0.3921	-0.0432	0.5399	0.1755	0.6848	0.353	-0.465	0.1023	0.3201	-0.0481	0.3713	0.2834	0.0701	-0.2335	-0.0466	0.2663
56	355	aquaporin 1 (Colton blood group)	355	AQP1	aquaporin 1 (Colton blood group)	358	7	n/a	n/a	1.4e-11	3.974	355	-0.9957	-1.3047	-0.4608	-1.7156	-0.8633	-1.1196	-0.3865	-1.1741	-0.9886	-0.0618	-1.614	-1.8464	1.1994	1.3573	0.7304	-1.2477	-0.401	-1.9046	0.64	0.9057	0.8596	1.2544	-0.2119	-1.0956	0.6844	1.2035	1.0196	-0.0889	-0.1214	0.0406	0.618	0.8497	-0.0379	1.6339	1.8727	1.82	0.2041
57	2768	guanine nucleotide binding protein (G protein), gamma 3	2768	GNG3	guanine nucleotide binding protein (G protein), gamma 3	2785	11	n/a	n/a	2.2e-12	3.941	2768	1.5914	2.5138	2.9281	1.6083	1.9763	1.9537	2.4252	2.3352	2.4731	2.0489	1.6273	2.0733	2.0817	2.1004	2.3568	2.0437	2.3276	2.0771	1.645	2.2096	1.6972	1.4833	0.6346	0.8066	1.6835	1.6593	1.4645	1.7434	1.3822	1.2459	1.7567	1.4574	1.7368	1.7804	1.8031	1.8531	0.1604
58	6493	solute carrier family 6 (neurotransmitter transporter, GABA), member 1	6493	SLC6A1	solute carrier family 6 (neurotransmitter transporter, GABA), member 1	6529	3	n/a	n/a	5.02e-35	3.908	6493	1.8408	2.2046	2.3397	-0.1136	0.8422	1.678	2.3334	1.8289	1.4672	1.4364	1.7654	1.6424	1.1337	1.1131	1.7474	2.0204	1.6107	1.2454	0.9794	2.1855	1.483	1.9262	-0.4229	-0.9302	1.2218	1.4445	1.7129	1.2758	1.3967	1.3305	1.5682	1.2823	0.9777	0.9667	0.1726	0.8515	-0.1963
59	7944	tumor suppressor candidate 3	7944	TUSC3	tumor suppressor candidate 3	7991	8	n/a	n/a	8.11e-13	3.899	7944	1.2544	1.1133	0.5087	0.7581	0.989	1.3344	0.776	0.7172	1.228	1.6451	1.279	1.2485	0.7615	0.8265	1.0869	1.0195	0.8946	1.3859	0.6376	0.0114	0.4011	0.0653	-0.4039	-0.383	1.099	0.2246	1.0741	0.3557	0.7818	0.6795	0.5751	0.8661	0.1316	0.294	0.5881	-0.1413	-0.041
60	7121	tumor protein D52-like 1	7121	TPD52L1	tumor protein D52-like 1	7164	6	n/a	n/a	3.19e-17	3.869	7121	1.6158	1.3368	1.6007	1.8875	2.1563	2.2353	1.4946	2.5689	2.2596	2.4529	1.5953	1.9446	2.07	1.8454	2.3632	2.0642	2.2028	2.0079	1.942	0.9649	1.2408	0.8952	0.769	0.785	1.3742	1.3867	1.2049	1.5643	1.5818	1.1801	1.3112	1.3651	1.9558	1.4799	1.4406	1.6833	0.6214
61	4035	lumican	4035	LUM	lumican	4060	12	n/a	n/a	1.02e-12	3.868	4035	-1.1079	-1.3442	0	-0.0213	-0.5669	-1.1645	-1.1369	-0.9831	-1.4284	-0.771	-1.4391	-0.7838	-0.5275	-0.838	-0.757	-0.6351	-0.674	-0.9829	-0.6269	-1.3451	-0.6713	-0.8843	0.2042	0.3411	-0.5092	-0.3914	-0.6804	-1.4113	-1.2623	-0.3272	-1.2405	-0.6042	0.4737	-0.8529	-0.4281	-0.2753	0.8311
62	58658	phytanoyl-CoA 2-hydroxylase interacting protein-like	58658	PHYHIPL	phytanoyl-CoA 2-hydroxylase interacting protein-like	84457	10	n/a	n/a	5.94e-19	3.862	58658	1.3697	1.3162	1.224	0.8442	1.2318	1.1602	1.0766	0.9686	1.1772	1.4515	1.6041	1.4934	1.1759	1.0523	1.3906	1.5093	1.2663	1.4898	1.0699	0.9256	1.137	0.7689	-0.2497	-0.2334	1.2678	0.8098	1.2155	1.6779	1.8277	1.7367	1.087	1.0208	0.9164	0.6981	0.9241	0.9344	-0.5681
63	7407	von Willebrand factor	7407	VWF	von Willebrand factor	7450	12	n/a	n/a	4.99e-33	3.859	7407	-0.4873	-0.1049	0.6349	0.4953	0.6707	-0.1356	0.5358	0.3837	-0.2427	-0.1414	-0.1927	0.1013	0.5685	0.6412	0.0737	0.1871	-0.1149	-0.4152	0.5913	0.2406	0.4396	-0.1925	-1.0562	-0.3658	0.7891	1.4728	0.5928	-0.1323	-0.0646	-0.2076	0.07	-0.3996	0.8075	0.566	0.2166	0.2938	-0.1221
64	85683	family with sequence similarity 13, member C	85683	FAM13C	family with sequence similarity 13, member C	220965	10	n/a	n/a	2.09e-29	3.842	85683	0.229	1.0032	1.0521	0.6648	0.5559	0.7576	1.0664	0.3487	1.1427	0.2478	0.9513	0.7635	0.6549	0.7101	0.5933	-0.1031	0.5098	0.9573	0.731	0.5378	0.5855	0.1693	-0.3395	-0.3727	0.9874	0.1574	0.0874	1.0932	1.0715	1.331	0.1483	0.0525	0.4948	0.2451	0.1824	0.1041	-0.2213
65	34592	GTPase, IMAP family member 4	34592	GIMAP4	GTPase, IMAP family member 4	55303	7	n/a	n/a	6.29e-26	3.83	34592	0.3557	-1.1086	-0.423	0.6318	-0.2238	0.1032	0.0066	0.5082	-0.3565	0.3449	-0.5878	0.0187	-0.1573	0.03	0.1945	-0.2013	-0.2119	-0.104	0.3767	-0.4412	0.1007	-0.3152	0.4226	0.8309	0.4937	0.722	0.1391	0.2194	0.1742	0.5993	-0.0952	-0.4725	0.8493	0.3336	0.2749	0.2548	0.5384
66	81396	chondrosarcoma associated gene 1	81396	CSAG1	chondrosarcoma associated gene 1	158511	X	n/a	n/a	1.37e-23	3.819	81396	-0.4527	-0.5576	-0.6032	0.2979	0.3565	-0.364	-0.0039	0.1273	0.3498	0.1218	-0.4325	-0.3499	-0.0166	-0.2868	-0.9602	0.0635	-1.0103	-0.0969	-0.2057	-0.5212	0.2238	-0.7506	0.8236	0.0852	-0.1945	0.4956	0.0934	-0.2135	-0.877	0.2185	-0.5806	0	0.9386	-0.0167	-0.267	0.4021	0.991
67	6582	synuclein, alpha (non A4 component of amyloid precursor)	6582	SNCA	synuclein, alpha (non A4 component of amyloid precursor)	6622	4	n/a	n/a	9.71e-21	3.818	6582	2.4705	2.4334	2.5528	1.9761	2.178	2.5719	2.2406	2.1604	2.6361	2.3901	2.5785	2.625	1.8659	1.776	2.3126	2.0433	2.3308	2.561	1.7821	1.6531	1.6984	1.3668	0.9723	1.0796	2.3739	1.2003	1.8239	1.3966	1.3541	0.9289	1.6955	1.6216	1.8397	1.6012	1.3706	1.5045	0.3001
68	119604	energy homeostasis associated	119604	ENHO	energy homeostasis associated	375704	9	n/a	n/a	3.83e-21	3.803	119604	1.8405	1.8508	1.6308	0.1992	1.209	2.068	1.9228	2.4842	2.3802	1.8908	1.8681	1.8847	2.0074	1.7028	1.6706	2.3632	2.1827	2.0979	1.5099	1.6363	1.4778	1.5414	-0.9193	-1.1152	1.4996	1.5537	1.8473	2.1642	1.9733	1.591	1.6159	1.693	0.5526	1.309	0.75	0.7171	-0.1647
69	80613	adenomatosis polyposis coli down-regulated 1	80613	APCDD1	adenomatosis polyposis coli down-regulated 1	147495	18	n/a	n/a	6.51e-25	3.684	80613	0.514	0.6569	0.461	-0.002	0.5623	0.5531	0.5412	1.3447	1.4312	1.3864	0.4311	0.9755	0.8678	0.7589	0.5059	1.5639	1.3523	0.8259	0.7903	0.4025	0.3387	-0.053	-0.4256	0.348	0.427	1.1248	1.0974	0.9403	1.3424	0.9029	0.4973	0.1763	0.3654	0.1849	0.0824	0.2911	0.2698
70	3647	integrin, alpha 1	3647	ITGA1	integrin, alpha 1	3672	5	n/a	n/a	6.23e-17	3.674	3647	-0.5189	-1.0687	-1.1467	-0.0641	-0.6507	-1.1185	-0.8124	-0.7999	-1.1098	-0.486	-0.843	-0.7955	-0.3168	-0.363	-0.8016	-0.4332	-0.7347	-0.6816	-0.5168	-1.0923	-0.3788	-0.989	0.2567	0.658	-0.41	0	-0.7157	-0.6958	-0.4523	-0.3718	-0.83	-0.2551	0.0188	-0.7029	-0.9526	-0.7664	0.6733
71	57885	coiled-coil domain containing 3	57885	CCDC3	coiled-coil domain containing 3	83643	10	n/a	n/a	2.06e-25	3.671	57885	0.2906	1.3356	1.2558	0.611	1.0925	0.3888	0.8206	0.7179	1.0301	0.7391	0.0799	0.2266	0.7448	0.5965	0.7038	0.1364	0.6876	0.5797	-0.0211	0.4789	0.0184	0.4683	0.3264	0.2405	0.6571	0.3946	0.2469	-0.1211	-0.1173	-0.5039	0.2669	-0.0054	0.6115	0.5875	0.0123	0.0537	0.5062
72	3470	insulin-like growth factor binding protein 7	3470	IGFBP7	insulin-like growth factor binding protein 7	3490	4	n/a	n/a	3.67e-15	3.669	3470	-1.2133	-1.3495	-2.0676	0.2806	0.5159	-0.3799	-1.0919	-0.5128	-0.6054	-0.0861	-0.5425	-0.6185	-0.1327	-0.5539	-0.6063	-0.169	-0.4913	-0.7609	-0.3339	-1.0851	-0.0313	-0.9371	0.511	0.6766	0.0219	-0.1427	0.1303	-0.4657	-0.2861	0.0651	-0.4602	-0.3677	0.0828	-0.2583	0.3606	-0.0454	1.2151
73	8956	LIM domain binding 2	8956	LDB2	LIM domain binding 2	9079	4	n/a	n/a	9.61e-23	3.597	8956	2.2714	2.2265	1.8282	1.2031	1.4778	2.0342	1.6925	1.7001	2.0404	1.7003	2.1859	2.0856	1.2248	1.077	1.7423	1.4312	1.5793	2.0959	1.0844	1.4567	0.9724	1.4116	0.1287	0.2492	1.5826	0.7512	1.4965	0.518	0.8203	0.2914	1.3665	1.1651	0.7718	0.9166	0.5115	0.6625	-0.0645
74	973	cytidine deaminase	973	CDA	cytidine deaminase	978	1	n/a	n/a	5.41e-36	3.584	973	0	-0.4166	-0.1672	0.9101	0.3555	-0.5502	0.2732	0.4868	0.6664	-0.2648	-0.0348	-0.6122	-0.1782	0.4812	0.0786	0.0914	0.9343	-0.0861	0.1163	0.946	0.0228	0.8692	-0.5708	0.4416	0.5632	0.994	0.1655	0.3021	-0.1389	-0.0255	0.6968	0.8394	0.932	-0.0403	0.3081	0.4104	0.0622
75	2013	glutamyl aminopeptidase (aminopeptidase A)	2013	ENPEP	glutamyl aminopeptidase (aminopeptidase A)	2028	4	n/a	n/a	4.47e-21	3.545	2013	-1.0559	-1.081	-1.0851	-0.1544	-0.7097	-0.621	-0.8939	-1.0687	-0.9655	-0.5916	-0.9682	-0.8228	-0.8882	-0.9272	0	-0.9892	-1.0824	-0.9645	-0.9737	-1.0411	-0.5893	-0.8946	0.1441	0.3667	-0.2322	0.1127	-0.3079	-0.9854	-0.7836	-0.4137	-0.7542	-0.7372	-0.0306	-0.9653	-0.7908	-0.7781	0.4967
76	5143	platelet/endothelial cell adhesion molecule 1	5143	PECAM1	platelet/endothelial cell adhesion molecule 1	5175	17	n/a	n/a	4.68e-24	3.54	5143	-0.6736	-0.6902	-0.6376	0.7065	0.0061	-0.6569	-0.4521	-0.18	-0.5395	-0.2287	-0.5918	-0.6252	-0.0427	-0.1121	-0.4441	-0.134	-0.1651	-0.9429	-0.0972	-0.6852	-0.2656	-0.5366	0.0562	0.7281	-0.0869	0.4569	-0.2919	-0.5203	-0.4565	-0.2628	-0.4954	-0.5069	0.4849	-0.3751	-0.5387	-0.3608	0.107
77	8575	aldo-keto reductase family 1, member C3 (3-alpha hydroxysteroid dehydrogenase, type II)	8575	AKR1C3	aldo-keto reductase family 1, member C3 (3-alpha hydroxysteroid dehydrogenase, type II)	8644	10	n/a	n/a	1.2e-17	3.535	8575	0.018	0.5555	0.5535	1.4002	1.0484	1.5666	0.6777	1.6587	1.4465	1.8353	1.146	1.6626	1.1448	1.2102	0.6982	1.2364	0.9239	1.4027	1.6572	0.152	0.3867	0.1726	0.9065	1.2609	1.2413	1.1762	0.5745	0.8815	0.9588	1.7785	0.4937	1.414	1.7712	0.5806	0.6218	0.8929	0.8783
78	10911	Rap guanine nucleotide exchange factor (GEF) 4	10911	RAPGEF4	Rap guanine nucleotide exchange factor (GEF) 4	11069	2	n/a	n/a	1.46e-29	3.512	10911	2.2357	2.1131	1.6912	1.1939	1.2343	2.0092	1.968	2.6316	2.1385	2.1909	2.4073	2.2507	1.202	0.8543	2.1056	1.8347	2.0673	2.3252	1.5103	0.7611	1.3372	0.6137	-0.086	-0.1098	1.6441	0.9186	1.6103	1.4215	1.771	0.6581	1.1121	1.2115	0.8793	1.1462	0.7073	0.9125	-0.5214
79	1888	sphingosine-1-phosphate receptor 1	1888	S1PR1	sphingosine-1-phosphate receptor 1	1901	1	n/a	n/a	1.23e-20	3.497	1888	1.5114	0.5618	0.2443	1.4954	0.9814	1.2154	0.6176	1.4682	1.5568	1.5991	1.1879	1.3793	1.0655	0.8036	1.1119	1.4824	1.0515	1.3668	1.0953	0.3528	0.7642	0.4773	0.3151	0.2955	0.7442	1.0525	1.3869	1.2385	1.6864	1.1432	1.2701	1.2075	1.0197	0.3934	0.4459	0.6028	0.3108
80	3766	kinase insert domain receptor (a type III receptor tyrosine kinase)	3766	KDR	kinase insert domain receptor (a type III receptor tyrosine kinase)	3791	4	n/a	n/a	2.42e-34	3.485	3766	-0.2378	-0.7596	-0.5087	-0.0297	-0.3895	-0.4984	-0.3436	-0.1508	-0.4313	-0.2196	-0.386	-0.2149	-0.0932	-0.3398	-0.4677	-0.5131	-0.3693	0.0259	-0.0341	-0.1831	0.4145	-0.6875	0.1436	0.8938	0.2033	0.0801	0.0112	-0.3365	-0.4902	0.1173	-0.1028	-0.3472	-0.196	-0.5058	-0.355	-0.4399	0.0406
81	58831	actin filament associated protein 1-like 2	58831	AFAP1L2	actin filament associated protein 1-like 2	84632	10	n/a	n/a	3.25e-27	3.456	58831	0.5696	0.593	0.5234	-0.5663	-0.2469	0.0234	0.5045	0.4567	0.3312	0.5355	0.705	0.3843	-0.0148	-0.2668	-0.0072	0.4192	0.0375	0.3169	0.1976	0.3838	0.1524	0.0327	-0.5285	-0.9004	0.6521	0.5756	0.7705	0.7643	0.8406	0.8417	0.5189	0.6017	0.1337	-0.5051	-0.4137	-0.0016	-0.6208
82	2538	gamma-aminobutyric acid (GABA) A receptor, alpha 1	2538	GABRA1	gamma-aminobutyric acid (GABA) A receptor, alpha 1	2554	5	n/a	n/a	3.84e-16	3.448	2538	2.621	2.4762	2.2339	2.2182	2.4398	2.6888	2.2775	1.995	2.5537	2.7648	2.6897	2.7516	2.0598	1.8919	2.7327	2.4546	2.3303	2.7715	1.7501	1.9421	1.7814	1.8589	1.135	1.0896	2.1797	1.3577	2.0339	1.2668	1.7505	1.5456	2.1593	2.2016	1.9766	1.8345	1.9922	1.9404	-0.1967
83	79286	Na+/K+ transporting ATPase interacting 4	79286	NKAIN4	Na+/K+ transporting ATPase interacting 4	128414	20	n/a	n/a	1.2e-11	3.441	79286	-0.6017	-0.5614	0.198	-1.6316	-0.3071	-0.0293	0.2116	0.6992	0.1865	0.5579	-0.6254	-0.8762	0.8768	1.1514	0.3202	-0.2385	-0.1454	-0.5946	0.7147	1.0898	1.1776	1.1623	-0.7008	-0.7476	0.2764	0.5208	0.5276	1.6298	0.8882	1.1584	0.2812	0.2888	0.7527	1.151	1.4011	0.9055	-0.8192
84	36223	olfactomedin-like 3	36223	OLFML3	olfactomedin-like 3	56944	1	n/a	n/a	1.6e-19	3.399	36223	-1.237	-1.4659	-1.0982	0.1667	-0.6466	-0.6923	-0.9431	-0.3815	-0.9348	-0.3158	-1.2981	-2.0709	-0.397	-0.4498	-0.1615	-0.1787	-0.4738	-0.4077	-0.2869	-0.8105	-0.3202	-1.1644	0.3981	0.8612	-0.7121	-0.3301	-0.6087	-0.0288	-0.4861	-0.1731	-0.4746	-0.4405	0.3827	-0.785	0.0542	-0.2523	1.6338
85	6219	reticulon 1	6219	RTN1	reticulon 1	6252	14	n/a	n/a	9.81e-12	3.39	6219	2.3979	2.4389	2.5712	1.541	1.8001	2.1375	2.2112	1.948	2.268	2.1	2.2826	2.2228	1.7789	1.7464	2.1026	2.1182	2.2677	2.181	1.5792	1.8973	1.6943	1.6277	0.2948	0.5452	1.9592	1.1704	1.6926	1.6339	1.7883	1.3111	1.7305	1.6418	1.5829	1.5044	1.1341	1.219	-0.3387
86	5382	septin 4	5382	2020-09-04	septin 4	5414	17	n/a	n/a	1.59e-19	3.384	5382	0.9699	1.5184	2.4271	1.2274	1.3495	1.3849	1.6373	1.7244	1.5097	1.5221	1.392	1.5188	1.5614	1.7383	1.3343	0.8825	2.0295	1.7004	1.6883	1.9828	2.1883	1.2557	0.0997	0.4545	1.2194	1.1291	1.098	2.314	2.0487	1.9404	0.5967	0.2673	1.6195	1.2918	-0.095	0.5472	0.3816
87	2330	folate hydrolase (prostate-specific membrane antigen) 1	2330	FOLH1	folate hydrolase (prostate-specific membrane antigen) 1	2346	11	n/a	n/a	2.78e-25	3.366	2330	0.9958	0.5678	0.8756	0.7056	0.4253	0.322	-0.2804	0.4872	-1.0832	-0.0276	1.2077	0.5969	0.1168	-0.3558	0.037	-0.1121	0.6518	0.5239	1.205	0.4923	1.0318	-0.2685	0.2133	-0.0163	0.9463	-0.2749	-0.0364	-0.8598	-0.6901	-1.0065	-0.4691	-0.3315	0.4843	0.3919	-0.6258	-0.302	-0.0761
88	4310	myelin-associated oligodendrocyte basic protein	4310	MOBP	myelin-associated oligodendrocyte basic protein	4336	3	n/a	n/a	4.66e-11	3.354	4310	1.7058	1.4751	1.6981	1.0906	1.2539	1.3289	1.0915	1.3321	1.3183	0.5269	1.795	1.302	0.5321	0.6322	1.1249	1.014	1.4147	1.4947	2.0106	1.6446	2.1669	1.4162	0.2334	0.5713	1.3624	0.6567	1.126	1.0644	0.6581	0.3471	0.0944	0.1444	1.378	0.6445	0.0162	0.3827	0.043
89	77745	phosphatase and actin regulator 3	77745	PHACTR3	phosphatase and actin regulator 3	116154	20	n/a	n/a	9.99e-13	3.352	77745	1.7654	1.7382	1.771	1.0315	1.6955	1.5907	1.364	2.0585	1.6948	1.8746	1.7296	1.5786	1.1523	1.0665	1.6637	1.4784	1.7087	1.9274	1.3193	1.5111	1.5157	1.3681	-0.4633	-0.0588	1.2351	1.2323	1.5658	1.1204	1.3316	1.1226	0.9427	1.083	0.9618	1.0022	0.799	0.7331	-0.4806
90	9243	neurexin 1	9243	NRXN1	neurexin 1	9378	2	n/a	n/a	5.46e-13	3.344	9243	2.2227	1.9883	1.3257	1.1099	1.6399	2.166	1.6302	1.2519	1.8306	2.0915	2.2389	2.3162	1.556	1.3405	1.9207	1.9284	1.5934	2.2221	1.3286	1.1291	1.0751	1.1979	-0.1647	-0.2003	1.6752	0.8773	1.732	0.9211	1.4149	0.8018	1.5542	1.537	0.947	1.2412	1.1911	0.9855	-0.5354
91	33829	roundabout, axon guidance receptor, homolog 4 (Drosophila)	33829	ROBO4	roundabout, axon guidance receptor, homolog 4 (Drosophila)	54538	11	n/a	n/a	2.46e-34	3.312	33829	-0.8879	-0.286	-0.1767	0.2988	-0.0195	-0.2055	-0.2501	-0.1894	-0.8521	-0.6216	-0.4323	-0.9174	0.3565	0.2177	-0.3787	0.0313	-0.3403	-0.5481	-0.2762	-0.0043	0.311	0.5352	0.0204	0.5464	0.144	1.2201	0.3454	-0.3407	-0.3095	0.0317	-0.2724	-0.4789	0.4062	-0.3131	-0.4425	0.0774	0.0547
92	3023	hemoglobin, alpha 2	3023	HBA2	hemoglobin, alpha 2	3040	16	n/a	n/a	1.56e-06	3.283	3023	0.4207	0.7254	0.7286	1.2126	0.9303	1.2359	0.3558	1.7401	0.6264	-0.318	0.4721	0.9901	-0.061	0.0171	0.8687	1.1105	0.7039	0.5604	0.683	0.431	-0.0128	0.3542	1.8145	1.2949	0.4572	1.4469	0.8978	0.7296	0.666	-0.2994	0.6846	0.8429	0.4488	-0.5399	0.1616	0.7437	1.2304
93	3007	histone cluster 1, H1a	3007	HIST1H1A	histone cluster 1, H1a	3024	6	n/a	n/a	1.13e-16	3.272	3007	0.362	0.5345	0.0046	1.0199	0.8957	0.782	0.6518	0.2543	0.4921	0.1136	0.7626	0.6534	0.9983	1.267	0.7451	0.9337	0.7317	0.0765	0.4622	0.1777	-0.6814	0.2393	1.4532	1.369	0.7324	0.6474	0.8076	-0.2367	-0.3321	-1.3153	0.8854	0.1261	1.8251	1.1546	1.6038	1.8544	1.3032
94	30343	sparc/osteonectin, cwcv and kazal-like domains proteoglycan (testican) 3	30343	SPOCK3	sparc/osteonectin, cwcv and kazal-like domains proteoglycan (testican) 3	50859	4	n/a	n/a	1.12e-10	3.271	30343	2.1515	1.7234	1.5045	1.7602	2.024	2.1423	1.531	1.7119	1.8509	2.0075	2.1421	2.1847	1.5983	1.3157	2.061	2.2302	2.0096	2.2086	2.0192	1.2807	1.7157	1.2742	0.8137	0.7553	1.9889	1.204	1.9078	0.6653	1.1037	0.9239	1.7254	1.5999	1.3951	0.9939	1.0544	1.171	0.809
95	41377	purinergic receptor P2Y, G-protein coupled, 12	41377	P2RY12	purinergic receptor P2Y, G-protein coupled, 12	64805	3	n/a	n/a	2.96e-21	3.268	41377	0.4129	-0.1556	-0.19	0.8727	0.1081	1.0429	0.0658	1.298	1.3468	1.8119	0.4293	0.6621	1.0006	1.0723	0.7936	1.3668	1.106	1.605	1.6382	-0.1572	0.6741	0.3157	0.9213	1.5175	1.0722	1.4023	0.9115	1.6922	1.7826	1.5258	1.3069	0.9274	1.099	0.3665	0.4138	1.2845	1.4577
96	26867	dickkopf 3 homolog (Xenopus laevis)	26867	DKK3	dickkopf 3 homolog (Xenopus laevis)	27122	11	n/a	n/a	6.19e-24	3.267	26867	2.5059	2.4352	1.9131	0.9186	1.6439	2.0673	1.7641	1.6652	1.5089	1.8786	2.158	2.0718	1.9139	1.5619	2.1204	1.9542	1.8623	2.3479	1.1656	1.3674	1.4508	1.3068	-0.5261	-0.1892	1.8893	0.8886	1.8202	0.1169	0.5323	0.2726	1.3291	1.5445	0.7153	1.475	0.9426	0.4895	-0.0997
97	90352	ST6 (alpha-N-acetyl-neuraminyl-2,3-beta-galactosyl-1,3)-N-acetylgalactosaminide alpha-2,6-sialyltransferase 3	90352	ST6GALNAC3	ST6 (alpha-N-acetyl-neuraminyl-2,3-beta-galactosyl-1,3)-N-acetylgalactosaminide alpha-2,6-sialyltransferase 3	256435	1	n/a	n/a	1.05e-36	3.265	90352	0.897	0.0517	-0.4894	1.2667	0.3328	0.7996	-0.5429	0.6241	0.2956	-0.0132	0.5814	0.7455	0.4977	-0.0939	0.1595	0.7664	0.4079	0.5714	0.6796	-0.6684	0.5233	-0.0396	0.4386	0.1378	0.8135	0.6469	0.3712	-0.1194	1.0224	0.5397	0.5301	0.018	0.2998	-0.5232	-0.0775	-0.5155	-0.0359
98	33651	cytokine-like 1	33651	CYTL1	cytokine-like 1	54360	4	n/a	n/a	3.4e-18	3.26	33651	-0.8098	-0.7819	-0.7851	-1.3689	-0.5379	-1.635	-0.8326	-1.3652	-1.7452	-1.3129	-0.6742	-0.8208	0.1768	-0.0724	-0.126	-0.2385	-0.4096	-1.5997	0.2983	-1.0613	-0.422	-0.4087	0.1098	0.4586	-1.0011	0.1572	-0.1441	-0.3932	-1.181	-0.3067	0.2713	-0.071	-0.528	0.2355	0.038	0.1652	0.4027
99	615	brain cytoplasmic RNA 1 (non-protein coding)	615	BCYRN1	brain cytoplasmic RNA 1 (non-protein coding)	618	2	n/a	n/a	1.46e-10	3.254	615	2.644	2.5257	1.3259	1.3935	1.6899	2.4728	2.4349	2.4037	1.9648	1.6987	2.4143	2.1436	1.2308	1.2149	1.339	2.6425	2.1919	1.9686	1.986	1.2095	1.6118	1.5484	0.1923	0.4323	2.1516	1.7097	2.3612	1.7434	1.3496	0.9754	1.5463	1.1703	1.0615	1.438	0.6897	0.6985	0.513
100	34629	GTPase, IMAP family member 5	34629	GIMAP5	GTPase, IMAP family member 5	55340	7	n/a	n/a	5.26e-23	3.251	34629	-1.4188	-0.2228	-0.4905	0.8103	0.7756	0.1618	-0.3855	0.4495	-0.1961	0.5746	-0.1031	-0.0062	0.3629	0.2316	0.0458	0.7133	0.3056	0.3202	0.7229	0.0369	-0.2548	-0.4019	0.3978	0.5374	0.8047	1.2365	0.6281	1.0586	0.6366	0.3857	-0.3466	-0.4648	1.2385	-1.1434	0.2519	0.4101	0.605
101	4137	melanoma cell adhesion molecule	4137	MCAM	melanoma cell adhesion molecule	4162	11	n/a	n/a	1.18e-20	3.248	4137	-0.935	-0.7406	0.0881	-0.1206	-0.6586	-0.9583	-1.0054	-1.424	-1.2297	-1.0646	-1.0379	-0.8493	-0.1629	-0.2027	-0.4629	-1.1028	-0.7057	-1.0749	-0.2884	0.0753	0.3815	-0.2223	0.5408	0.7623	-0.3913	-0.1535	-0.656	-0.9594	-1.3574	-0.6602	-1.1989	-0.8633	0.4402	0.0859	-0.4487	-0.0332	0.5983
102	55565	chromosome 1 open reading frame 115	55565	C1orf115	chromosome 1 open reading frame 115	79762	1	n/a	n/a	1.09e-27	3.242	55565	2.6937	2.9	2.5398	1.2025	1.6305	2.0506	2.4972	2.2872	2.357	1.9812	2.4373	2.2018	1.6493	1.4846	1.8234	1.8821	1.8271	2.3328	1.3505	1.9805	1.256	2.1637	-0.2341	0.1319	1.5255	1.1016	1.8828	1.1702	1.6462	0.4878	1.5696	1.6519	1.0735	1.2637	0.7157	0.227	-0.6631
103	3026	hemoglobin, beta	3026	HBB	hemoglobin, beta	3043	11	n/a	n/a	6.2e-06	3.228	3026	0.5444	0.5278	0.2401	1.2242	0.9911	1.5661	0.155	1.7495	0.4152	0.1171	0.7054	1.18	-0.0793	-0.3587	0.8537	1.1	0.3214	0.5481	0.7346	-0.4158	-0.6733	-0.0126	2.0326	1.1498	0.637	1.3771	0.8109	0.2836	0.5695	-0.4983	0.622	1.0143	0.388	-0.9201	0.0948	0.654	1.1628
104	9721	TLR4 interactor with leucine-rich repeats	9721	TRIL	TLR4 interactor with leucine-rich repeats	9865	7	n/a	n/a	4.9e-31	3.216	9721	1.3355	1.2387	0.7934	-1.4989	0.2709	1.2355	1.0328	0.7008	0.4257	0.8356	1.2487	0.8187	0.7808	0.6031	0.9175	0.6693	0.7471	1.0329	0.1595	1.2022	1.3381	1.1876	-0.5658	-1.4593	0.8888	0.9782	1.3181	1.6935	2.0415	1.3786	1.6893	2.1333	-0.4928	0.3968	-0.0166	0.1781	-0.9546
105	149615	GTPase, IMAP family member 6	149615	GIMAP6	GTPase, IMAP family member 6	474344	7	n/a	n/a	1.95e-33	3.206	149615	-0.6115	-0.5682	-1.203	1.0605	0.4984	0.5399	-0.0587	-0.1732	-0.6695	0.1463	-0.4818	-0.0989	0.3943	0.2172	0.3842	0.3936	0.2643	0.0456	0.2046	-0.5729	0.0425	-0.7771	0.3776	0.8281	0.5028	1.0141	0.6407	0.5162	0.3805	0.4205	-0.6741	0.0464	0.5302	0.2286	-0.0386	0.1928	0.0952
106	1387	cysteine-rich protein 1 (intestinal)	1387	CRIP1	cysteine-rich protein 1 (intestinal)	1396	14	n/a	n/a	5.22e-13	3.205	1387	-1.1415	-0.8864	-1.0044	-0.064	-0.6727	-0.4997	-0.3667	-0.9376	-0.8802	-1.0416	-1.0434	-0.6351	-0.0643	-0.2684	-0.5765	-0.0434	-0.4763	-0.5581	-0.9534	-1.0115	0.2886	-1.2744	0.3536	0.4087	-0.3182	-0.2479	-1.0399	-0.6436	-0.7411	-1.4619	-0.4636	-0.133	0.1611	-0.472	-0.5698	-0.3161	0.8947
107	9087	leucine-rich, glioma inactivated 1	9087	LGI1	leucine-rich, glioma inactivated 1	9211	10	n/a	n/a	5.28e-23	3.203	9087	2.0223	1.8095	1.8835	2.1429	2.3033	2.0421	1.633	1.9095	2.4052	2.8193	2.1965	2.3001	1.8057	1.4647	2.15	2.1938	2.0687	2.4491	1.6301	1.3803	1.2389	1.2001	0.4244	0.6231	1.9363	1.1381	1.8546	1.0609	1.9009	1.1292	1.5636	1.8606	1.5555	1.0685	1.4682	1.5086	0.556
108	2896	glutamate receptor, metabotropic 3	2896	GRM3	glutamate receptor, metabotropic 3	2913	7	n/a	n/a	3.66e-35	3.201	2896	2.0973	1.8945	2.0656	1.4475	2.016	2.2448	1.8343	2.0155	2.2359	2.0966	2.0128	1.6962	1.03	0.8334	1.8585	2.1037	2.2855	1.9459	1.3503	1.4034	1.5364	1.2504	-0.5696	-0.0458	1.2999	0.6575	1.1446	1.0904	1.2481	0.57	0.6847	0.483	1.7503	0.4405	-0.3406	0.025	0.2175
109	4780	nidogen 1	4780	NID1	nidogen 1	4811	1	n/a	n/a	3.56e-20	3.193	4780	-1.4827	-1.2665	-1.5227	-0.4187	-0.8885	-1.2199	-1.1845	-0.9485	-1.5738	-0.8983	-1.4276	-1.5021	-0.2389	-0.5498	-1.1884	-1.1246	-1.237	-1.4877	-0.9086	-0.9137	-0.0137	-0.683	-0.0082	0.1822	-0.1617	0.3421	-0.0315	-0.456	-0.1061	-0.155	-0.3219	-0.6301	-0.2142	-0.0352	-0.385	-0.218	0.3602
110	10057	calcitonin receptor-like	10057	CALCRL	calcitonin receptor-like	10203	2	n/a	n/a	1.4e-13	3.181	10057	-0.6301	-1.0433	-1.6414	0.2382	-1.0132	-0.6018	-1.1767	-0.8429	-0.7846	0.1173	-0.5223	-0.3593	-0.1074	-0.409	-0.6235	-0.3085	-0.6656	-0.6302	0.2331	-0.4947	0.1597	-0.1736	0.5349	0.192	-0.1281	-0.5041	-0.1157	1.3758	1.6856	1.5154	-0.6725	-0.5435	0.0043	-0.2912	0.0724	-0.0718	0.2349
111	59502	progestin and adipoQ receptor family member VIII	59502	PAQR8	progestin and adipoQ receptor family member VIII	85315	6	n/a	n/a	6.26e-38	3.174	59502	1.723	1.085	0.8367	1.0377	1.444	1.4708	1.2054	1.5692	1.8872	2.5702	2.0095	1.6829	1.9885	1.6631	1.8505	1.6104	1.6949	2.0723	1.414	1.439	1.4933	1.2764	-0.2651	0.0684	1.5843	1.324	1.4777	1.532	2.1615	1.7225	1.4804	1.6449	0.8785	0.8519	0.481	0.61	-0.7176
112	85735	family with sequence similarity 162, member B	85735	FAM162B	family with sequence similarity 162, member B	221303	6	n/a	n/a	3.69e-29	3.174	85735	1.0071	0.9611	-0.0439	-0.001	0.7314	1.2513	0.8971	-0.0369	0.074	-0.054	0.7819	1.115	-0.2067	0.2224	0.4179	0.5042	0.7671	0.4202	-0.0408	0.2038	-0.2131	0.1265	-0.571	-0.0911	-0.1399	-0.0765	-0.336	-0.8947	-0.3554	-0.3802	0.1449	0.2341	-0.7849	0.3229	-0.3527	-0.8243	0.1115
113	3750	potassium channel, subfamily K, member 1	3750	KCNK1	potassium channel, subfamily K, member 1	3775	1	n/a	n/a	4.62e-14	3.165	3750	2.21	1.9591	1.8257	2.2557	2.7129	2.3147	1.7571	1.7842	2.1324	2.2696	2.2783	2.4279	2.0036	1.9245	2.4964	2.5576	2.5558	2.5791	1.6798	1.3567	1.6843	1.6248	1.3347	0.9227	2.1031	1.2226	2.0613	1.2172	1.3626	1.1288	1.9974	1.7706	1.4961	1.5267	1.7181	1.5912	0.2985
114	76691	HEN1 methyltransferase homolog 1 (Arabidopsis)	76691	HENMT1	HEN1 methyltransferase homolog 1 (Arabidopsis)	113802	1	n/a	n/a	1.02e-33	3.155	76691	2.1053	1.5869	2.233	1.4966	1.9206	2.0866	1.7182	1.989	2.2032	2.2056	2.0695	2.5441	1.049	1.2631	1.941	1.6484	1.2646	2.2937	1.2787	0.7644	0.5461	1.1881	1.1052	0.3939	1.5175	0.4403	1.2526	1.3901	1.1268	0.7784	1.2896	1.2641	1.1521	0.8385	0.6377	0.6972	0.3027
115	2279	forkhead box F2	2279	FOXF2	forkhead box F2	2295	6	n/a	n/a	2.59e-23	3.155	2279	-0.5459	-0.4322	-0.9179	0.0632	-0.292	-0.1038	-0.4269	-0.1451	-0.6377	-0.3329	-0.622	-0.7097	0.2104	-0.1917	-0.5233	-0.8566	-0.8845	-0.2243	-0.4324	-0.3061	0.4926	0.0677	-0.3849	-0.3223	0.2776	0.5354	0.4216	-0.5465	-0.5301	-0.2651	-0.1121	-0.7164	-0.3822	-0.3593	-0.2052	-0.6219	0.4053
116	36744	ermin, ERM-like protein	36744	ERMN	ermin, ERM-like protein	57471	2	n/a	n/a	1.14e-11	3.152	36744	1.82	1.2715	1.4988	1.6241	1.4542	1.4473	1.0109	0.9625	0.9656	0.5816	1.8958	1.596	0.352	0.8528	1.2657	1.0701	1.4395	1.5741	1.9072	1.4052	1.9111	1.2172	0.6529	0.5468	1.6731	0.773	0.9123	0.5573	0.3433	0.2409	0.6001	0.551	1.4514	0.6795	0.1065	0.8067	0.4746
117	3022	hemoglobin, alpha 1	3022	HBA1	hemoglobin, alpha 1	3039	16	n/a	n/a	3.44e-07	3.137	3022	0.1261	0.7795	0.8322	1.2331	1.0754	1.2203	0.3397	1.7141	0.5776	-0.1723	0.4735	1.0699	0.1198	-0.1055	0.8411	0.9065	0.802	0.3791	0.5965	0.3835	0.0176	0.1098	1.8864	1.2608	0.4851	1.617	0.9014	0.778	0.5021	-0.341	0.5815	0.826	0.3802	-0.4369	0.3199	0.7792	1.1349
118	9940	EGF-like repeats and discoidin I-like domains 3	9940	EDIL3	EGF-like repeats and discoidin I-like domains 3	10085	5	n/a	n/a	1.54e-15	3.135	9940	2.0592	1.2228	1.0031	1.6963	1.7492	1.768	0.8861	1.0725	1.385	1.8809	2.1922	2.1044	1.0569	0.9438	1.922	1.6665	1.2741	1.5699	1.4748	1.0748	1.1227	1.0813	0.2711	0.5253	1.5711	0.3621	1.0617	0.5641	0.6041	0.4153	1.3334	1.1168	1.1751	0.6431	0.7351	0.6159	0.3557
119	4404	myosin IB	4404	MYO1B	myosin IB	4430	2	n/a	n/a	1.04e-11	3.134	4404	-0.2129	-0.1551	-1.0862	0.1937	-0.3842	-0.3364	-0.6838	-0.4361	-0.1136	-0.0337	-0.5178	-0.5559	-0.3081	-0.4566	-0.5367	-0.2463	-0.2276	-0.1601	-0.8412	-1.0363	-0.2624	-0.698	-0.007	0.1468	0.0286	0.1099	-0.1588	-1.2246	-0.4877	-0.7106	-0.4887	-0.4243	-0.1502	-0.6454	-0.399	-1.0561	0.1845
120	40470	brevican	40470	BCAN	brevican	63827	1	n/a	n/a	9.46e-10	3.128	40470	-0.6525	-0.3836	0.05	-1.6697	-0.8494	-0.6426	0.1622	0.0289	-0.4999	-0.5214	-0.7484	-0.5831	0.6749	0.9973	0.2231	-0.621	-0.5944	-0.6498	0.4979	1.0303	0.9412	1.032	0.1711	-0.1669	0.1255	1.0032	0.7353	1.4541	0.9003	1.0965	0.9949	0.9774	0.3015	0.9887	1.2627	1.0419	-1.3042
121	36733	protein phosphatase, Mg2+/Mn2+ dependent, 1H	36733	PPM1H	protein phosphatase, Mg2+/Mn2+ dependent, 1H	57460	12	n/a	n/a	9.06e-52	3.124	36733	2.0827	1.7784	1.7693	1.0068	1.5735	1.6629	1.4558	1.6999	1.941	1.7507	1.9053	1.8502	1.1186	0.7101	1.7655	1.4096	1.6376	2.1321	0.9572	1.2713	1.0484	1.4569	0.0565	0.1992	1.3236	0.7581	0.8268	-0.0202	1.0989	0.215	0.863	0.8373	0.7567	0.5521	0.7289	0.6227	-0.2847
122	23103	dedicator of cytokinesis 9	23103	DOCK9	dedicator of cytokinesis 9	23348	13	n/a	n/a	1.41e-46	3.103	23103	1.7933	1.461	0.8978	0.349	0.7292	1.5077	1.0035	0.798	1.1238	1.5234	1.3953	1.1664	0.7797	0.5155	1.0582	1.3442	0.9645	1.3732	0.5469	0.8469	0.8452	0.8287	-0.776	-0.5807	1.4174	0.8349	1.4928	0.2582	0.8277	0.3664	0.6544	0.5265	0.4956	0.4112	0.1978	-0.1757	-0.6824
123	28825	ubiquitin-conjugating enzyme E2T (putative)	28825	UBE2T	ubiquitin-conjugating enzyme E2T (putative)	29089	1	n/a	n/a	1.14e-14	3.102	28825	0.0643	0.3474	0.1305	-0.0683	-0.723	0.5199	0.1414	0.5214	0.2968	0.4019	0.4395	0.2658	0.028	0.0421	0.2602	0.0897	-0.1843	0.1153	0.9409	-0.3397	0.0058	-0.2271	0.1414	0.0109	0.5946	-0.6121	0.1852	0.9021	0.6633	0.4581	0.0261	-0.0422	0.1048	-0.5582	0.2526	0.5007	0.1043
124	5127	platelet-derived growth factor receptor, beta polypeptide	5127	PDGFRB	platelet-derived growth factor receptor, beta polypeptide	5159	5	n/a	n/a	9.12e-25	3.101	5127	-0.6573	-0.4455	-0.6507	-0.4149	-0.1771	-0.7811	-0.4696	-0.0371	-0.6419	-0.7045	-0.7012	-0.606	-0.0166	0.1649	-0.5349	-0.2225	-0.7274	-0.8176	-0.5075	-0.794	-0.4282	-0.6265	-0.4377	-0.5782	-0.4609	0.24	-0.0892	-0.3463	-0.7782	-0.3564	-0.5005	-0.158	-0.1919	-0.0749	-0.4028	-0.4296	0.3541
125	79529	chromosome 4 open reading frame 32	79529	C4orf32	chromosome 4 open reading frame 32	132720	4	n/a	n/a	4.01e-25	3.081	79529	0.5181	-0.0849	-0.3382	0.1474	0.4337	-0.2957	-0.4936	-1.0564	0.2053	0.2345	-0.0526	0.3246	0.0552	-0.3581	-0.081	-0.1767	-0.2908	-0.3287	-0.1114	-0.249	0.3098	-0.2797	0.2906	0.1183	-0.0749	0.1234	-0.1038	-0.5518	-0.2807	-0.6151	0.0793	-0.3972	0.3257	-0.6904	-0.4831	-0.2377	0.4334
126	2545	gamma-aminobutyric acid (GABA) A receptor, beta 2	2545	GABRB2	gamma-aminobutyric acid (GABA) A receptor, beta 2	2561	5	n/a	n/a	3.11e-17	3.063	2545	3.2299	2.6466	2.0556	1.9076	2.2764	2.8424	2.2743	1.7507	2.452	2.6598	3.0479	2.8766	1.971	1.7767	2.5192	2.4752	2.1859	2.9644	1.8515	1.9865	1.9183	2.0942	0.5603	0.6456	2.3536	1.3944	2.4992	1.1148	1.8207	1.362	2.1978	2.265	1.6728	1.709	1.6391	1.3791	-0.346
127	8408	sorbin and SH3 domain containing 2	8408	SORBS2	sorbin and SH3 domain containing 2	8470	4	n/a	n/a	3.84e-22	3.062	8408	1.7393	1.8638	0.9145	0.3599	1.9786	1.6784	1.4398	1.4013	1.9009	1.955	1.6611	2.0341	1.6542	1.1795	1.7788	1.7894	1.2045	1.9329	1.1182	0.9329	0.7599	0.6404	-0.6818	-0.5328	1.6068	0.7271	1.4009	0.4703	0.6759	0.313	1.3824	1.4053	0.5118	1.2184	1.1709	0.5347	0.0381
128	1272	collagen, type III, alpha 1	1272	COL3A1	collagen, type III, alpha 1	1281	2	n/a	n/a	3.76e-07	3.061	1272	-1.4652	0	-1.5041	-0.513	-0.9362	-1.4606	-1.392	-1.3661	-1.3912	-0.9706	-1.4	0	-0.6282	-0.838	-1.365	-1.2251	-1.177	-1.072	-1.2328	-1.4997	-0.7126	-1.3565	-0.184	-0.0431	-0.6751	-0.3073	-0.8022	-1.49	-0.9514	-0.6825	-1.053	-0.8373	0.1348	-0.9118	-0.5678	-1.0213	0.4455
129	90091	epoxide hydrolase 4	90091	EPHX4	epoxide hydrolase 4	253152	1	n/a	n/a	1.06e-20	3.059	90091	2.513	2.0745	1.2998	1.9524	2.0139	2.0818	1.307	1.5573	1.9896	2.1848	2.4956	2.2074	1.1677	0.572	1.6171	2.062	1.7232	2.3094	1.0471	1.032	0.6354	1.3896	0.327	0.3222	1.6014	0.6737	1.7088	0.5855	0.8246	0.4385	1.5098	1.1845	1.0478	0.807	1.2638	0.7473	0.4433
130	33214	solute carrier organic anion transporter family, member 1C1	33214	SLCO1C1	solute carrier organic anion transporter family, member 1C1	53919	12	n/a	n/a	8.7e-20	3.057	33214	1.6463	1.0893	0.4995	0.462	1.9406	1.4469	0.7543	1.8449	1.5898	2.1339	1.0521	1.288	0.7068	0.5048	2.2886	2.2471	1.7933	2.0459	1.7345	0.3249	0.3509	0.1575	1.2254	0.7314	1.0917	0.7564	1.1981	0.8384	1.6845	1.113	1.2506	1.0617	1.3891	0.0908	1.616	1.5299	-0.4108
131	58899	cytochrome c oxidase subunit IV isoform 2 (lung)	58899	COX4I2	cytochrome c oxidase subunit IV isoform 2 (lung)	84701	20	n/a	n/a	3.63e-14	3.049	58899	0	-1.0983	-0.58	0.4427	-0.2878	0.2245	0.1759	-0.3707	-0.5348	-1.2387	-0.4537	0.1738	0.0748	-0.1866	-0.1999	0.2591	-0.6203	-0.1888	-0.1007	-0.0862	-0.071	-0.3146	0.0265	-0.5207	0.1857	0.1909	-0.2657	-0.5069	-0.3586	-0.3437	-0.1612	-0.4865	0.4431	-0.0548	0.0566	-0.046	0.0439
132	2242	fibroblast growth factor 12	2242	FGF12	fibroblast growth factor 12	2257	3	n/a	n/a	1.96e-10	3.046	2242	2.1315	1.7517	1.4586	1.2438	1.4946	2.315	1.5319	1.5415	1.783	2.2494	2.1877	2.4733	1.3241	1.1078	2.0261	1.7298	1.4264	2.3237	1.2208	0.7658	0.9165	0.7344	0.5589	0.3152	1.6604	0.995	1.5588	0.9375	1.4602	1.416	1.3141	1.441	1.0626	0.7612	0.796	0.7679	0.1689
133	36782	microtubule associated tumor suppressor 1	36782	MTUS1	microtubule associated tumor suppressor 1	57509	8	n/a	n/a	5.91e-25	3.04	36782	0.7035	0.3268	0.3256	0.9353	0.5321	0.4887	0.3763	0.6538	0.1849	0.5389	0.5624	0.2934	0.225	0.3146	0.4329	0.1548	0.4345	0.8218	1.0628	0.2927	0.5257	-0.1996	0.3733	0.4388	0.6444	0.7164	0.3691	0.033	0.4908	0.3999	-0.1567	-0.4405	0.4597	-0.1042	0.0155	0.1261	-0.089
134	6823	tachykinin, precursor 1	6823	TAC1	tachykinin, precursor 1	6863	7	n/a	n/a	1.71e-11	3.023	6823	1.5195	1.5152	1.4365	2.2706	2.0298	1.7091	1.2622	1.5651	2.4336	3.1812	1.5731	1.6038	1.6065	1.7171	2.5804	2.6384	2.04	1.7718	1.5796	1.0677	1.4878	0.6334	0.8683	1.0959	1.7792	0.964	1.9035	2.2033	2.4256	2.7784	1.4278	1.3282	2.1885	1.5094	2.6476	2.8299	0.5052
135	26037	adenylate kinase 5	26037	AK5	adenylate kinase 5	26289	1	n/a	n/a	2.44e-21	3.009	26037	2.643	2.8004	2.4984	1.9818	2.5581	2.3964	2.5882	1.9474	2.4502	2.3091	2.7411	2.5774	2.1484	2.0038	2.5537	2.3822	2.4309	2.71	1.9896	2.1464	1.6165	1.8471	0.6771	0.7904	2.412	1.1065	2.0065	1.4153	1.5165	0.9897	2.079	2.0171	1.4283	2.0015	1.4441	1.3366	-0.3299
136	36178	ankyrin repeat and sterile alpha motif domain containing 1B	36178	ANKS1B	ankyrin repeat and sterile alpha motif domain containing 1B	56899	12	n/a	n/a	1.18e-15	3.002	36178	2.2941	2.1709	1.7062	1.3513	1.768	1.8303	1.9122	1.2848	2.0214	1.8787	2.134	1.9211	1.7361	1.403	1.9053	2.1838	2.0697	2.1138	1.6046	1.5641	1.6013	1.4731	-0.3263	0.0543	2.0099	0.8503	1.8651	1.2543	1.3159	0.9725	1.5953	1.5454	1.2175	1.3234	0.7627	0.6994	-0.1111
137	59609	TSPY-like 5	59609	TSPYL5	TSPY-like 5	85453	8	n/a	n/a	1.18e-34	2.991	59609	2.4304	2.0804	1.7085	1.1571	2.0471	2.2536	1.6444	0.9797	1.756	2.2804	2.4083	2.3477	1.7248	1.316	2.0844	2.1927	1.7384	2.2258	1.0067	0.8438	1.4224	1.3875	0.1688	0.2249	1.8385	0.8501	1.7915	0.0005	0.8119	0.5593	1.2673	1.581	0.633	1.1302	1.2306	0.4049	-0.3443
138	5104	phosphodiesterase 1A, calmodulin-dependent	5104	PDE1A	phosphodiesterase 1A, calmodulin-dependent	5136	2	n/a	n/a	1.02e-24	2.985	5104	2.5237	1.9223	1.6537	1.2759	1.4223	2.1683	1.4348	1.2503	1.7969	1.5215	2.3592	2.4054	1.1249	0.9559	1.6499	1.2149	1.4122	1.7084	0.9436	0.3813	0.8545	0.8522	-0.0397	-0.2369	2.0973	0.6827	1.184	0.5263	0.9186	0.3763	1.0542	0.7345	0.2961	0.7671	0.0198	0.2789	-0.5815
139	3748	potassium inwardly-rectifying channel, subfamily J, member 16	3748	KCNJ16	potassium inwardly-rectifying channel, subfamily J, member 16	3773	17	n/a	n/a	1.9e-13	2.98	3748	0.8871	-0.1162	-0.5449	-0.5364	0.6868	1.2037	0.6349	0.8284	1.1935	1.7292	0.8894	1.0105	1.2381	0.9216	1.4666	1.7409	1.0794	1.5773	0.9585	0.2356	0.6474	0.554	0.3865	-0.1963	1.1778	0.9093	1.0399	1.4409	1.9856	1.5637	1.1655	1.4089	0.4664	0.6246	0.9074	0.9534	-0.7286
140	10059	myelin protein zero-like 2	10059	MPZL2	myelin protein zero-like 2	10205	11	n/a	n/a	2.25e-19	2.974	10059	-1.0243	0	-1.0316	1.0412	-0.0705	-1.0146	0	0	0	-0.7026	-0.9766	0	-0.6033	-0.6447	-0.6505	-0.54	-0.7533	-0.353	-0.6129	-1.0246	-0.4984	-0.5955	0.2255	0.4864	-0.0102	-0.0243	-1.0118	-0.7563	-1.0212	-0.7861	-0.8573	-0.6285	1.0962	-0.4647	-0.519	-0.1468	0.5076
141	1897	endothelin receptor type B	1897	EDNRB	endothelin receptor type B	1910	13	n/a	n/a	6.18e-13	2.973	1897	0.2645	-0.2047	-1.1026	-0.509	0.1193	0.2179	-0.2396	0.0152	-0.1945	0.572	-0.3897	-0.0979	0.9981	0.8797	0.8837	0.5393	0.118	0.1345	0.0668	0.3241	0.9481	0.3498	0.4261	0.0136	0.7792	0.8811	1.4787	0.5949	0.7986	0.4897	0.722	0.6837	-0.1425	0.9298	0.9889	1.0702	0.8535
142	10816	chromosome 10 open reading frame 116	10816	C10orf116	chromosome 10 open reading frame 116	10974	10	n/a	n/a	1.78e-09	2.972	10816	1.1315	1.8541	1.8744	0.826	0.8081	1.8945	1.975	1.7161	1.1379	0.716	1.0286	1.1113	1.4293	1.4375	1.3741	1.6052	1.277	1.0868	2.0021	1.7873	1.6567	1.7997	0.0906	0.8482	1.2783	1.8829	1.8067	1.5754	1.0758	1.1973	0.9766	0.9135	0.493	1.3231	1.1696	0.9572	0.3468
143	4183	myocyte enhancer factor 2C	4183	MEF2C	myocyte enhancer factor 2C	4208	5	n/a	n/a	1.51e-24	2.971	4183	2.6326	2.2588	1.694	0.8749	1.196	2.1417	1.8153	1.0843	2.0134	1.8247	2.42	2.1745	1.0563	0.8555	1.5883	1.4245	1.4929	2.4207	0.7373	1.4371	0.7526	1.4064	0.0171	0.4142	1.5769	0.6597	1.2334	0.3129	0.7325	0.2653	1.2778	1.3356	0.954	0.7266	0.4802	0.355	-0.1174
144	998	cadherin 5, type 2 (vascular endothelium)	998	CDH5	cadherin 5, type 2 (vascular endothelium)	1003	16	n/a	n/a	1.69e-15	2.95	998	-0.9899	-0.592	-0.6933	0.3773	-0.4435	-0.2662	-0.6244	-0.3902	-0.2937	-0.2774	-0.6691	-0.8485	-0.0232	-0.2659	-0.2214	-0.39	-0.6314	-0.3566	-0.3654	-0.3933	-0.1172	-0.1426	-0.3679	0.1851	0.1017	0.7174	-0.1648	-0.8564	-0.2969	-0.2826	-0.5837	-0.2808	0.3918	0.0159	-0.6133	-0.7262	-0.1232
145	80959	kelch-like 23 (Drosophila)	80959	KLHL23	kelch-like 23 (Drosophila)	151230	2	n/a	n/a	3.32e-16	2.946	80959	0.8799	0.588	-0.5466	-0.3784	0.843	0.9644	0.1163	0.493	0.6077	1.3731	0.8425	0.5848	0.449	0.149	0.3973	1.1773	0.5314	0.4016	0.4782	-0.1071	0.484	0.4637	-0.8393	-1.0447	0.7884	-0.3979	0.5858	-0.0249	0.4862	0.0577	0.4447	0.8321	-0.0122	0.3186	0.4264	-0.0809	-0.5752
146	9320	four and a half LIM domains 5	9320	FHL5	four and a half LIM domains 5	9457	6	n/a	n/a	1.49e-24	2.943	9320	-0.1803	-0.7649	-0.7759	-0.3027	0.1912	-0.5428	-0.3983	-0.2869	-0.3453	-0.1791	-0.3365	-0.6819	-0.7211	-0.5572	-0.0238	-0.6029	-0.3387	-0.7483	-0.4748	-0.6246	-0.3382	-0.7899	-0.0941	-0.0385	0.1588	-0.0942	0.2385	-0.0407	0.1029	-0.4803	-0.5659	0.1691	0.3358	-0.7579	-0.4042	-0.4236	1.0116
147	22552	nidogen 2 (osteonidogen)	22552	NID2	nidogen 2 (osteonidogen)	22795	14	n/a	n/a	2.76e-20	2.936	22552	-0.8074	-0.8253	-1.135	-0.6106	-0.9052	-1.0251	-1.0339	-0.9564	-0.8499	-0.5752	-0.7956	-0.7124	-0.5041	-0.7778	-0.783	-1.0113	-1.0589	-0.8527	-0.727	-0.9576	-0.3656	-0.8081	-0.0656	0.2816	-0.253	-0.3034	-0.5581	-0.8849	-0.8016	-0.587	-0.7733	-0.6595	-0.1944	-0.5848	-0.3239	-0.7801	0.3252
148	60663	tweety homolog 2 (Drosophila)	60663	TTYH2	tweety homolog 2 (Drosophila)	94015	17	n/a	n/a	1.62e-32	2.92	60663	0.8456	0.2967	0.5037	0.3713	0.4384	0.3837	0.3909	-0.204	0.3236	0.1153	0.9871	0.6882	0.5633	0.5355	-0.0258	0.8887	0.4793	0.1083	1.4767	1.0577	1.5433	0.6685	0.2042	-0.7648	0.745	0.9645	1.2705	0.8283	0.3637	0.8381	0.7502	0.8398	1.2291	0.768	1.2356	0.6275	1.2033
149	2550	gamma-aminobutyric acid (GABA) A receptor, gamma 2	2550	GABRG2	gamma-aminobutyric acid (GABA) A receptor, gamma 2	2566	5	n/a	n/a	2.79e-15	2.917	2550	2.8425	2.6017	2.2796	2.5193	2.6724	2.5148	2.2356	1.7759	2.3527	2.7523	2.677	2.5943	2.0633	1.9525	2.5992	2.3622	2.3652	2.9046	1.7548	2.0125	1.7107	2.0105	1.1927	1.2498	2.1766	1.2826	1.9006	1.2976	1.8087	1.2723	2.128	2.1683	1.7918	1.7765	2.1735	1.871	-0.4268
150	1115	chimerin (chimaerin) 1	1115	CHN1	chimerin (chimaerin) 1	1123	2	n/a	n/a	3.57e-20	2.914	1115	2.8882	2.787	2.7269	1.9554	2.2819	2.7701	2.6465	2.6973	2.8925	2.5353	2.9614	2.8352	2.0639	1.6921	2.3633	2.5907	2.4617	2.5437	1.8775	2.0593	1.5783	2.066	0.6657	0.6584	2.1586	1.0778	1.9002	1.3878	1.4842	0.5759	2.0862	1.8779	1.6046	1.6314	0.7329	1.1926	-0.1891
151	2297	Friend leukemia virus integration 1	2297	FLI1	Friend leukemia virus integration 1	2313	11	n/a	n/a	1.54e-26	2.91	2297	-0.9303	-0.7052	-0.9573	0.646	0.1858	-0.6004	-0.733	-0.1481	-0.1109	0.0589	-0.2945	-0.6885	-0.0369	-0.1791	0.1311	0.2423	0.0176	-0.0252	0.1009	-0.6858	0.0678	-0.3017	-0.1464	-0.0277	0.5051	0.9427	0.8061	-0.0603	0.1397	-0.1043	-0.3433	0.0616	0.3862	-0.2586	-0.0097	0.1457	0.4289
152	22671	multimerin 1	22671	MMRN1	multimerin 1	22915	4	n/a	n/a	4.41e-27	2.909	22671	-0.8637	-0.9076	-0.9562	0.3806	-0.4638	-0.7936	-0.7107	-0.6387	-0.6295	-0.7627	-0.6131	-0.4001	0.1473	-0.7023	-0.647	-0.4964	-0.5945	-0.4039	-0.378	-0.7616	-0.5242	-0.8371	0.2168	0.464	-0.4842	-0.1049	-0.698	-0.0803	-0.4487	-0.6941	-0.6769	-0.6033	-0.1609	-0.6712	-0.2128	-0.3797	0.276
153	34791	hairy and enhancer of split 6 (Drosophila)	34791	HES6	hairy and enhancer of split 6 (Drosophila)	55502	2	n/a	n/a	1.68e-13	2.906	34791	0.1846	0.0048	-0.4012	-0.9384	-0.7731	-0.3849	-0.1627	0.1474	-0.4716	-0.2099	0.4007	0.0015	0.0654	0.2109	-0.1965	-0.1617	-0.1296	-0.0937	1.0926	0.8559	1.1769	1.2069	-1.1556	-1.0464	0.2649	0.7416	1.074	1.7428	1.2753	1.3099	0.6208	0.5383	-0.3677	-0.0129	0.2412	-0.7184	-0.3939
154	1867	early B-cell factor 1	1867	EBF1	early B-cell factor 1	1879	5	n/a	n/a	1.15e-15	2.903	1867	-0.2151	-0.5697	-0.9014	-0.4284	-0.7017	-0.9008	-0.4587	-0.8504	-0.7523	0.0246	-0.5475	-0.7504	-0.8109	-0.4213	-0.9541	-0.5851	-0.5107	-0.9263	-0.5669	-0.8102	-0.5844	-0.7641	-0.4172	-0.4568	-0.0101	0.29	0.0104	-0.3513	0.0765	0.3297	-0.3894	-0.5234	-0.4277	-0.9842	-0.9838	-0.8425	0.187
155	80965	solute carrier family 38, member 11	80965	SLC38A11	solute carrier family 38, member 11	151258	2	n/a	n/a	4.97e-23	2.897	80965	-0.0956	-0.2218	-0.4776	0.1557	-0.7784	-0.4408	-0.4477	0.1441	0.0773	-0.0907	-0.192	-0.5095	-0.1011	-0.2016	-0.5255	-0.4237	-0.8333	-0.3091	-0.8277	-0.6756	-0.6393	-0.1362	0.1038	-0.2419	-0.0628	-0.0267	-0.2355	-0.4585	-0.6854	-0.6062	-0.7382	-0.5674	0.4177	-0.1794	-0.3815	-0.5838	-0.1194
156	36793	HECT, C2 and WW domain containing E3 ubiquitin protein ligase 2	36793	HECW2	HECT, C2 and WW domain containing E3 ubiquitin protein ligase 2	57520	2	n/a	n/a	6.43e-32	2.892	36793	0.9722	0.8714	-0.3689	0.5011	-0.0484	0.6115	0.0488	-0.5467	-0.0321	0.55	0.7807	0.3085	0.0228	-0.2752	0.229	-0.0049	-0.4348	1.184	-0.359	-0.2797	0.366	0.0387	0.1385	-0.0495	0.5872	-0.6607	-0.3131	-0.587	-0.1958	-0.4919	-0.2629	-0.1998	-0.34	-0.3305	-0.2632	-0.3932	-0.4252
157	2685	gap junction protein, alpha 4, 37kDa	2685	GJA4	gap junction protein, alpha 4, 37kDa	2701	1	n/a	n/a	1.4e-21	2.888	2685	-0.4979	-0.6861	-0.6127	0.5282	-0.7699	-0.6597	-0.6454	-0.4857	-0.9128	-0.3319	-0.7571	-0.5191	-0.5465	-0.4006	-0.9055	-0.9209	-0.3514	-0.7628	-0.2821	-0.4181	-0.7405	-0.2916	0.8944	0.5149	-0.0479	-0.491	-0.7004	-0.1086	-0.4621	-0.1377	-0.5976	-0.4916	-0.272	-0.1713	-0.3911	-0.5743	0.3306
158	3057	complement factor H	3057	CFH	complement factor H	3075	1	n/a	n/a	3.01e-13	2.888	3057	-1.359	-1.161	-1.1079	0.6276	-0.1962	-0.6725	-0.38	-0.1354	0.266	0.4762	-0.8375	-0.7792	0.2704	0.0747	0.1343	-0.6813	-1.1146	-0.6127	0.1776	-1.2618	-0.6134	-1.2601	0.095	0.1513	0.0639	0.2653	0.0453	-1.0992	-0.082	-0.5302	-1.3258	-0.5784	-0.3072	0.0948	0.3295	0.6587	0.6053
159	28850	transgelin 3	28850	TAGLN3	transgelin 3	29114	3	n/a	n/a	1.53e-07	2.883	28850	1.7246	2.1007	2.3724	1.9562	2.1645	2.2511	2.1694	2.0182	2.1778	1.7922	1.9483	2.1867	1.595	1.5764	2.1354	1.9733	2.1106	2.0749	1.7381	1.766	1.3073	1.2816	0.9495	1.4415	1.8659	1.0344	1.4726	1.3684	1.0327	0.9847	1.5195	1.3869	1.7374	1.4223	1.5574	1.669	-0.5835
160	5211	ATP-binding cassette, sub-family B (MDR/TAP), member 1	5211	ABCB1	ATP-binding cassette, sub-family B (MDR/TAP), member 1	5243	7	n/a	n/a	3.39e-36	2.878	5211	0.5871	0.1387	-0.0789	1.1167	0.7837	0.5455	0.3353	1.156	0.6458	0.735	-0.3494	-0.1132	0.333	0.1664	0.7096	0.7408	0.0555	0.1941	1.1955	0.483	0.422	0.7134	-0.2626	0.0205	1.1896	1.1809	1.3443	0.4606	0.5275	1.0451	0.8033	0.4261	0.9074	0.4684	-0.1944	0.9929	-0.1285
161	2177	fibulin 1	2177	FBLN1	fibulin 1	2192	22	n/a	n/a	2.54e-18	2.878	2177	-0.0709	-0.4834	-0.0821	0.08	-0.1143	0.1789	0.3448	0.7533	-0.2014	-0.323	-0.0465	0.046	0.2233	0.1602	0.7096	0.46	0.4422	-0.061	0.2897	-0.2629	-1.0206	-0.6288	-0.8604	-0.5188	-0.3318	-0.0072	-0.3634	0.932	0.4957	1.7375	-0.5021	-0.5521	0.8523	-0.2237	-0.1552	-0.2256	-0.0531
162	81698	Lix1 homolog (chicken)	81698	LIX1	Lix1 homolog (chicken)	167410	5	n/a	n/a	9.73e-13	2.868	81698	-0.3933	-0.4651	-0.831	1.676	1.0264	0.0644	-0.1444	0.4075	0.3874	1.2988	0.2603	0.4827	1.3683	1.1864	-0.1073	0.5902	0.6358	0.7699	0.8068	0.4872	0.9344	0.3513	0.0657	0.101	0.9881	1.8776	1.8336	1.9999	2.1707	1.9578	1.8355	2.1227	1.7028	0.9989	0.8307	1.0758	-0.8783
163	157121661	uncharacterized LOC100506027	157121661	LOC100506027	uncharacterized LOC100506027	100506027	7	n/a	n/a	1.08e-06	2.868	157121661	-1.7754	-1.5698	0	-0.8189	-1.0641	-1.4747	-1.4461	-1.5364	-1.2523	-1.085	-1.436	-1.4427	-0.3027	-0.3079	-1.3862	-1.1635	-0.8402	-1.3904	-1.1923	-1.5645	-0.5612	-1.65	-0.3699	0.074	-0.5988	-0.3009	-0.5993	-1.1078	-0.8249	-0.79	-0.604	-0.6672	0.1472	-0.2339	-0.3857	-0.7532	0.2311
164	85703	solute carrier family 39 (zinc transporter), member 12	85703	SLC39A12	solute carrier family 39 (zinc transporter), member 12	221074	10	n/a	n/a	6.77e-20	2.859	85703	2.3672	1.7754	1.2963	2.0175	2.5625	2.3005	2.008	2.4572	2.3512	2.695	2.0948	2.2033	2.2974	2.0017	2.6205	2.4278	2.5174	2.3172	2.4415	1.5071	1.7225	1.6581	0.3157	0.2061	2.1861	1.7627	2.1019	1.5741	1.9433	1.4065	1.785	1.837	2.1462	1.7021	1.4882	1.9492	0.0889
165	3756	potassium intermediate/small conductance calcium-activated channel, subfamily N, member 2	3756	KCNN2	potassium intermediate/small conductance calcium-activated channel, subfamily N, member 2	3781	5	n/a	n/a	2.56e-24	2.854	3756	0.5739	0.8542	-0.2584	-0.4563	0.4341	0.5723	0.5719	0.1891	0.3152	-0.1037	0.437	-0.4639	0.7578	1.0626	0.748	0.7846	0.43	0.0565	-0.76	0.6356	0.4376	0.8874	0.0591	-0.5216	0.8843	1.1456	1.508	1.9945	2.134	1.874	1.9834	1.9479	-0.1535	1.2104	0.9607	0.8902	-0.252
166	740	metallophosphoesterase domain containing 2	740	MPPED2	metallophosphoesterase domain containing 2	744	11	n/a	n/a	6.4e-21	2.85	740	1.4776	1.2848	0.2825	0.0377	0.8909	1.2415	0.1509	-0.0096	0.2727	1.4356	1.2142	1.0405	0.9975	0.9943	1.2375	0.8687	0.1933	1.5707	0.886	0.7892	0.592	0.8918	-0.5957	-0.8122	1.2084	1.2565	0.966	-0.3988	1.0394	0.4743	0.9401	1.0923	0.5333	0.316	0.8496	0.6552	-0.5304
167	10088	leucine rich repeat containing 17	10088	LRRC17	leucine rich repeat containing 17	10234	7	n/a	n/a	9.21e-16	2.85	10088	-0.9611	-1.1208	-0.999	-0.9488	-1.1905	-0.6602	-0.7571	-1.3818	-0.7787	-0.5614	-0.9168	-1.2935	0.9791	1.092	0.3675	-0.7484	-1.1437	-0.1927	0.3255	1.1538	1.2431	1.2292	-0.2022	-1.0309	0.3223	1.0186	0.8519	-1.0126	-1.0871	-1.3654	0.274	0.4514	-0.935	0.7533	1.0354	1.5069	-0.5011
168	8453	interferon induced transmembrane protein 1	8453	IFITM1	interferon induced transmembrane protein 1	8519	11	n/a	n/a	3.93e-08	2.845	8453	-0.8911	-0.4526	0.2107	1.2313	0.5233	-0.3378	0.3522	-0.1426	-0.5533	-0.6033	-0.6595	-0.2737	0.6634	0.8351	0.584	-0.0571	-0.0462	-0.4838	0.6748	1.058	0.0209	0.4301	0.3038	0.6845	0.1083	0.7413	-0.026	-0.6488	-0.3769	0.1019	-0.5435	-0.6901	0.6401	0.8494	0.4651	0.6046	0.6168
169	4807	nodal homolog (mouse)	4807	NODAL	nodal homolog (mouse)	4838	10	n/a	n/a	1.94e-20	2.839	4807	-0.6082	0	0	-0.7306	0	-0.691	-0.7299	-0.1425	0	0	-0.6369	0	-0.6583	-0.725	0	-0.1544	0	0	-0.6924	-0.725	-0.1783	0	0.3177	-0.6553	-0.7277	-0.0459	0	-0.4253	-0.4896	-0.2351	-0.7141	-0.5628	-0.5567	-0.2481	-0.6175	-0.7317	0.1632
170	3414	interferon-induced protein with tetratricopeptide repeats 1	3414	IFIT1	interferon-induced protein with tetratricopeptide repeats 1	3434	10	n/a	n/a	1.01e-11	2.821	3414	1.2002	1.3899	1.7107	0.9598	0.429	1.3652	1.1626	1.1657	1.152	1.0203	1.7911	1.8948	1.7578	1.1763	1.6707	0.509	0.7984	1.7177	2.584	0.7627	0.5201	0.6857	-0.5336	0.1249	1.0069	0.2339	0.493	0.6039	0.9457	1.4016	0.6989	0.5878	0.7502	1.0476	-0.2329	0.1115	-0.7658
171	6351	chemokine (C-X-C motif) ligand 12	6351	CXCL12	chemokine (C-X-C motif) ligand 12	6387	10	n/a	n/a	4.47e-12	2.818	6351	1.0727	0.4062	0.0426	1.2744	1.3366	0.7871	0.4399	1.032	0.8192	1.0815	0.4922	1.0515	0.2735	-0.0628	0.9211	1.333	0.9389	0.585	-0.0448	-0.2401	0.0484	-0.2982	0.1098	0.5813	0.7447	0.3029	1.1374	0.0306	0.3723	0.388	0.4061	0.1949	0.5112	0.0788	0.0758	-0.1951	0.1513
172	10120	receptor (G protein-coupled) activity modifying protein 2	10120	RAMP2	receptor (G protein-coupled) activity modifying protein 2	10266	17	n/a	n/a	1.23e-20	2.812	10120	-0.8607	-0.66	-0.6967	0.2914	-0.3947	-0.3445	-0.6311	-0.0551	-0.3974	-0.4765	-0.5183	-0.1324	-0.1564	-0.139	0.1676	-0.6626	0.0215	-0.4191	-0.6665	-0.09	-0.0924	-0.3987	-0.2582	-0.348	0.6629	0.5538	0.2724	-0.0549	-0.0293	0.2073	0.2353	0.5425	0.1652	-0.0396	0.0516	-0.375	0.5456
173	28863	ubiquitin-like with PHD and ring finger domains 1	28863	UHRF1	ubiquitin-like with PHD and ring finger domains 1	29128	19	n/a	n/a	1.84e-18	2.808	28863	-1.5411	-1.9087	-2.1439	-1.3656	-1.595	-1.6143	-1.4822	-2.091	-2.4609	-2.1431	-2.0458	-1.9288	0.0467	-0.0174	-1.0771	-1.0468	-1.8237	-1.8575	-0.1254	0.5482	1.3022	0.7241	0.2433	0.3636	0.0737	0.1405	0.7343	0.1136	0.3128	0.3148	0.3704	0.4585	0.7494	0.1475	0.6967	0.6385	0.1434
174	344	apolipoprotein D	344	APOD	apolipoprotein D	347	3	n/a	n/a	2.57e-07	2.805	344	0.2892	1.134	1.6872	0.809	0.8336	0.9241	1.7196	0.8039	1.1422	0.4999	0.5239	0.833	1.3188	1.4752	1.3087	1.1256	1.5981	0.6267	1.248	1.7258	1.708	0.9249	-0.5597	-0.3245	1.1166	1.6553	1.092	0.7323	0.3596	0.8867	0.9524	0.3752	1.2614	1.3054	0.3161	1.005	0.2299
175	5547	protein kinase C, beta	5547	PRKCB	protein kinase C, beta	5579	16	n/a	n/a	3.79e-14	2.805	5547	2.6076	2.5852	2.225	1.7048	2.3969	2.6116	2.4574	2.1831	2.5354	2.4875	2.6825	2.5832	1.8408	1.5989	2.1148	2.5731	2.2914	2.4703	1.8585	1.6737	1.6352	1.5966	0.3983	0.5613	2.3411	1.3588	2.2403	1.3469	1.7079	1.0223	2.0163	1.8152	1.3392	1.4318	1.0038	0.8837	-0.3061
176	26888	KIAA1274	26888	KIAA1274	KIAA1274	27143	10	n/a	n/a	2.73e-36	2.8	26888	-0.6073	-0.4036	-0.5919	0.0947	-0.1818	-0.4958	-0.9367	-0.1278	-0.0128	-0.3978	-0.6203	-0.5485	-0.1912	-0.1	-0.6051	-0.5329	0.1445	-1.0214	-0.3921	-0.2586	0.1529	0.311	-0.2303	0.7613	0.0593	0.3033	0.0057	-0.0776	-0.4779	0.0696	-0.6775	-0.5474	-0.4526	0.0361	-0.0808	-0.5331	0.6877
177	4319	CD200 molecule	4319	CD200	CD200 molecule	4345	3	n/a	n/a	1.74e-18	2.797	4319	2.1062	1.9575	2.15	1.2581	1.5316	1.6846	1.5883	1.6736	1.9876	1.8251	1.7491	1.9072	1.01	1.1756	1.7722	1.4385	1.6249	1.783	1.0157	1.249	0.5426	0.9401	-0.3098	-0.3929	1.4208	0.5685	1.2595	0.4828	0.6988	0.2731	0.9482	0.7334	1.1289	0.7319	0.354	0.6938	-0.6784
178	25529	RAS guanyl releasing protein 3 (calcium and DAG-regulated)	25529	RASGRP3	RAS guanyl releasing protein 3 (calcium and DAG-regulated)	25780	2	n/a	n/a	7.49e-28	2.795	25529	0.0561	-0.5385	-0.2087	0.5095	-0.6677	-0.137	-0.334	-0.7289	-1.4022	-0.4869	0.1858	0.0416	-0.3384	-0.7998	-0.3493	-0.5439	-0.548	-0.0966	0.0487	0.0974	0.8287	-0.1941	-0.1708	-0.1405	0.9406	0.6855	-0.0132	-0.8358	-0.5017	-0.2916	-0.6545	-0.0555	-0.4103	-0.3019	-0.5146	-0.3475	0.0177
179	79506	synaptoporin	79506	SYNPR	synaptoporin	132204	3	n/a	n/a	1.48e-12	2.788	79506	2.7872	2.6364	2.2997	1.7837	1.9817	2.7275	2.2907	2.2236	2.3378	2.5649	2.8568	2.8554	2.2148	2.0104	2.6417	2.3205	2.2345	2.8261	1.8315	2.0447	1.8945	1.666	0.4637	0.3151	2.5082	1.7736	2.3173	1.0498	1.422	1.2119	2.1615	2.2056	1.6581	1.795	1.6846	1.2704	-0.6038
180	56104	EF-hand domain family, member D1	56104	EFHD1	EF-hand domain family, member D1	80303	2	n/a	n/a	4.2e-19	2.784	56104	1.133	1.7023	2.2557	1.7609	0.8931	0.5306	1.4911	1.4343	1.2697	0.0404	0.9753	0.6725	0.6029	0.4917	0.5818	0.731	1.0881	-0.102	1.3539	1.3932	1.3097	0.942	-0.1894	0.6285	0.5676	1.4384	1.1889	0.3778	0.0397	-1.0038	0.6204	0.3824	0.5039	0.7229	-0.8771	-0.2785	0.2685
181	8437	phosphoinositide-3-kinase, regulatory subunit 3 (gamma)	8437	PIK3R3	phosphoinositide-3-kinase, regulatory subunit 3 (gamma)	8503	1	n/a	n/a	1.95e-17	2.776	8437	-0.1622	-0.1546	0.2405	0.6135	-0.369	0.0371	-0.1135	-0.4675	0.2434	0.5745	0.5541	0.4566	0.2669	0.0955	0.3196	0.2542	0.2882	0.8313	1.123	-0.3323	-0.4265	-0.451	0.2926	-0.0912	0.4639	-0.3409	-0.2986	0.5967	0.3301	0.4182	-0.2079	-0.3	-0.0146	-0.2529	-0.2441	-0.1604	-0.8535
182	9605	phosphatase and actin regulator 2	9605	PHACTR2	phosphatase and actin regulator 2	9749	6	n/a	n/a	1.25e-19	2.769	9605	0.4753	0.0795	0.0223	0.3723	0.3639	0.1916	0.047	0.113	0.8151	1.4581	0.4823	0.2332	0.248	0.2307	0.1772	0.4182	0.2305	0.7639	0.0973	-0.1031	-0.1415	-0.0617	-0.6319	-0.0573	0.5091	0.8383	0.6638	-0.0793	0.8174	0.2403	0.4204	0.0678	0.0266	0.1928	-0.145	-0.6835	-0.0057
183	4795	neuronatin	4795	NNAT	neuronatin	4826	20	n/a	n/a	1.38e-05	2.748	4795	-0.3238	1.1934	1.521	1.1816	2.0437	0.0295	1.5134	1.0967	1.2161	1.0931	0.2685	0.4438	0.7631	0.8913	1.4037	1.2372	1.3295	0.8877	2.0213	0.826	0.621	0.577	0.6369	0.9221	0.7742	1.4551	1.0089	0.8773	0.796	0.5584	1.4899	1.1367	0.3977	0.4587	1.5931	1.0343	-0.4232
184	1000835	uncharacterized LOC100130938	1000835	LOC100130938	uncharacterized LOC100130938	100130938	18	n/a	n/a	9.28e-17	2.748	1000835	0	0	-0.3185	-0.0567	0	-0.846	0	-0.3042	0	0.0207	0	-0.7519	0	0.4386	0.1146	0.3788	-0.2098	0	0	-0.6121	0.5103	0.137	0.6539	0.4597	0	0.1201	0	0	0.1509	-0.4104	-0.2646	0.5803	0.8527	0	0.2193	0.1748	1.066
185	358	aquaporin 4	358	AQP4	aquaporin 4	361	18	n/a	n/a	1.57e-09	2.742	358	0.7052	0.1978	-0.1311	0.9286	1.1126	0.5423	0.1591	0.576	0.2049	1.0223	0.5032	0.491	1.2799	1.2121	1.3596	1.0222	0.5828	0.6865	1.03	0.7369	1.0505	0.7318	0.7722	0.2621	1.1045	1.3302	1.5419	0.6344	0.8877	0.5701	1.5439	1.7396	0.6853	0.8115	1.309	1.3137	0.1331
186	54987	matrix metallopeptidase 28	54987	MMP28	matrix metallopeptidase 28	79148	17	n/a	n/a	2.76e-34	2.738	54987	0.1627	0.445	0.2416	0.548	0.152	0.9071	0.8142	1.2548	0.2887	1.0321	0.7261	1.3763	0.7266	0.707	0.7299	1.1459	0.45	0.6423	0.6256	0.3111	-0.3221	-0.4129	-0.7888	-0.2455	0.5684	0.8561	1.2472	1.0632	0.3683	0.0235	0.7055	-0.6839	0.2609	0.467	0.3417	-0.0056	0.3012
187	55836	cysteine-serine-rich nuclear protein 3	55836	CSRNP3	cysteine-serine-rich nuclear protein 3	80034	2	n/a	n/a	5.45e-20	2.737	55836	2.7543	2.0722	1.2257	1.2907	1.8926	2.4397	1.4203	1.0682	1.7474	2.0797	2.4292	2.2865	1.5665	1.1938	2.1713	2.2522	2.0205	2.6134	1.2701	1.2892	1.4156	1.5198	-0.252	-0.5181	2.1983	0.485	1.9348	0.5783	1.089	0.4603	1.6556	1.7654	0.519	1.3211	1.2695	0.5798	-0.7507
188	9627	Rap guanine nucleotide exchange factor (GEF) 5	9627	RAPGEF5	Rap guanine nucleotide exchange factor (GEF) 5	9771	7	n/a	n/a	1.59e-27	2.723	9627	2.5016	2.0098	0.975	1.0102	1.6487	2.1146	1.3182	0.6523	1.4838	0.9838	2.3447	2.0351	0.7538	0.3524	1.0768	1.0683	1.4	1.5652	1.2275	1.2841	1.3118	1.419	-0.722	-0.3464	1.3083	-0.1041	1.1843	0.1905	0.3775	-0.0089	1.0246	0.6147	0.7952	0.3157	-0.1339	-0.3551	-0.5094
189	2305	fms-related tyrosine kinase 1 (vascular endothelial growth factor/vascular permeability factor receptor)	2305	FLT1	fms-related tyrosine kinase 1 (vascular endothelial growth factor/vascular permeability factor receptor)	2321	13	n/a	n/a	4.99e-17	2.721	2305	-0.5492	-0.6392	-0.5864	0.492	-0.0877	-0.5954	-0.185	-0.4489	-0.3298	-0.2669	-0.3333	-0.5196	-0.4852	-0.7298	-0.5515	-0.5149	-0.3388	-0.6825	-0.3003	-0.285	-0.3388	-0.0883	0.2812	0.8322	-0.4573	0.1391	-0.3373	-0.4424	0.0899	-0.2871	-0.2391	-0.1552	0.2373	-0.7908	-0.3745	-0.314	-0.0376
190	6814	synapsin II	6814	SYN2	synapsin II	6854	3	n/a	n/a	5.22e-14	2.719	6814	2.5231	2.5754	2.5753	1.9738	2.2805	2.4977	2.3083	2.2283	2.7063	2.5863	2.5893	2.5282	2.2263	2.0282	2.4195	2.3817	2.5333	2.6705	2.2567	2.0435	1.8098	1.9352	0.7772	0.6411	2.4874	1.6199	2.1777	2.0004	2.0503	1.3132	2.0973	2.0622	1.6729	2.0505	1.4977	1.398	-0.4909
191	1417	crystallin, mu	1417	CRYM	crystallin, mu	1428	16	n/a	n/a	3.62e-11	2.716	1417	2.1833	2.6107	2.8473	2.1575	2.2389	2.7047	2.4559	2.8983	3.059	2.7739	2.4136	2.6391	2.3003	2.2133	2.6173	2.3609	2.5905	2.5661	1.9282	2.0186	1.4825	1.6472	1.4991	1.2087	2.1827	1.6734	2.0129	1.9617	1.765	1.3052	2.1383	1.9688	1.8587	2.0971	1.2091	1.5518	-0.0135
192	35147	brain expressed, X-linked 1	35147	BEX1	brain expressed, X-linked 1	55859	X	n/a	n/a	1.22e-07	2.716	35147	1.5871	1.7773	1.5965	1.0772	1.7528	1.9551	1.5843	1.3421	1.8379	1.6943	1.6865	1.7309	1.452	1.2607	1.6419	1.7415	1.7638	1.5646	1.3045	1.1108	0.8284	1.1389	0.2154	0.2366	1.6145	0.9593	1.4006	1.2146	1.174	0.8444	1.3857	1.2725	0.8346	1.1819	1.2709	1.0634	0.236
193	9748	synaptosomal-associated protein, 91kDa homolog (mouse)	9748	SNAP91	synaptosomal-associated protein, 91kDa homolog (mouse)	9892	6	n/a	n/a	4.26e-10	2.712	9748	2.6117	2.4019	2.0116	1.8541	2.0225	2.3579	2.0027	1.8067	2.2719	2.5539	2.5581	2.4665	1.8613	1.7507	2.2909	2.0431	2.023	2.6539	1.8522	1.4512	1.5922	1.5088	0.6734	0.7425	2.245	1.2382	1.9497	1.2763	1.7741	1.3957	1.7401	1.8217	1.4733	1.5043	1.5914	1.2026	-0.6226
194	36308	solute carrier family 17 (sodium-dependent inorganic phosphate cotransporter), member 7	36308	SLC17A7	solute carrier family 17 (sodium-dependent inorganic phosphate cotransporter), member 7	57030	19	n/a	n/a	6.82e-15	2.711	36308	2.2678	2.8297	2.9871	1.953	2.0699	2.3109	2.8766	2.7124	2.7475	2.1917	2.4331	2.389	2.439	2.4081	2.5979	2.499	2.7021	2.2213	1.8915	2.4655	2.2112	2.077	0.3831	0.7853	2.0946	1.9429	2.2436	2.1898	1.8291	1.1578	2.1929	2.0266	1.7327	2.2633	1.9841	1.8447	-0.3986
195	35172	LIM domain only 3 (rhombotin-like 2)	35172	LMO3	LIM domain only 3 (rhombotin-like 2)	55885	12	n/a	n/a	6.63e-12	2.711	35172	1.8091	1.9243	1.9113	0.4901	1.294	1.8289	1.9425	1.8844	2.1807	2.0911	1.7259	1.8726	1.5206	1.249	1.7436	1.5005	1.3967	1.7842	1.2556	1.5023	1.0316	1.6088	0.0989	0.0906	1.5597	1.442	1.0888	1.2304	1.5304	1.0117	1.5693	1.6246	0.763	1.1504	0.6317	0.9194	0.1155
196	1590	dachshund homolog 1 (Drosophila)	1590	DACH1	dachshund homolog 1 (Drosophila)	1602	13	n/a	n/a	3.01e-16	2.7	1590	1.4201	0.8066	0.6757	0.3111	0.044	1.1003	0.413	0.3654	0.8343	0.734	1.5839	0.8237	-0.3742	-0.1469	-0.098	0.0883	0.06	0.6561	0.5058	-0.2269	0.696	-0.4168	-0.918	-0.761	1.4465	0.1515	0.5393	0.3153	0.4413	1.6233	-0.4237	-0.0345	0.1191	-0.1536	-0.5664	-0.6854	0.3201
197	36720	NDRG family member 2	36720	NDRG2	NDRG family member 2	57447	14	n/a	n/a	1.87e-15	2.699	36720	0.2351	1.3998	2.3295	0.7025	1.1817	1.3509	1.3685	3.1736	1.9726	1.9229	1.0882	1.5452	1.2049	1.5174	1.8619	2.0262	2.1101	1.7242	1.7486	1.1751	1.2806	0.559	0.4136	-0.4822	0.4328	1.549	0.9946	2.1169	1.7771	1.5187	0.9737	0.7771	1.7794	0.9635	0.4534	1.4004	0.0783
198	3741	potassium inwardly-rectifying channel, subfamily J, member 10	3741	KCNJ10	potassium inwardly-rectifying channel, subfamily J, member 10	3766	1	n/a	n/a	2.63e-18	2.697	3741	1.0481	1.4054	1.7515	-0.1848	0.9912	0.5346	1.4094	1.4956	1.2594	0.9979	0.8224	0.3866	1.4938	1.3953	1.9978	1.5004	1.3565	1.2203	1.0454	2.1318	1.5196	1.6301	-0.371	-0.4522	0.4252	1.2365	0.93	1.7081	1.8124	1.1917	0.8861	1.0542	1.0827	1.0438	0.411	0.9914	-0.6572
199	10917	stathmin-like 2	10917	STMN2	stathmin-like 2	11075	8	n/a	n/a	0.000701	2.688	10917	1.8195	1.7576	1.7302	1.5332	1.5388	1.8744	1.6262	1.3785	1.917	1.9244	1.8533	1.8017	1.1851	1.2214	1.5348	1.3403	1.5994	1.8081	1.4828	1.3498	1.1132	1.2001	0.7011	0.8078	1.6756	0.9395	1.4099	1.3536	1.5374	1.2587	1.4187	1.3104	1.3566	1.1568	1.1386	1.1238	-0.7168
200	2107	MDS1 and EVI1 complex locus	2107	MECOM	MDS1 and EVI1 complex locus	2122	3	n/a	n/a	5.36e-18	2.682	2107	-0.8089	-0.7301	-0.6815	-0.1142	-0.4989	-0.7584	-0.6142	-0.2678	-0.5555	-0.0559	-0.8298	-0.3212	-0.0004	-0.1884	-0.7189	-0.3497	-0.781	-0.8596	0.0597	-0.7049	-0.0453	0.0084	-0.1971	-0.0661	0.5148	1.0603	0.4164	-1.015	-0.2099	0.2444	0.0995	0.4497	0.2514	-0.6034	-0.8208	-0.1836	-0.5616
201	999	cadherin 6, type 2, K-cadherin (fetal kidney)	999	CDH6	cadherin 6, type 2, K-cadherin (fetal kidney)	1004	5	n/a	n/a	1.13e-15	2.679	999	-0.6125	-1.0116	-0.8855	-0.7587	-0.8801	-0.7004	-0.6649	-0.6643	-0.4899	-0.2559	-0.3519	-0.5131	0.2763	0.1815	-0.4021	-0.7276	-0.7836	-0.944	-1.1281	0.004	0.3169	-0.203	0.3793	0.303	0.5168	0.5878	-0.0193	-1.1604	-0.852	-1.4428	0.3028	0.5018	-0.1485	0.2282	-0.0917	0.6268	0.6062
202	478	ATPase, Na+/K+ transporting, beta 1 polypeptide	478	ATP1B1	ATPase, Na+/K+ transporting, beta 1 polypeptide	481	1	n/a	n/a	1.43e-10	2.677	478	1.8555	1.8545	1.6401	1.7487	2.1532	2.0794	1.8134	1.4565	2.0158	2.2717	2.3243	2.457	1.2756	1.107	1.7803	1.8889	2.1716	2.2419	1.3911	1.5608	1.5476	1.4509	0.3405	0.4713	1.8953	1.0648	1.8479	0.921	1.5082	1.3175	1.7473	1.6662	1.7044	1.2635	0.9861	1.0832	-0.323
203	1452	neurocan	1452	NCAN	neurocan	1463	19	n/a	n/a	1.43e-08	2.676	1452	-0.0406	0.4377	0.8697	0.077	0.3424	-0.2007	0.7734	0.3126	0.2227	0.2269	-0.3176	-0.2494	1.1986	1.3383	1.0956	0.2802	0.5797	0.1245	0.7778	1.3349	0.8541	1.1718	0.9077	0.7237	0.5278	1.1799	0.3734	0.1742	0.3133	0.3373	0.943	0.6973	0.7922	0.712	1.2242	1.6157	-1.2209
204	1032	cerebellar degeneration-related protein 1, 34kDa	1032	CDR1	cerebellar degeneration-related protein 1, 34kDa	1038	X	n/a	n/a	0.000315	2.674	1032	1.9567	1.6655	1.161	1.588	1.4741	1.4149	1.8783	1.3494	1.5589	0.9856	1.9306	1.751	1.1814	1.0883	1.2095	1.2756	1.5667	1.5653	1.3685	1.7454	1.5186	1.7938	0.4014	0.9171	1.065	1.2313	1.0252	1.5709	1.4144	1.2191	1.2765	1.0698	1.2077	1.0491	0.2094	0.7093	0.0856
205	80961	protein phosphatase 1, regulatory (inhibitor) subunit 1C	80961	PPP1R1C	protein phosphatase 1, regulatory (inhibitor) subunit 1C	151242	2	n/a	n/a	2e-11	2.668	80961	-1.4288	-0.4008	-0.9477	-1.3382	-0.4896	-0.6163	-0.3985	-0.9513	-0.3152	-0.0367	-0.6487	-0.7365	0.8684	0.5433	-0.4368	0.0546	-0.808	-0.3948	-0.4569	0.6436	1.117	0.6186	0.5397	0.1854	0.107	0.7722	0.3796	0.6033	0.691	0.9636	1.4687	1.4894	-0.2508	0.1678	0.9363	1.0165	0.2363
206	15	4-aminobutyrate aminotransferase	15	ABAT	4-aminobutyrate aminotransferase	18	16	n/a	n/a	6.41e-17	2.666	15	1.319	1.5467	1.3834	-0.293	0.0054	0.8368	1.0544	1.0388	0.8429	0.7831	1.2511	0.8713	1.1272	0.7193	1.029	0.9711	0.6649	0.9961	0.7977	1.2511	1.2202	0.9523	-0.6446	-0.7277	0.7008	1.1112	1.3578	0.9809	1.0277	0.8998	1.0308	1.0082	0.5777	0.5864	0.415	0.6026	-0.5154
207	1978	ELAV (embryonic lethal, abnormal vision, Drosophila)-like 2 (Hu antigen B)	1978	ELAVL2	ELAV (embryonic lethal, abnormal vision, Drosophila)-like 2 (Hu antigen B)	1993	9	n/a	n/a	1.22e-10	2.652	1978	2.534	2.1337	1.6457	1.9062	2.0425	2.5233	1.8891	1.5812	2.1611	2.3197	2.4729	2.5205	1.6803	1.5397	2.1611	2.0672	1.9197	2.4306	1.5856	1.4589	1.5741	1.4872	0.6219	0.5663	2.1776	1.1061	2.1689	1.0975	1.795	1.3227	1.5927	1.6819	1.4256	1.1791	1.4038	1.2874	-0.7507
208	57727	plasmalemma vesicle associated protein	57727	PLVAP	plasmalemma vesicle associated protein	83483	19	n/a	n/a	8.47e-19	2.65	57727	0	-0.6638	-0.7057	0.1787	-0.175	-0.7716	-0.0668	-0.6764	-0.7053	-0.7197	-0.7863	-0.8686	-0.7024	-0.5656	-0.6614	0	-0.5836	-0.7349	-0.76	0.0628	0.2269	-0.3811	0.0489	1.0982	-0.6901	-0.3931	-0.5685	-0.8762	-0.8299	-0.7788	-0.5214	-0.6708	0.3671	-0.7297	-0.5117	-0.4915	0.3557
209	10249	ATPase, aminophospholipid transporter (APLT), class I, type 8A, member 1	10249	ATP8A1	ATPase, aminophospholipid transporter (APLT), class I, type 8A, member 1	10396	4	n/a	n/a	1.31e-21	2.647	10249	2.7618	2.2275	1.6004	1.6143	1.762	2.4298	1.6757	1.0437	2.1904	2.5595	2.5763	2.5489	1.7435	1.5697	2.3247	1.9384	1.6458	2.7574	1.8571	1.2831	1.7971	1.5599	0.2606	-0.1075	2.2773	0.7859	1.8394	0.736	1.632	1.1252	1.5961	1.8308	0.8369	1.3298	0.7636	0.1663	-0.5879
210	814	calcium/calmodulin-dependent protein kinase II gamma	814	CAMK2G	calcium/calmodulin-dependent protein kinase II gamma	818	10	n/a	n/a	6.64e-30	2.645	814	2.3893	2.4021	3.0037	1.278	2.0061	2.4327	2.548	2.4957	2.5548	2.2345	2.5347	2.4053	1.9396	1.8479	2.2192	2.5135	2.6132	2.6864	1.6458	2.2157	1.7141	1.5012	0.1072	-0.1816	2.2128	1.2727	1.8742	1.7121	1.6395	1.1649	1.7806	1.6188	1.6354	1.5625	0.4589	0.8929	0.1033
211	4123	matrilin 3	4123	MATN3	matrilin 3	4148	2	n/a	n/a	4.09e-26	2.64	4123	-0.0394	-0.5227	-1.2567	1.1482	0.6835	-0.5467	-0.0587	0.8833	0.3433	0.8295	0.0156	-0.2099	0.0002	0.5175	0.3658	0.7779	-0.0491	0.0414	0.823	-0.4991	0.3158	-0.1748	-0.346	-1.155	1.0741	0.0949	1.0518	0.6169	0.6899	0.2467	0.5934	0.8755	0.0153	0.1275	0.3695	0.5668	0.7876
212	1788	dipeptidase 1 (renal)	1788	DPEP1	dipeptidase 1 (renal)	1800	16	n/a	n/a	3.74e-22	2.64	1788	0	0	0	-0.2053	0	0	0	-0.7842	-0.7805	0	0	0	-0.5669	0	0	0	0	0	-0.3849	0	-0.1657	-0.4223	-0.4422	-0.6821	0.4829	1.0699	0.2705	0	-0.4081	-0.7367	-0.6546	-0.7542	0	-0.3916	0.4659	0.6158	-0.6787
213	9738	TBC1 domain family, member 4	9738	TBC1D4	TBC1 domain family, member 4	9882	13	n/a	n/a	1.98e-40	2.639	9738	0.8279	0.5531	0.1653	0.6864	0.353	0.6815	0.363	0.8024	0.8207	1.209	1.009	1.179	0.1651	-0.028	0.9878	0.6319	0.2845	1.2363	0.5728	-0.083	0.4443	0.2376	-0.2894	0.3914	1.288	0.6962	0.8503	0.2581	0.6254	0.2207	0.5197	0.7059	0.1591	-0.2608	-0.0561	-0.594	0.6293
214	10188	murine retrovirus integration site 1 homolog	10188	MRVI1	murine retrovirus integration site 1 homolog	10335	11	n/a	n/a	3.64e-30	2.629	10188	0.5107	0.8537	1.2199	0.4209	1.0406	0.9772	0.982	1.5097	1.5703	1.2422	1.0768	0.8714	1.3261	1.1223	0.9439	1.1966	2.0069	1.4214	0.661	1.5627	1.4468	1.6157	-0.1568	-0.0157	1.4374	1.3725	1.0321	0.9016	1.0063	1.3087	1.3065	1.7328	0.8353	1.0659	0.4736	-0.0212	0.0575
215	25673	myosin VIIA and Rab interacting protein	25673	MYRIP	myosin VIIA and Rab interacting protein	25924	3	n/a	n/a	2.43e-25	2.625	25673	2.4409	2.1264	1.6699	0.9596	1.2253	2.0112	1.9256	1.3296	2.136	1.9423	2.3636	2.4062	1.2013	0.9135	1.7494	1.6315	1.6121	2.4686	1.0546	1.1451	1.3904	1.1312	-0.5751	-0.1853	1.694	1.0786	1.8111	0.3654	1.2693	1.0444	1.4932	1.4971	0.7971	0.4996	0.4643	0.2139	-0.6424
216	9183	phosphotriesterase related	9183	PTER	phosphotriesterase related	9317	10	n/a	n/a	6.96e-19	2.625	9183	2.6223	2.7139	1.5811	2.072	2.5664	2.517	2.0802	1.4003	2.2072	2.7755	2.4764	2.4524	1.9731	1.823	2.6069	2.2714	2.2954	2.9883	1.1191	1.5237	1.4689	1.8056	1.0158	1.5957	1.9784	1.0062	1.9909	0.5375	0.8836	-0.1618	1.6301	2.1456	0.6172	1.5948	1.7533	0.8547	0.1601
217	6238	S100 calcium binding protein A1	6238	S100A1	S100 calcium binding protein A1	6271	1	n/a	n/a	7.89e-08	2.612	6238	1.7068	2.2057	2.3211	0.7248	0.6654	1.9361	1.726	1.9755	1.391	1.2511	0.9642	0.795	1.506	1.2293	1.5498	0.9046	0.9783	0.818	2.085	2.0821	1.9995	2.0284	0.0572	0.244	1.5209	1.5068	1.5394	1.1232	0.9057	1.0594	0.6919	0.6994	0.9291	1.2936	1.3081	1.2207	-0.0393
218	6252	S100 calcium binding protein B	6252	S100B	S100 calcium binding protein B	6285	21	n/a	n/a	5.32e-13	2.612	6252	0.0896	0.263	0.5646	0.5965	0.5982	1.0205	0.5795	1.1044	1.2545	1.4447	0.7627	0.9657	1.5729	1.6251	1.0881	1.1363	1.5779	1.0332	1.4112	0.9171	1.1109	0.6001	0.8368	0.3356	1.1158	1.3041	0.815	0.9271	0.8489	0.783	0.8658	0.7303	1.314	1.2107	0.9698	1.454	1.0695
219	26256	hairy/enhancer-of-split related with YRPW motif-like	26256	HEYL	hairy/enhancer-of-split related with YRPW motif-like	26508	1	n/a	n/a	3.87e-23	2.611	26256	-0.5782	-0.199	-0.3544	-0.2777	-0.7465	0	-0.0627	-0.8832	-0.5737	-0.7855	-0.6965	-0.918	0.1725	0.286	-0.4233	-0.6853	-0.852	-0.2935	0.1044	0.2468	-0.0201	0.1815	-0.0718	-0.5142	-0.2956	0.1901	-0.3938	-0.3821	-0.4381	0.0471	-0.3654	-0.1389	-0.1706	-0.0159	-0.23	-0.2629	0.3384
220	55545	chromosome X open reading frame 36	55545	CXorf36	chromosome X open reading frame 36	79742	X	n/a	n/a	1.3e-26	2.606	55545	-0.5885	-0.8273	-0.2793	1.0224	-0.0177	-0.5258	0.0172	-0.0672	-0.3315	-0.8642	-0.8991	-0.5788	-0.81	0.1894	-0.3546	0.1927	-0.3674	-0.4289	-0.0189	-0.2421	0.2537	-0.5772	0.1409	0.6039	0.5987	0.9398	0.2234	-0.389	-0.0306	0.034	-0.5817	-0.0389	0.9609	-0.5137	-0.3319	-0.1392	0.3662
221	125643	sterile alpha motif domain containing 12	125643	SAMD12	sterile alpha motif domain containing 12	401474	8	n/a	n/a	6.88e-36	2.598	125643	3.5705	2.8356	1.7679	1.4206	1.1329	2.1596	2.2382	1.4955	2.0057	2.2804	2.8863	2.3682	1.3486	0.9237	1.4805	1.3467	1.7276	3.0463	0.5815	1.886	1.522	2.0515	-0.5017	-0.2144	2.0465	1.2623	1.7977	0.2722	1.6856	0.5633	1.2786	1.9388	0.7663	1.063	0.5928	0.4952	-0.7242
222	134573	NOTCH-regulated ankyrin repeat protein	134573	NRARP	NOTCH-regulated ankyrin repeat protein	441478	9	n/a	n/a	1.64e-29	2.589	134573	-1.0672	0.0486	-1.0669	-0.245	-1.049	-1.0841	0.2733	-0.3187	0.4827	-0.1067	-0.7765	-0.5301	-0.0269	-0.6531	0.095	0.1337	-0.4862	0.0978	0.5049	-0.4551	-0.0102	-0.254	-0.0132	-0.0496	-0.2504	-0.0731	-0.6427	0.2999	0.4601	0.4437	-0.051	0.1847	0.5239	0.0336	0.1914	-0.0702	-0.5375
223	157121455	uncharacterized LOC100505875	157121455	LOC100505875	uncharacterized LOC100505875	100505875	4	n/a	n/a	2.37e-16	2.587	157121455	-0.7719	0.0183	-0.1733	-0.8472	0	0.1185	-0.4219	0.8084	-0.1854	0.8081	-0.4148	-0.1381	1.7873	1.9697	0.0155	-0.5733	-0.2694	-0.5936	0.6782	0.0827	-0.4872	-0.1647	-0.2756	0	-0.6215	0.74	1.0197	3.5529	3.3952	3.0233	1.1944	1.0316	-0.5282	1.8016	0.4219	0.5111	-0.0815
224	157123529	uncharacterized LOC100507460	157123529	LOC100507460	uncharacterized LOC100507460	100507460	2	n/a	n/a	7e-15	2.578	157123529	0.3794	0.0353	-1.2199	-0.0842	0.2798	0.6487	-0.4171	-0.3575	0.1445	0.6441	0.2027	0.4255	-0.331	-0.474	0.1076	0.0949	0.223	0.845	0.594	-0.8473	-0.6084	-0.2604	-0.9232	-0.7555	-0.0528	-0.6719	0.3344	0.4264	0.8222	0.5534	-0.1241	-0.2066	-0.4953	-0.1797	-0.7681	-1.0988	-0.4006
225	4648	nucleosome assembly protein 1-like 2	4648	NAP1L2	nucleosome assembly protein 1-like 2	4674	X	n/a	n/a	8.57e-11	2.577	4648	2.7026	2.2799	1.9536	1.7474	2.2819	2.5668	1.9286	1.7182	2.3998	2.4054	2.575	2.6413	1.9448	1.5154	2.3281	2.4582	2.2892	2.5949	1.9154	1.6572	1.719	1.5458	0.6061	0.5797	2.2298	1.0969	2.219	1.3424	1.5943	1.1529	1.9525	1.9513	1.4516	1.609	1.4256	1.082	0.1017
226	30766	RAS-like, family 12	30766	RASL12	RAS-like, family 12	51285	15	n/a	n/a	2.14e-17	2.571	30766	-1.48	-1.1586	-1.0882	-1.0417	-1.072	-1.1573	-0.5225	0.1636	-0.5384	-0.1796	-0.8886	-1.3066	0.6584	0.8749	-0.2061	-1.1013	-1.2088	-1.0948	-0.0016	0.724	0.61	0.6066	-0.319	-1.0497	0.6241	0.9912	0.376	0.6989	0.8979	0.982	0.306	0.1269	-0.768	0.6848	0.4329	0.7267	0.2661
227	5302	phospholipase C-like 1	5302	PLCL1	phospholipase C-like 1	5334	2	n/a	n/a	1.03e-21	2.568	5302	2.163	1.4494	0.5218	1.4972	2.0048	1.7231	0.6925	0.8554	1.0997	1.5128	1.901	1.6744	0.4563	0.3915	1.4881	1.4641	1.4169	1.7299	1.4999	0.6785	1.4747	0.6251	-0.1677	0.1322	0.9732	-0.1038	1.3908	0.0631	1.0462	0.2424	0.1927	0.4484	0.4337	-0.0774	0.698	0.4085	0.0701
228	4578	myosin binding protein C, slow type	4578	MYBPC1	myosin binding protein C, slow type	4604	12	n/a	n/a	1.47e-13	2.565	4578	1.0514	0.8492	0.4833	0.3076	0.5316	1.6325	1.013	1.7793	1.3219	1.7335	1.2968	1.4647	1.4377	1.5426	0.6783	1.6493	1.3036	1.3293	1.4471	0.7567	0.9547	0.8604	0.3254	-0.1957	1.4976	1.6864	2.1797	1.385	1.6665	1.3867	2.4564	2.3571	0.8204	1.2031	0.8764	1.3549	-0.0477
229	6159	ribosomal protein S4, Y-linked 1	6159	RPS4Y1	ribosomal protein S4, Y-linked 1	6192	Y	n/a	n/a	0.0113	2.563	6159	0.7936	0.8132	0.8322	0.9557	0.9919	0	0	1.0857	0.9242	0.9383	0	0	1.0032	0.8994	0.9117	-0.8714	0	0	1.0431	0.7183	0.6703	0.6908	1.0207	0.9745	0	0	0	0.9095	0.8901	0.8624	0	0	-1.141	0.8678	0.9662	0.9663	0
230	11145	solute carrier organic anion transporter family, member 2B1	11145	SLCO2B1	solute carrier organic anion transporter family, member 2B1	11309	11	n/a	n/a	2.47e-19	2.559	11145	-0.073	-0.471	-0.7768	0.4032	0.3693	0.2036	0.1112	0.396	-0.1951	-0.0967	-0.4575	-0.5724	0.0206	-0.0753	-0.1391	0.0542	-0.0657	-0.139	0.3987	-0.6669	0.0538	-0.4114	0.4154	1.053	0.464	0.9786	0.9612	0.3341	0.0599	0.6014	-0.0971	-0.0157	1.1551	0.0456	-0.255	0.2026	1.1608
231	122758	transmembrane protein 233	122758	TMEM233	transmembrane protein 233	387890	12	n/a	n/a	9.06e-25	2.558	122758	1.0045	1.4202	0.9022	1.1138	2.3353	2.2751	1.9805	0.386	2.2015	2.4015	1.8046	0.8802	1.8575	1.9133	1.8193	1.8158	2.3147	1.9275	1.5024	0.6438	1.7798	0.8037	0.0374	0.6949	3.913	0.7728	1.9279	2.2071	1.4619	1.5142	1.3217	1.113	0.3319	1.6098	1.9501	1.6442	-0.1565
232	55615	multimerin 2	55615	MMRN2	multimerin 2	79812	10	n/a	n/a	4.24e-26	2.556	55615	-0.5621	0.0246	-0.6215	0.5664	-0.1529	-0.6785	-0.3373	-0.1072	-0.3388	-0.7854	-0.2708	-0.3837	-0.0789	-0.0715	-0.3057	-0.2586	-0.4786	-0.4932	-0.1178	-0.1629	0.1416	0.2914	0.0752	0.4093	-0.5852	0.721	-0.5484	-0.6521	-0.3645	-0.2874	-0.2762	-0.3	-0.1221	-0.4261	-0.2134	0.0006	-0.6057
233	5067	protocadherin 7	5067	PCDH7	protocadherin 7	5099	4	n/a	n/a	1.08e-12	2.545	5067	2.025	1.7231	1.5393	1.1169	1.768	1.5442	1.4694	1.0097	1.6177	2.0363	2.119	2.0415	1.5909	1.1577	1.9146	1.6563	1.4713	2.2695	1.0731	1.2904	1.0748	1.5717	0.0418	0.3704	1.778	0.6203	1.3602	1.2674	1.6303	1.4819	1.5228	1.6463	0.7242	1.2591	1.3991	0.7768	-0.7152
234	157120973	uncharacterized LOC100505481	157120973	LOC100505481	uncharacterized LOC100505481	100505481	1	n/a	n/a	9.56e-13	2.537	157120973	-0.5061	-1.0051	-1.6022	-1.5394	-0.3099	-1.2741	-0.4108	-0.9696	-0.0448	0.5452	-0.621	-0.6453	0.5929	0.5314	-0.3197	-0.0932	0.1557	0.1507	0.6195	-0.3185	1.1678	0.4144	0.0178	0.08	-0.3807	0.4986	-0.062	0.6122	0.1459	-0.2745	0.3561	0.5473	0.3155	0.44	0.6578	0.6022	-0.2463
235	33801	protocadherin 18	33801	PCDH18	protocadherin 18	54510	4	n/a	n/a	3.1e-15	2.534	33801	-0.8881	-0.9807	-1.3852	-0.9714	-0.8222	-0.5307	-1.388	-0.9638	-0.9194	-0.3458	-0.9584	-0.5706	-0.2675	-0.2432	-0.737	-0.4905	-0.9034	-0.4702	-1.2544	-0.8413	-0.3863	-0.7548	0.2378	-0.0901	-0.368	-0.0204	-0.4148	-1.1204	-0.6481	-0.4279	-0.7592	-0.0923	-0.3333	-0.8358	-0.4957	-0.946	0.2835
236	2063	v-ets erythroblastosis virus E26 oncogene homolog (avian)	2063	ERG	v-ets erythroblastosis virus E26 oncogene homolog (avian)	2078	21	n/a	n/a	8.02e-31	2.529	2063	-0.3111	-0.0479	-0.4041	0.4439	0.2818	-0.4886	-0.4349	-0.2145	0.3016	-0.0828	-0.1689	-0.0904	0.2657	-0.2848	0.0891	0.2152	-0.2302	0.168	0.0972	-0.4748	-0.1432	-0.1196	-0.4079	-0.1241	0.2777	0.6038	0.5285	-0.5278	-0.2686	0.5112	-0.1222	-0.3248	0.3973	0.2425	-0.7121	-0.1831	0.1545
237	781	calcium channel, voltage-dependent, beta 4 subunit	781	CACNB4	calcium channel, voltage-dependent, beta 4 subunit	785	2	n/a	n/a	1.14e-28	2.529	781	3.1149	2.2503	1.3988	2.1633	2.6733	2.6821	1.9137	1.052	2.3172	2.4702	3.1039	2.8779	1.58	1.2326	2.3154	2.383	2.1521	3.0675	1.3969	1.415	1.3946	1.687	0.3281	0.3175	2.3711	0.7453	2.0303	0.4091	1.2671	0.9422	1.6724	1.5706	1.1895	1.0667	1.1781	1.0188	0.0111
238	1017136	small ILF3/NF90-associated RNA B2	1017136	SNAR-B2	small ILF3/NF90-associated RNA B2	100170217	19	n/a	n/a	5.74e-07	2.522	1017136	2.7177	0.6511	-0.4874	0.5368	0.0581	1.8241	1.1639	1.4797	0.4153	0.8741	0.924	0.8691	-1.2935	-0.638	0.0726	2.7177	0.7629	0.3578	0.6961	0.0933	1.3772	0.7195	-0.3128	-0.2877	1.6031	0.6255	2.3969	-0.4852	-0.0853	-0.3441	0.3824	0.2117	0.1125	-0.0501	0.0069	-1.1628	1.053
239	33620	G protein-coupled receptor 85	33620	GPR85	G protein-coupled receptor 85	54329	7	n/a	n/a	1.83e-19	2.521	33620	0.9125	0.5882	0.0232	0.4376	0.6084	1.5667	0.7417	0.4797	0.9046	1.0961	1.2945	1.5254	0.0173	0.3529	1.1868	1.1732	1.0474	1.7314	0.8365	0.0027	0.1242	-0.072	-0.0017	-0.291	1.2032	0.4276	0.9642	0.1473	0.7509	-0.0299	0.2421	0.8568	0.3177	0.2485	-0.1905	-0.3035	0.0561
240	10069	oligodendrocyte lineage transcription factor 2	10069	OLIG2	oligodendrocyte lineage transcription factor 2	10215	21	n/a	n/a	2.77e-17	2.52	10069	-0.2053	-0.2985	-0.1834	-0.5133	-0.6275	-0.4814	0.2241	-0.173	0.6342	-0.1162	-0.2195	-0.7286	0.8011	0.496	0.3043	-0.2057	-0.3022	-0.7364	1.3037	1.003	1.0091	1.447	0.2085	-0.4375	0.3831	0.5127	0.4181	1.8263	1.2768	1.4886	0.2509	0.3399	0.6354	0.7931	0.6236	0.9117	0.4598
241	55455	transmembrane protein 204	55455	TMEM204	transmembrane protein 204	79652	16	n/a	n/a	1.13e-23	2.519	55455	-0.5999	0.0988	0.6253	-0.0054	-0.794	-0.2669	0.5401	0.4867	0.0403	0.0403	-0.6465	-0.8239	-0.6435	-0.1392	-0.4012	0.3447	0.4535	0.1969	0.1354	0.5738	0.341	0.6405	0.0954	0.0417	-0.3777	1.128	-0.0383	-0.1362	-0.6029	0.3828	-0.4653	0.1777	0.2329	-0.2268	0.1364	-0.0775	-0.0471
242	58363	protein phosphatase 1, regulatory (inhibitor) subunit 1B	58363	PPP1R1B	protein phosphatase 1, regulatory (inhibitor) subunit 1B	84152	17	n/a	n/a	1.63e-09	2.518	58363	1.9657	2.6131	2.5842	0.7427	1.6479	2.2396	2.2784	2.5409	2.0596	1.3717	1.9383	2.1331	2.0599	1.8865	2.1477	2.0365	2.1493	2.2359	1.4444	1.9481	1.3357	1.4732	-0.3569	-0.1066	1.7156	1.4852	1.8619	1.4268	1.3432	1.395	1.0827	0.8715	0.7386	1.8207	1.0593	0.3966	0
243	2471	frizzled-related protein	2471	FRZB	frizzled-related protein	2487	2	n/a	n/a	1.94e-08	2.517	2471	-0.5249	-0.7231	-1.068	-0.4256	-0.3359	-0.835	-0.5332	-0.1441	-0.5067	-0.3077	-0.4859	-0.3068	-0.0468	-0.4069	-0.8581	-0.3392	-0.4362	-0.5254	-0.6075	-0.8623	-0.6486	-0.7228	-0.6219	-1.0495	-0.3096	0.1823	-0.1325	-0.6856	-0.5761	0.5547	-0.1009	-0.4967	-0.3005	-0.2209	-0.3092	-0.9219	0.3909
244	3646	immunoglobulin superfamily containing leucine-rich repeat	3646	ISLR	immunoglobulin superfamily containing leucine-rich repeat	3671	15	n/a	n/a	1.56e-12	2.515	3646	-0.0222	0.5458	0.8464	0.8594	0.2262	0.2659	0.6292	-0.4598	0.2629	-1.1049	0.8993	0.7613	0.5026	0.4448	-0.125	-0.2723	0.5832	-0.2994	0.2148	0.0492	0.4406	0.0406	-0.1935	0.465	0.9795	-0.1615	-0.5383	-0.0468	-0.6881	-0.9764	-0.2449	-0.6475	0.856	0.4502	-0.3869	-0.1876	0.4234
245	3069	hematopoietically expressed homeobox	3069	HHEX	hematopoietically expressed homeobox	3087	10	n/a	n/a	4.35e-23	2.515	3069	-0.6334	-0.8841	-1.0382	0.4265	0.2066	-0.5732	-0.1223	-0.6445	-0.4208	0.9668	0.1725	0.6143	0.3614	-0.159	0.047	0.3488	-0.3392	0.3036	-0.2064	-1.3931	-0.3826	-1.0056	0.1322	0.8797	0.3751	0.7183	0.8716	0.2707	0.4909	0.8302	-0.8739	0.4527	-0.1485	-0.2901	0.407	-0.4558	0.0082
246	79055	keratin 222	79055	KRT222	keratin 222	125113	17	n/a	n/a	1.02e-15	2.51	79055	2.9486	2.643	2.5237	1.9614	2.3469	3.2401	2.4527	2.4445	2.7232	2.8969	3.0399	3.0201	2.2073	2.033	2.7293	2.4868	2.5221	2.9687	2.2951	1.8342	1.6945	1.968	0.762	0.6435	2.6773	1.3619	2.4361	1.3188	1.8619	0.9802	1.9633	2.1216	1.9576	1.6096	1.5407	1.6504	-0.5609
247	57786	allograft inflammatory factor 1-like	57786	AIF1L	allograft inflammatory factor 1-like	83543	9	n/a	n/a	2.87e-14	2.502	57786	-0.2973	-0.126	1.0401	1.6808	1.2188	0.3737	0.1779	1.7849	0.3185	0.6517	0.0137	0.2626	0.8348	1.0808	1.5079	1.3745	1.3604	0.5952	1.6964	0.7165	1.4023	0.5245	1.3544	0.6603	0.6822	0.8892	0.4884	0.7366	0.6275	0.8076	0.5481	0.529	1.5555	0.7283	0.838	1.7624	0.7975
248	8441	ectodermal-neural cortex 1 (with BTB-like domain)	8441	ENC1	ectodermal-neural cortex 1 (with BTB-like domain)	8507	5	n/a	n/a	3.22e-15	2.5	8441	2.1085	2.575	2.0396	1.733	2.5988	2.2211	1.9746	1.8545	2.6241	2.7028	2.2472	2.2541	2.187	1.8509	2.5973	2.3968	2.2949	2.5992	1.1281	1.5763	0.7222	1.6489	0.8658	0.7036	1.8653	0.699	1.36	1.2555	1.3938	0.7553	1.9153	1.9212	1.0399	1.8125	1.9041	1.3393	-0.2105
249	55951	asparaginase like 1	55951	ASRGL1	asparaginase like 1	80150	11	n/a	n/a	8.83e-17	2.498	55951	1.6299	1.577	2.0829	1.4473	1.1839	1.9565	1.8229	2.5101	2.3302	2.1466	2.1344	1.9151	1.2224	1.5522	1.7429	1.5732	2.1088	2.0908	1.6415	1.3054	1.2063	0.8456	0.3092	0.0339	1.3482	1.3569	0.6229	1.33	1.5017	1.3699	0.9443	1.0897	1.3639	0.65	0.9962	1.196	-0.6874
250	10924	endothelial cell-specific molecule 1	10924	ESM1	endothelial cell-specific molecule 1	11082	5	n/a	n/a	7.62e-07	2.497	10924	-0.6017	-0.8612	-0.9566	-0.2717	-0.6911	0	0	0	-0.8217	-0.3108	-0.9261	-0.8543	-0.6104	-0.3682	-0.7193	0	0	-0.6522	0	-0.9974	-0.9024	-0.9345	0.8231	1.2616	-0.9831	-0.3248	-0.6001	0	-0.4118	-0.874	-0.9743	-0.8335	-0.0114	-0.648	-0.8091	-0.7747	0.7274
251	168322	family with sequence similarity 155, member A	168322	FAM155A	family with sequence similarity 155, member A	728215	13	n/a	n/a	7.13e-13	2.496	168322	2.4082	2.0372	1.4952	1.2358	1.536	1.8187	1.6418	0.8396	1.5138	2.0215	2.2559	1.9091	1.6272	0.9377	1.7811	1.7521	1.604	2.2153	1.2627	1.4405	0.9671	1.7921	-0.0384	0.2214	1.7902	1.0883	1.8631	1.5407	1.8766	1.7323	1.3535	1.606	0.8621	1.3291	1.082	0.5006	0.0454
252	3722	potassium voltage-gated channel, Shaw-related subfamily, member 2	3722	KCNC2	potassium voltage-gated channel, Shaw-related subfamily, member 2	3747	12	n/a	n/a	8.25e-17	2.495	3722	2.9896	2.552	2.1379	2.278	2.429	2.8602	2.2377	1.999	2.5008	3.0813	2.8927	2.7889	2.0349	1.7177	2.7648	2.8163	2.4699	2.9209	1.8678	1.8188	1.8413	1.7823	0.7085	0.7834	2.2899	1.393	2.4239	1.3052	2.0141	1.7889	2.1396	2.1408	1.6596	1.6408	1.9735	1.7423	-0.2025
253	6420	SH3-domain GRB2-like 2	6420	SH3GL2	SH3-domain GRB2-like 2	6456	9	n/a	n/a	5.66e-09	2.495	6420	2.5886	2.5451	2.3642	1.7854	1.8355	2.3768	2.0635	1.7117	2.463	2.5443	2.5215	2.5212	1.8869	1.8406	2.2686	1.7736	2.0468	2.5325	1.7355	1.689	1.6409	1.5334	0.7022	0.6097	2.1801	1.1712	1.8308	1.4675	1.7578	1.6008	1.6629	1.8822	1.4796	1.6607	1.5873	1.2071	-0.4063
254	4715	neurofilament, medium polypeptide	4715	NEFM	neurofilament, medium polypeptide	4741	8	n/a	n/a	9.98e-13	2.492	4715	2.6277	3.4013	3.372	2.1321	2.0578	2.5014	2.9987	2.3426	2.7114	2.0264	2.9097	2.7404	1.9645	2.102	2.2609	2.1798	2.6315	2.4384	2.3096	2.8254	2.1174	2.3735	0.5332	1.5575	1.848	1.3406	1.9419	2.0757	2.1166	1.2262	1.7109	1.3142	1.9369	1.9766	1.3345	1.4486	-0.5843
255	10271	spondin 1, extracellular matrix protein	10271	SPON1	spondin 1, extracellular matrix protein	10418	11	n/a	n/a	7.15e-12	2.488	10271	0.7925	0.8417	0.2574	0.6202	1.15	0.9593	0.6662	0.6743	0.7438	1.5764	1.0808	1.2113	1.5966	1.453	1.1421	1.3089	0.9255	1.3041	0.7609	0.4834	0.4151	0.2567	-0.2968	-0.292	1.0323	1.7196	1.5032	1.8637	2.0092	1.854	1.3627	1.706	0.9782	1.1401	1.3093	1.4942	-1.2797
256	25608	prostate androgen-regulated transcript 1 (non-protein coding)	25608	PART1	prostate androgen-regulated transcript 1 (non-protein coding)	25859	5	n/a	n/a	1.23e-33	2.479	25608	2.156	2.457	2.1583	1.539	1.6649	1.6533	1.5815	0.7907	2.1388	2.0021	2.1424	1.9037	1.3061	1.0697	1.2916	1.8548	2.4402	2.3365	1.3593	1.2833	0.7845	1.3725	0.098	0.1319	1.4493	0.5023	1.2748	0.1014	0.8257	0.6129	0.9837	0.4125	0.2444	0.942	0.4884	0.8269	-0.0738
257	1017143	small ILF3/NF90-associated RNA B1	1017143	SNAR-B1	small ILF3/NF90-associated RNA B1	100170224	19	n/a	n/a	8.88e-07	2.476	1017143	2.7404	0.6644	-0.4792	0.5496	0.0687	-0.9605	1.1795	1.4968	0.4275	0.8884	0.9386	0.8834	-1.289	-0.6305	0.0833	2.7403	0.7767	0.3698	0.7096	0.1041	1.3938	0.7331	-0.3038	-0.2786	1.6207	0.6387	2.4181	-0.477	-0.0753	-0.3353	0.3945	0.2231	0.1234	-0.0399	0.0173	-1.1577	1.0681
258	6378	selenoprotein P, plasma, 1	6378	SEPP1	selenoprotein P, plasma, 1	6414	5	n/a	n/a	4.71e-08	2.475	6378	0.8359	-0.2058	0.0689	1.33	0.7044	0.6633	0.009	0.2745	0.1334	0.3204	0.8366	0.6356	0.017	0.1556	0.4817	0.4774	0.4257	0.4791	1.5078	0.2019	1.3953	0.0671	0.1651	-0.205	1.0033	0.5819	0.9715	-0.323	0.147	-0.3023	0.4331	0.5901	0.7004	-0.3689	-0.8377	-0.0577	0.439
259	6984	nuclear receptor subfamily 2, group F, member 2	6984	NR2F2	nuclear receptor subfamily 2, group F, member 2	7026	15	n/a	n/a	1.68e-10	2.475	6984	-0.3003	-0.0459	-1.3022	-0.6938	-0.5447	-0.8158	-0.3331	-0.7593	-0.6189	-0.2865	-0.64	-0.525	-0.1414	-0.594	-0.3022	0.1227	-1.0354	-0.2019	-0.6576	0.0954	0.3849	0.6108	-0.2426	-0.3066	0.022	-0.039	0.0381	-1.0441	-0.6343	-0.7106	-0.584	-0.842	-0.8597	-0.1204	-0.6692	-0.6647	-0.2675
260	5388	podocalyxin-like	5388	PODXL	podocalyxin-like	5420	7	n/a	n/a	6.15e-14	2.474	5388	-0.9673	-0.9122	-1.0626	0.1408	-0.2963	-0.6495	-0.5541	-0.5115	-0.7355	-0.3422	-1.0218	-1.2202	-0.2614	-0.4432	-0.5003	-0.5644	-0.8421	-0.5632	-0.2446	-0.6952	-0.2039	-0.133	0.5536	0.6373	-0.3651	0.248	-0.4786	-0.7504	-0.1288	-0.204	-0.884	-1.0583	-0.3125	-0.0549	0.3174	-0.0515	0.1817
261	80041	cerebellin 4 precursor	80041	CBLN4	cerebellin 4 precursor	140689	20	n/a	n/a	1.69e-08	2.469	80041	2.2479	1.9786	0.7164	0.9611	1.8596	2.0429	1.6693	1.1983	1.9023	2.4564	2.1319	2.3179	1.562	1.2196	2.236	2.5185	1.7316	2.3098	0.5986	1.107	1.2759	1.3372	-0.6323	-0.6926	1.4059	0.2825	1.6801	0.534	1.3508	1.0412	1.8455	1.8213	0.3926	0.62	1.6137	1.2403	1.1398
262	83680	RAN binding protein 3-like	83680	RANBP3L	RAN binding protein 3-like	202151	5	n/a	n/a	1.17e-16	2.468	83680	2.5077	1.4737	1.2145	1.2103	1.7086	2.911	1.8605	2.6306	2.3514	2.9322	1.9265	1.8212	1.8964	1.4872	2.3013	2.3822	2.228	2.3811	2.1593	1.2829	1.3344	1.3767	0.0501	-0.522	1.9519	1.6359	1.868	2.0757	2.5625	1.6188	1.8365	1.8489	1.4502	0.9474	0.221	1.1185	-0.8637
263	1768	dynein, cytoplasmic 1, intermediate chain 1	1768	DYNC1I1	dynein, cytoplasmic 1, intermediate chain 1	1780	7	n/a	n/a	4.21e-15	2.467	1768	2.6307	2.5331	2.4523	1.562	2.1164	2.6693	2.2656	2.1569	2.4446	2.5007	2.753	2.4876	1.7036	1.5771	2.3278	2.2118	2.3119	2.5807	1.7284	1.6589	1.5615	1.2053	0.4296	0.0221	2.3662	0.9	1.8326	1.1316	1.4233	0.9315	1.8622	1.7819	1.4011	1.2224	1.0477	1.0978	-0.4056
264	6421	SH3-domain GRB2-like 3	6421	SH3GL3	SH3-domain GRB2-like 3	6457	15	n/a	n/a	3.06e-12	2.462	6421	2.5858	2.4325	2.0228	1.6923	2.0507	2.2365	1.8067	1.6625	2.1706	2.0506	2.3856	2.392	1.5988	1.4837	2.2719	1.9303	2.0613	2.3216	1.6625	1.7119	1.9091	1.7497	0.1724	0.5258	2.1014	0.9308	1.7217	0.7695	1.0115	0.3535	1.5603	1.5799	1.1503	1.2889	1.2066	1.1155	-0.1232
265	3734	potassium inwardly-rectifying channel, subfamily J, member 2	3734	KCNJ2	potassium inwardly-rectifying channel, subfamily J, member 2	3759	17	n/a	n/a	1.86e-14	2.46	3734	-0.0594	-0.5706	-0.8706	0.3299	-0.2967	0.094	-0.1923	-0.2731	-0.5039	-0.4031	-0.0598	0.085	-0.16	-0.6099	-0.6078	-0.3542	-0.3456	0.2597	-0.3486	-0.6014	-0.0501	-0.6194	0.0406	0.3108	0.3629	0.2531	-0.0015	-1.3342	-0.6072	-0.124	-0.6963	0.0371	-0.0241	-0.4788	-0.57	-0.53	-0.0185
266	10235	tubulin, beta 4A class IVa	10235	TUBB4A	tubulin, beta 4A class IVa	10382	19	n/a	n/a	2.55e-08	2.458	10235	0.5165	2.4939	2.8486	1.3224	1.2735	0.9923	2.4721	1.7422	1.7298	0.9877	0.9346	1.2664	1.4251	1.7308	1.697	1.0727	1.852	0.7396	1.2511	2.3374	2.052	1.3738	-0.4365	0.321	0.8735	1.3457	1.1725	1.5429	1.0452	0.9252	1.0781	0.335	1.462	1.522	1.1478	1.2173	-0.2879
267	123285	family with sequence similarity 212, member A	123285	FAM212A	family with sequence similarity 212, member A	389119	3	n/a	n/a	9.36e-20	2.457	123285	-0.5151	-0.0588	0.9815	0.2062	0.5308	-0.2793	0.2592	1.3213	0.2036	-0.1393	-0.1886	-0.4731	0.5741	0.4739	0.2472	-0.2035	0.2207	-1.3558	-0.0318	0.8946	0.3063	-0.5596	0.716	0.2621	0.3061	1.2655	0.7681	0.93	-0.2915	0.2694	0.6145	-0.5271	0.9326	0.8394	0.646	0.0037	0.9018
268	943	CD36 molecule (thrombospondin receptor)	943	CD36	CD36 molecule (thrombospondin receptor)	948	7	n/a	n/a	2.31e-12	2.452	943	-0.6674	-0.782	0	-0.8707	-0.7133	-0.7297	-0.841	-0.2289	-0.8288	-0.691	-0.8642	-0.5479	0.1121	-0.5996	-0.7947	-0.8426	-0.5321	-0.7177	-0.8708	-0.8722	-0.3884	-0.7578	0.4123	0.7734	-0.6523	-0.3971	-0.8845	0.3792	0.6655	0.836	-0.6111	-0.7165	0.115	-0.513	-0.5267	-0.7396	0.5377
269	157122861	uncharacterized LOC100506939	157122861	LOC100506939	uncharacterized LOC100506939	100506939	10	n/a	n/a	1.63e-22	2.452	157122861	0.2892	0.1621	-0.0931	-0.1044	-0.1722	0.6567	0.5357	-0.397	-0.0085	0.8714	0.8131	0.3507	-0.0363	-0.2789	-0.4926	-0.152	-0.2856	0.6778	-0.4517	-0.8158	-0.4333	-0.8425	-0.3407	-0.3535	0.1674	-0.4094	-0.1698	-0.8388	0.1904	-0.3571	-0.8581	-0.0419	0.2479	-0.3348	-0.4527	-0.7873	-0.097
270	122536	long intergenic non-protein coding RNA 320	122536	LINC00320	long intergenic non-protein coding RNA 320	387486	21	n/a	n/a	1.22e-19	2.448	122536	2.312	1.4392	1.9512	1.392	1.2622	1.9255	1.6182	1.8806	1.4083	0.8607	2.3782	2.0738	0.5953	0.922	1.6981	1.7267	1.8443	2.1461	2.2991	1.628	1.8497	1.2097	0.4875	0.2037	2.0714	1.2629	0.8703	1.6657	1.2226	1.4999	1.5957	1.6903	1.417	-0.1001	-0.0432	0.6051	0.4127
271	77738	leucine rich repeat containing 3B	77738	LRRC3B	leucine rich repeat containing 3B	116135	3	n/a	n/a	1.59e-16	2.448	77738	1.454	1.3784	1.5445	1.5398	2.1459	1.9158	1.5107	1.9522	1.9712	2.5367	1.6295	1.8274	2.0464	1.8594	2.2305	2.0721	2.0503	1.9448	2.1867	1.4329	1.2863	1.5512	0.2393	-0.484	1.7001	1.4186	1.3562	1.7312	1.9933	0.3159	1.4735	1.6498	1.9979	1.3255	1.4995	1.7421	0.4738
272	3335	5-hydroxytryptamine (serotonin) receptor 1F, G protein-coupled	3335	HTR1F	5-hydroxytryptamine (serotonin) receptor 1F, G protein-coupled	3355	3	n/a	n/a	1.45e-28	2.446	3335	1.2555	0.3001	-0.0372	0.9319	0.1041	0.0563	-0.2362	-0.4437	-0.1055	-0.6074	0.9541	0.8298	-0.5308	-0.4746	0.2591	-0.1267	-0.3206	1.3307	0.3483	-0.0571	0.123	-0.2139	-0.3229	-0.2091	0.1896	0.1013	0.591	-0.6124	0.3581	0.0707	-0.0549	-0.0761	0.0512	-0.3473	-0.2324	-0.2472	-0.6884
273	80317	olfactory receptor, family 51, subfamily E, member 1	80317	OR51E1	olfactory receptor, family 51, subfamily E, member 1	143503	11	n/a	n/a	3.52e-14	2.446	80317	0	0	0	-0.6162	-0.5863	-0.5809	0	0	0	0	-0.5376	0	-0.6093	0	-0.5832	0	0	0	0	0	-0.488	0	0.4789	-0.136	0	0	0	0	0	-0.6096	-0.2705	0	0	0	0	0	0.2797
274	9426	gamma-aminobutyric acid (GABA) B receptor, 2	9426	GABBR2	gamma-aminobutyric acid (GABA) B receptor, 2	9568	9	n/a	n/a	1.51e-10	2.437	9426	1.94	2.4227	2.6468	1.1265	1.5796	1.481	2.1191	1.3471	1.928	1.6701	1.8585	1.4765	1.2733	1.3728	1.8223	1.5516	1.4692	1.7125	1.0752	1.9786	1.0984	1.8166	-0.1024	0.1277	1.3397	0.7809	1.0518	1.2569	1.4279	1.2851	1.3654	1.126	0.8383	1.2546	1.4928	1.2778	0.1069
275	3336	5-hydroxytryptamine (serotonin) receptor 2A, G protein-coupled	3336	HTR2A	5-hydroxytryptamine (serotonin) receptor 2A, G protein-coupled	3356	13	n/a	n/a	2.05e-17	2.434	3336	2.852	2.5068	2.2634	2.4557	2.612	2.9514	2.3664	1.6588	2.817	2.9547	2.8191	2.6575	2.2414	2.1039	2.4654	2.2624	2.5045	3.0247	1.9628	1.8211	1.1709	1.7422	0.8518	1.3131	2.6067	1.2798	2.0568	1.6588	2.2562	1.3449	1.9634	1.907	2.1269	1.4835	2.09	1.7657	-0.4754
276	8672	tumor necrosis factor (ligand) superfamily, member 10	8672	TNFSF10	tumor necrosis factor (ligand) superfamily, member 10	8743	3	n/a	n/a	4.54e-09	2.432	8672	-0.7284	-0.7615	-0.8344	0.6972	0.1658	0.3103	0.0125	-0.5649	-0.3583	-0.154	-0.3009	-0.6532	0.4876	0.0505	-0.0751	-0.508	-0.7318	-0.4374	0.3333	-0.6404	-0.6723	-0.1647	-0.4639	0.9828	1.0493	0.9344	0.6147	-0.1063	-0.711	0.105	-0.4151	-0.3603	0.3338	0.4311	-0.1211	-0.0331	1.4431
277	1019394	uncharacterized LOC100287562	1019394	LOC100287562	uncharacterized LOC100287562	100287562	17	n/a	n/a	1.31e-08	2.431	1019394	-0.9073	-0.6594	-0.831	0.1157	-0.2483	-1.1903	-1.0354	-0.7584	-1.5269	-1.4967	-1.3249	-1.3606	-0.5216	-0.8057	-1.5999	-0.3474	-0.9753	-0.8615	-1.2197	-0.6058	-0.2244	-0.2646	0.0895	0.208	-1.0456	-0.6462	-0.6566	-1.8291	-1.1645	-0.2698	-0.9545	-0.6104	-0.1602	-0.7766	-0.5088	-0.6955	0.1492
278	33734	anillin, actin binding protein	33734	ANLN	anillin, actin binding protein	54443	7	n/a	n/a	2.69e-14	2.427	33734	1.4864	-0.0063	-0.1909	1.0259	0.5359	-0.2863	-0.2613	-0.5295	-0.2403	-0.2233	1.2216	0.5867	-1.3677	-0.7033	0.4001	0.1088	-0.2704	1.1293	1.596	0.3382	1.6626	0.3359	-0.2272	0.2631	0.8295	-0.3756	-0.1546	-1.2315	-0.131	-0.4653	-0.5878	-0.4265	0.1298	-0.7707	-0.5707	-0.4701	-0.2502
279	4108	microtubule-associated protein 2	4108	MAP2	microtubule-associated protein 2	4133	2	n/a	n/a	1.01e-11	2.423	4108	2.2256	1.7766	0.8571	0.7236	1.2634	1.9175	1.4903	1.4964	1.485	1.9887	2.0505	1.8307	1.2063	0.9363	1.6971	1.6699	1.3627	1.9483	1.4335	0.7356	0.9441	0.9569	-0.0249	-0.1594	1.747	0.9581	1.5057	0.898	1.4078	0.8214	1.1629	1.227	0.7842	0.9308	1.0436	0.7165	-0.6913
280	2599	leucine rich repeat containing 32	2599	LRRC32	leucine rich repeat containing 32	2615	11	n/a	n/a	5.71e-18	2.422	2599	-0.7571	-0.5753	-0.2088	0.8366	0.2296	-0.2064	-0.1145	0.4517	-0.7128	-0.5396	-0.825	-0.2426	-0.3515	-0.3715	-0.1351	-0.8405	-0.8866	-0.9283	-0.7238	-0.6457	0.006	-0.0719	0.276	0.5588	-0.3591	0.3481	0.0949	-0.5777	-0.7544	-0.8302	-0.7721	-0.9454	0.334	-0.7824	-0.2465	0.1335	0.4765
281	60216	solute carrier family 38, member 5	60216	SLC38A5	solute carrier family 38, member 5	92745	X	n/a	n/a	1.56e-13	2.421	60216	-1.0602	-0.5086	0.5418	1.6217	0.4033	-0.2957	-0.4942	0.5791	-0.8154	-0.225	-1.059	-1.5396	0.2461	0.0861	-0.4826	0.9335	0.6342	-1.1507	1.2415	0.0538	0.2572	0.3326	-0.0006	-0.7643	0.7732	1.3816	0.788	0.6585	0.6367	0.8288	0.3054	-0.3334	1.4392	-0.4866	0.9365	1.293	0.3206
282	942	CD34 molecule	942	CD34	CD34 molecule	947	1	n/a	n/a	6.88e-13	2.418	942	-0.6952	-0.5975	0.0998	0.2293	-0.2281	-0.4907	0.581	0.782	-0.2499	-0.4701	-0.922	-0.1812	0.4624	0.2194	0.3933	-0.0992	-0.0768	-0.4176	-0.2798	-0.2947	-0.2181	0.7131	-0.2665	0.3105	-0.3467	1.5666	-0.5661	-0.0047	-0.3228	0.3125	-0.4254	-0.3998	1.0316	0.0587	-0.4935	0.4147	-0.238
283	5094	proprotein convertase subtilisin/kexin type 2	5094	PCSK2	proprotein convertase subtilisin/kexin type 2	5126	20	n/a	n/a	2.75e-17	2.417	5094	2.3674	2.3688	2.099	1.4476	2.39	2.4305	2.5056	1.8645	2.2092	2.3271	2.4235	2.5124	2.1394	2.0053	2.403	2.4874	2.4982	2.3511	1.4601	1.7609	1.5292	1.6271	0.6369	0.0471	2.4573	0.9973	2.2292	1.6905	1.7793	1.9535	2.1353	1.8281	1.2732	1.6117	1.4378	1.261	-0.6816
284	749	chromosome 18 open reading frame 1	749	C18orf1	chromosome 18 open reading frame 1	753	18	n/a	n/a	9.69e-28	2.415	749	1.4308	0.773	0.0268	0.7646	1.4557	1.3311	0.3147	0.1191	1.0303	2.5853	1.273	1.1298	0.6758	0.5913	1.7158	1.3453	0.9393	1.7965	0.5795	0.4366	0.452	0.6329	-0.2132	0.0377	0.8936	0.8206	1.1783	1.251	1.9435	0.9487	0.7925	1.3569	0.7401	0.6648	1.2662	0.5684	-0.2874
285	10040	lipoma HMGIC fusion partner	10040	LHFP	lipoma HMGIC fusion partner	10186	13	n/a	n/a	5.76e-24	2.413	10040	0.1771	-0.2476	0.0018	0.0966	-0.1786	0.0017	-0.0032	-0.1349	0.1294	0.4642	-0.1779	-0.4699	0.3479	0.2276	-0.3214	0.1448	0.1203	0.212	0.0572	-0.1995	-0.1312	-0.4555	-0.2697	-0.1065	0.1801	0.4944	0.8923	0.0157	0.1186	-0.1079	-0.1989	0.186	-0.3846	0.2438	0.7579	0.5904	0.2611
286	59192	RAS-like, estrogen-regulated, growth inhibitor	59192	RERG	RAS-like, estrogen-regulated, growth inhibitor	85004	12	n/a	n/a	1.25e-22	2.412	59192	2.3743	1.7776	1.7351	1.7768	2.6341	3.0661	2.1079	3.5702	3.2816	3.6271	2.4985	2.7282	1.1381	1.0442	2.6779	2.1031	2.1274	2.5891	1.8088	0.5268	0.6418	0.4715	-0.3173	-0.109	1.8077	0.6917	1.3777	1.5987	1.7231	0.7326	1.1215	0.3713	1.774	0.3877	0.3903	-0.206	-0.2222
287	90213	chromosome 8 open reading frame 46	90213	C8orf46	chromosome 8 open reading frame 46	254778	8	n/a	n/a	1.78e-13	2.409	90213	1.9781	1.9972	1.6879	0.6293	1.0213	1.9934	1.7005	2.1236	1.6957	1.7936	2.0038	1.8091	1.1223	1.1445	1.7617	1.7472	1.5512	1.8685	1.477	1.4932	1.3636	1.1937	0.452	-0.2499	1.5487	0.9148	1.3175	1.5687	1.6062	1.3469	1.233	1.3106	1.2276	0.8081	0.6307	1.188	0.0979
288	56120	CXXC finger protein 4	56120	CXXC4	CXXC finger protein 4	80319	4	n/a	n/a	9.95e-11	2.406	56120	1.6578	1.0815	0.9836	-0.9475	-0.3649	0.9844	1.2753	0.447	1.3356	0.1108	1.2202	0.961	-1.1128	0.2401	-0.2715	0.0524	-0.0727	0.3901	1.4987	0.3405	-0.3544	0.2085	0.1678	-0.8848	1.0507	0.9298	1.7395	1.5797	1.6539	1.3047	0.1215	0.2393	0.8068	0.7886	-0.1951	-0.0914	-1.2127
289	29743	neurexophilin 1	29743	NXPH1	neurexophilin 1	30010	7	n/a	n/a	3.78e-06	2.404	29743	1.0624	0.7272	0.4379	-0.1931	0.0968	0.932	0.2617	0.1871	0.7143	1.1512	0.6771	0.8204	0.7364	0.4239	0.9975	1.0611	0.6513	1.1463	1.1455	0.2205	0.4344	0.518	-0.1946	-1.0598	0.7292	0.4044	0.8241	-0.339	0.3855	0.0966	0.7478	0.7695	0.5103	0.4498	1.0025	0.7287	-1.1133
290	60145	transmembrane protein 88	60145	TMEM88	transmembrane protein 88	92162	17	n/a	n/a	3.48e-33	2.401	60145	-0.0367	0.7455	0.5186	1.3188	0.2467	0.6329	0.2014	1.3768	0.9693	-0.2149	0.4351	-0.1275	0.2656	-0.3845	0.8649	1.1136	1.3647	-0.148	0.6776	0.3072	0.4928	0.7017	0.6524	0.943	-0.3868	1.1603	1.854	1.6365	-0.1623	1.4102	1.0343	0.3185	1.4525	-0.1143	0.6103	0.8621	-0.001
291	83798	surfactant associated 1, pseudogene	83798	SFTA1P	surfactant associated 1, pseudogene	207107	10	n/a	n/a	8.46e-26	2.398	83798	0.5852	0.7313	0.0306	0.7381	-0.1941	0.0648	0.3665	1.1505	0.5269	3.0639	0.9542	1.334	1.9925	1.2083	1.2988	2.3626	1.5473	0.0985	0.4856	-0.4526	0.0515	0.2142	-0.0407	0.4176	-0.2579	1.1969	0.7287	1.2507	1.9739	1.3654	1.3774	-0.0752	1.2341	0.8338	1.8363	1.9289	0.0444
292	756	carbonic anhydrase II	756	CA2	carbonic anhydrase II	760	8	n/a	n/a	7.53e-09	2.394	756	-0.2188	-0.3991	0.6447	1.7577	0.9224	-0.0031	0.0077	0.6088	0.3026	0.3318	0.0548	0.2743	0.2547	0.3649	0.503	0.3011	0.2492	-0.3494	0.9714	-0.1692	0.4355	-0.7143	1.3288	1.3621	0.5369	0.6032	0.1321	0.0766	0.2745	-0.1103	-0.3753	-0.5187	1.4267	-0.1089	0.5315	1.391	1.2433
293	90401	neuronal growth regulator 1	90401	NEGR1	neuronal growth regulator 1	257194	1	n/a	n/a	7.08e-10	2.394	90401	2.7579	2.4034	1.8142	1.5595	1.8724	2.3989	1.9597	1.5918	2.2894	2.3659	2.6707	2.5348	1.4954	1.3949	2.3166	2.1278	2.0262	2.5796	1.5248	1.5026	1.3638	1.4091	0.2253	0.1655	1.9536	1.0269	1.8835	1.1025	1.525	1.2991	1.8499	1.7239	1.5173	1.213	1.0787	0.8967	-0.2945
294	10122	receptor (G protein-coupled) activity modifying protein 3	10122	RAMP3	receptor (G protein-coupled) activity modifying protein 3	10268	7	n/a	n/a	3.42e-08	2.392	10122	-0.9786	-0.9967	-0.1623	1.0711	0.2016	-1.6887	-0.1607	-0.574	-0.2481	-0.2838	-0.5136	-0.25	0.949	1.088	0.8693	-0.5828	-0.3484	-0.6649	0.1876	-0.3167	-1.0309	-0.0702	0.09	0.2473	-0.1494	0.6405	0.4284	-1.3466	-0.6685	-0.3829	1.0856	0.814	-0.2795	1.0939	1.216	1.2637	-0.4112
295	90308	B-cell CLL/lymphoma 6, member B	90308	BCL6B	B-cell CLL/lymphoma 6, member B	255877	17	n/a	n/a	3.54e-27	2.392	90308	-0.921	-0.9271	-0.6464	0.5255	0.4177	-0.9376	-0.371	-0.2826	0.1329	-0.5977	-0.8664	-0.8967	-0.6847	-0.5505	-0.2617	-0.393	-0.5491	-0.8032	0.1484	0.0013	-0.5961	-0.4582	-0.616	-0.1192	-0.3677	1.0903	0.1371	-0.6311	0.6719	0.3521	-0.7988	0.4847	0.4944	-0.4876	-0.7853	-0.2462	-0.7675
296	7389	vasoactive intestinal peptide	7389	VIP	vasoactive intestinal peptide	7432	6	n/a	n/a	1.04e-16	2.391	7389	2.819	2.9505	2.4867	2.0351	2.7292	2.9071	2.4533	2.9296	2.5091	2.8075	2.5591	3.0397	2.2313	1.8696	3.105	3.0129	2.0028	3.0429	2.0547	1.7252	1.4527	2.191	0.3799	-0.3226	0.9062	1.3039	2.533	1.0942	1.3908	1.2981	1.8063	1.9209	2.0112	1.0219	2.1149	2.0681	0
297	36402	CD248 molecule, endosialin	36402	CD248	CD248 molecule, endosialin	57124	11	n/a	n/a	1.98e-15	2.39	36402	-0.8635	0	-0.8834	-0.6658	-0.6633	-0.8204	-0.7398	0	0	-0.8924	0	0	-0.5354	-0.4092	-0.8872	0	0	0	0	-0.4587	-0.1379	-0.8645	-0.1859	0.4751	-0.661	-0.1194	-0.4905	0	-0.8874	-0.9	-0.8893	0	-0.436	0.0136	-0.58	-0.5589	0.4209
298	1706	24-dehydrocholesterol reductase	1706	DHCR24	24-dehydrocholesterol reductase	1718	1	n/a	n/a	3.49e-12	2.386	1706	0.5601	1.4752	1.9795	1.7514	1.1948	0.1768	1.5121	1.1738	1.4832	0.9368	1.2408	1.0996	1.1717	1.3652	1.3708	0.9526	1.0435	1.1295	1.4825	1.2006	0.8818	0.8727	0.8799	0.982	0.5083	-0.1958	0.2974	0.3288	0.1944	-0.0927	0.1152	0.0161	0.9538	-0.0174	1.1106	1.35	0.0797
299	157122035	uncharacterized LOC100506303	157122035	LOC100506303	uncharacterized LOC100506303	100506303	14	n/a	n/a	9.43e-10	2.386	157122035	0.3956	-0.1657	-0.855	-0.6217	0.4385	0.8908	-0.8814	0.2704	0.4239	0.7815	0.0705	0.0894	-0.9006	0.1743	-0.317	-0.7299	0.2366	1.1009	0.0153	-0.5246	0	-0.4578	-0.5734	-0.5876	-0.1489	-0.2068	0.2672	0	-0.2313	-0.7429	-0.1283	-0.9268	-0.8181	0.0257	-0.5632	-1.0524	-0.0878
300	3900	stathmin 1	3900	STMN1	stathmin 1	3925	1	n/a	n/a	2.86e-12	2.384	3900	1.1218	1.783	2.4106	0.9296	1.0819	1.4296	1.506	1.2416	2.0982	1.4077	1.3615	1.7204	0.953	0.9677	1.5426	0.7315	1.4197	1.3202	1.4887	1.2619	0.8393	0.5992	0.2348	0.1588	0.9998	0.2338	0.3874	1.0992	0.9727	0.8757	0.733	0.545	1.0513	0.7094	0.7203	0.9555	-0.2202
301	109874	brain expressed, X-linked 5	109874	BEX5	brain expressed, X-linked 5	340542	X	n/a	n/a	3.04e-06	2.384	109874	2.1086	2.2583	1.9989	1.9001	2.0737	2.2743	2.0938	1.725	2.1131	1.7917	2.233	2.2168	1.3049	1.3579	1.8986	2.1264	1.9917	1.9855	1.6886	1.3367	1.001	1.1564	0.5916	0.8492	1.5891	1.014	1.5682	0.9608	0.9206	0.6693	1.5583	1.4301	1.4805	1.1499	1.272	1.3812	-0.4294
302	8623	hyaluronoglucosaminidase 2	8623	HYAL2	hyaluronoglucosaminidase 2	8692	3	n/a	n/a	9.38e-18	2.381	8623	-2.2419	-1.4351	-0.1241	0.4949	-0.1929	-1.1973	-1.5595	-0.3151	-1.0892	-1.7422	-2.0595	-1.317	-1.1317	-0.5289	-0.4003	-0.7186	-0.5414	-0.9456	-1.149	-0.1026	0.2592	0.0817	0.8575	0.2129	-0.9191	-0.2145	-0.8048	-1.1013	-1.1862	-0.3298	-0.844	-0.0839	0.1989	-0.5172	0.5612	-0.152	0.5982
303	28720	regulator of cell cycle	28720	RGCC	regulator of cell cycle	28984	13	n/a	n/a	5.12e-09	2.38	28720	1.219	0.6287	-0.3117	-0.0427	0.9192	1.3356	0.5387	0.9742	1.3591	1.6026	0.9865	1.1194	0.8309	0.678	0.9484	1.3358	1.1943	0.9524	0.7473	0.4972	0.8394	0.2349	-0.6577	-0.2071	0.7047	0.5225	1.0059	1.3051	1.4463	1.1896	0.8034	0.7554	0.4582	0.059	-0.6104	-0.2999	0.3015
304	3230	haptoglobin-related protein	3230	HPR	haptoglobin-related protein	3250	16	n/a	n/a	3.71e-11	2.374	3230	0.3054	0.6383	1.0368	0.6336	0.4842	1.402	0.79	3.3347	2.3312	2.6174	0.2972	0.3572	1.3494	1.2059	1.1219	1.6705	1.8793	1.7962	2.4577	0.6978	-0.4398	0.3705	0.8173	1.1182	0.4558	0.2942	0.4282	2.4618	2.3365	1.9058	1.0004	0.2252	-0.1641	-0.1517	0.2813	0.4473	0.952
305	33134	purinergic receptor P2Y, G-protein coupled, 13	33134	P2RY13	purinergic receptor P2Y, G-protein coupled, 13	53829	3	n/a	n/a	2.09e-26	2.371	33134	0.1166	-0.4345	-0.6646	0.0043	0.3909	0.3825	-0.1353	0.9135	0.2129	1.4811	0.0952	-0.3264	0.9583	0.948	1.2473	0.9886	0.7303	0.9828	1.4523	0.1099	0.055	0.3525	0.5216	0.8817	0.32	1.0976	0.5591	0.6686	1.144	0.5691	-0.3634	1.0121	0.7298	0.7073	0.7728	1.0975	1.0898
306	91	activin A receptor type II-like 1	91	ACVRL1	activin A receptor type II-like 1	94	12	n/a	n/a	3e-22	2.367	91	-0.9566	-0.7923	-0.3217	0.0311	-1.0141	-0.6967	-0.1238	0.0716	-0.3289	-0.8504	-0.314	-0.2307	0.0859	-0.2114	-0.4618	-0.2911	-0.212	-0.3528	0.2389	-0.6174	-0.2687	-0.5756	0.7005	0.573	-0.0933	1.1408	0.3851	-1.0306	-0.4517	-0.5331	-0.1453	-0.5358	0.4751	0.2262	0.0405	0.0996	0.6392
307	10115	immunoglobulin superfamily, member 6	10115	IGSF6	immunoglobulin superfamily, member 6	10261	16	n/a	n/a	6.63e-08	2.365	10115	-1.4831	-2.6711	-1.5574	0.6083	0.186	-0.7177	-0.2796	-0.6381	-0.1752	0.1995	-0.843	-0.8894	0.5383	0.3415	-0.1419	-0.1617	0.244	-0.0596	-0.0701	-0.7448	-0.4496	-0.9404	1.0455	1.8322	0.5212	0.825	0.4785	0.7815	0.4881	0.8291	-0.0717	0.2964	0.8858	0.6807	0.6661	0.4857	2.1062
308	10528	chondroitin sulfate proteoglycan 5 (neuroglycan C)	10528	CSPG5	chondroitin sulfate proteoglycan 5 (neuroglycan C)	10675	3	n/a	n/a	1.36e-13	2.363	10528	1.5644	1.1189	0.8216	-0.6971	0.2443	0.9	1.3542	0.5019	0.902	0.8763	0.8301	0.8491	1.1338	1.1941	1.104	1.8166	0.9148	0.7226	0.9126	1.806	1.7281	1.7468	-0.63	-1.2522	1.1601	1.124	1.7599	1.1448	0.8605	0.3052	1.6822	1.2575	0.7451	0.9386	0.8061	0.7513	-0.4283
309	5031	p21 protein (Cdc42/Rac)-activated kinase 3	5031	PAK3	p21 protein (Cdc42/Rac)-activated kinase 3	5063	X	n/a	n/a	1.74e-07	2.361	5031	2.3382	2.1878	1.9268	1.3047	1.7969	2.0402	1.8075	1.442	1.8444	2.0022	2.0681	1.8828	1.5154	1.4476	1.8091	1.6657	1.6988	2.2057	1.4101	1.5153	1.0399	1.7202	0.0597	0.3756	1.8176	1.0496	1.554	1.2878	1.4591	1.0019	1.1649	1.2627	1.2083	1.3777	1.1611	0.8385	-0.8562
310	4625	myosin X	4625	MYO10	myosin X	4651	5	n/a	n/a	7.64e-24	2.358	4625	0.7057	-0.0164	0.0093	-0.5849	0.292	-0.0152	0.2447	0.2208	0.242	0.849	0.0768	0.0556	0.9168	0.8062	0.4434	0.6826	0.7394	0.239	0.5745	1.4737	1.6351	1.4881	-0.4358	-0.5028	1.0674	1.4106	1.3197	1.067	1.1151	1.1092	1.5423	1.6779	0.7211	0.8447	0.1975	0.3817	-0.6386
311	55642	coiled-coil domain containing 102B	55642	CCDC102B	coiled-coil domain containing 102B	79839	18	n/a	n/a	3.02e-10	2.358	55642	-0.9987	-1.5591	-1.6831	-0.4507	-1.1338	-1.0027	-1.2208	-1.8925	-1.2362	-1.0197	-1.111	-1.4466	-1.056	-0.9776	-1.2689	-1.5612	-0.6539	-1.4473	-1.4639	-1.0518	-0.5363	-0.9102	-0.252	-0.2636	-0.554	-0.5371	-0.6502	-1.7834	-0.8009	-1.0055	-0.8924	-1.1276	-0.3725	-0.5814	-0.0254	-0.0599	0.4648
312	282	angiopoietin 2	282	ANGPT2	angiopoietin 2	285	8	n/a	n/a	4.58e-08	2.358	282	-1.3501	-1.5754	-1.5421	0.0996	-0.3666	-1.6065	-1.6087	-1.7564	-1.6673	-0.8423	-1.7051	-1.7112	0.2825	0.0546	-1.6642	-1.1654	-1.0527	-1.313	-0.3551	-0.7841	-0.2086	-0.3587	0.2225	0.672	-0.2761	0.9186	-0.1436	-1.2609	-0.559	-0.2403	-1.064	-0.8321	0.5577	-0.1463	-0.441	-0.3197	0.4179
313	29803	SRY (sex determining region Y)-box 8	29803	SOX8	SRY (sex determining region Y)-box 8	30812	16	n/a	n/a	8.11e-12	2.355	29803	0.5064	-0.2729	0.0146	-0.8124	-0.1484	-0.7898	-0.345	-0.173	-0.2175	-0.093	-0.602	-0.7362	0.2406	0.5808	-0.0534	-0.7284	-0.5604	-1.3558	1.0928	1.0037	1.4106	1.1906	-0.0584	-0.0481	0.1977	0.4583	0.7956	1.3847	1.0226	1.1283	-0.2749	-0.2598	0.6361	0.7741	0.6099	0.4444	-0.3862
314	4532	tRNA	4532	TRNF	tRNA	4558	MT	n/a	n/a	5.23e-07	2.347	4532	3.0718	2.3566	1.6821	1.9501	2.4632	2.1592	2.6226	2.438	2.0714	1.3461	2.8606	2.42	0.8104	1.4083	1.5366	2.3492	1.9837	1.7739	1.8243	1.7825	1.8163	2.343	0	1.0361	1.3614	1.5493	2	1.5675	1.4239	0.832	1.5641	1.7006	0.8648	1.3987	1.008	0.1329	0
315	80113	neurensin 1	80113	NRSN1	neurensin 1	140767	6	n/a	n/a	1.42e-16	2.345	80113	2.1618	2.3679	2.8267	2.6539	2.9089	2.7123	2.5061	2.8383	2.471	1.9046	2.338	2.6801	1.0458	1.5709	2.5444	2.2847	2.1101	1.7065	2.0824	1.7301	1.1412	1.012	1.3634	2.2515	1.937	1.4476	1.6726	1.551	1.1928	1.1422	1.3527	1.0793	2.9436	1.6764	1.6142	2.5566	0.3551
316	81296	establishment of cohesion 1 homolog 2 (S. cerevisiae)	81296	ESCO2	establishment of cohesion 1 homolog 2 (S. cerevisiae)	157570	8	n/a	n/a	5.74e-10	2.344	81296	0	-1.9825	-1.8533	-0.879	-1.6129	-1.3629	-1.9849	-1.9226	0	-1.8623	-1.3435	-2.074	-0.6341	-1.5624	-1.611	-0.9955	-2.0274	-2.0385	0.353	-0.5046	-0.0446	-0.4036	0.3863	0.3786	-0.4157	-0.6106	-0.6886	0.1774	0.3933	0.5699	-0.6203	-0.7251	0.2454	-0.7126	0.3332	0.2483	0.6259
317	3790	v-kit Hardy-Zuckerman 4 feline sarcoma viral oncogene homolog	3790	KIT	v-kit Hardy-Zuckerman 4 feline sarcoma viral oncogene homolog	3815	4	n/a	n/a	3.05e-17	2.344	3790	1.7327	1.1343	0.6324	0.336	0.7631	1.3961	0.9739	0.9993	1.2608	1.7814	1.0274	0.9946	1.1958	0.7963	1.377	1.2619	0.2469	1.9237	-0.5026	0.4592	0.3719	0.8074	-1.2996	-1.2427	1.1636	1.3492	1.2004	-0.4952	0.8289	0.5287	1.0487	1.4853	-0.1254	0.3149	0.3025	0.2033	-1.3124
318	6527	solute carrier family 14 (urea transporter), member 1 (Kidd blood group)	6527	SLC14A1	solute carrier family 14 (urea transporter), member 1 (Kidd blood group)	6563	18	n/a	n/a	3.81e-21	2.344	6527	1.4954	1.3927	1.1595	-0.4469	0.0445	1.7987	1.3648	2.3167	1.4779	1.8258	1.8226	1.854	1.2963	1.6753	1.0426	1.023	0.9297	1.7247	1.2435	0.2863	0.6242	0.5247	-0.7335	-0.677	1.3586	2.2366	2.0009	1.8496	2.2384	2.6421	2.1164	1.9421	0.0565	1.6188	-0.4018	-0.0371	-0.6723
319	77765	retinol binding protein 7, cellular	77765	RBP7	retinol binding protein 7, cellular	116362	1	n/a	n/a	4.98e-11	2.337	77765	1.665	1.2852	1.6734	0.6152	0.732	1.7772	0.7347	1.0028	0.338	-0.1427	1.3684	0.8768	0.402	0.9406	0.3576	0.6326	1.0132	0.8269	1.9299	0.9454	1.1812	0.6454	0.337	-0.0619	1.5762	-0.0049	0.6084	-0.7709	0.3154	-0.2111	-0.117	-0.5561	1.1351	0.4196	0.0193	0.4463	1.3925
320	36972	copine V	36972	CPNE5	copine V	57699	6	n/a	n/a	5.37e-21	2.333	36972	0.3103	2.1949	2.6094	0.8441	1.6879	0.4749	2.1308	1.7401	2.2102	1.038	1.0929	0.9873	1.8488	1.7937	1.4238	1.5677	2.2364	0.9893	1.2617	1.7965	1.002	1.1032	-0.5214	0.0314	1.4334	1.1098	1.0144	2.3639	1.7084	1.6668	1.7553	1.0014	1.2933	1.9572	1.0686	1.1384	0.5328
321	9394	glia maturation factor, gamma	9394	GMFG	glia maturation factor, gamma	9535	19	n/a	n/a	6.44e-10	2.327	9394	-0.5343	-1.0236	-1.4159	0.3408	-0.4121	-0.3057	-0.7865	-0.0733	-0.9609	-0.5267	-0.7257	-0.7945	-0.3131	-0.3387	-0.5587	-0.9526	-0.4281	-0.737	-0.2878	-1.0082	-0.7447	-0.9546	0.7418	0.9622	-0.1179	0.2788	-0.1855	-0.4556	-0.4357	0.0509	-0.6601	-0.5708	0.2185	-0.5417	-0.2137	-0.2955	0.8885
322	30794	family with sequence similarity 198, member B	30794	FAM198B	family with sequence similarity 198, member B	51313	4	n/a	n/a	3.34e-12	2.326	30794	0.2051	-0.1974	-0.8901	0.4663	0.1962	0.0886	-0.4704	0.1766	0.224	0.6277	0.4738	0.2783	0.2357	-0.0991	-0.1505	0.1536	-0.0073	0.5528	-0.0908	-0.2769	0.4345	-0.1468	0.55	0.7665	0.4477	0.2936	0.5504	0.3243	0.9039	0.8584	-0.237	-0.1169	-0.5639	-0.3043	-0.1173	0.089	0.6699
323	9790	purinergic receptor P2Y, G-protein coupled, 14	9790	P2RY14	purinergic receptor P2Y, G-protein coupled, 14	9934	3	n/a	n/a	1.5e-29	2.326	9790	1.2133	0.3171	-0.8866	0.0671	0.6121	1.5321	-0.1337	1.9061	0.8833	1.353	1.4143	1.0447	-0.1235	-0.3105	0.6904	0.8776	1.5719	0.8968	1.0886	-0.0685	0.231	0.4067	-0.6876	-1.3705	0.5667	0.714	1.2957	-0.1804	0.3428	0.7012	-0.1264	0.3158	-0.5082	0.1239	-0.3683	-0.968	0.0935
324	77516	kelch-like 32 (Drosophila)	77516	KLHL32	kelch-like 32 (Drosophila)	114792	6	n/a	n/a	2.45e-15	2.321	77516	2.3567	1.4276	1.1761	1.7739	1.7997	1.9751	1.3685	1.1968	1.3516	1.1555	2.195	1.8122	0.9988	0.722	1.453	1.3269	1.6232	2.0259	1.5318	0.8466	1.7218	1.1198	-0.1224	0.0383	1.7359	0.5539	1.6122	0.673	1.7007	1.1872	0.9361	1.0929	1.2153	0.8959	-0.0041	0.5925	0.2879
325	23255	dishevelled associated activator of morphogenesis 2	23255	DAAM2	dishevelled associated activator of morphogenesis 2	23500	6	n/a	n/a	6.65e-28	2.319	23255	0.6032	0.7266	1.3557	0.805	0.6945	-0.2328	0.6387	1.8866	0.9041	0.2986	0.8747	1.0941	1.3923	0.8989	1.0134	1.1868	1.3485	1.1133	2.2936	1.0587	1.6949	0.8698	-0.0167	0.2495	0.825	2.2366	1.651	2.3524	2.1188	1.6831	0.6554	0.208	1.1081	0.5671	0.3327	0.3975	-0.4297
326	8939	3'-phosphoadenosine 5'-phosphosulfate synthase 2	8939	PAPSS2	3'-phosphoadenosine 5'-phosphosulfate synthase 2	9060	10	n/a	n/a	1.56e-13	2.316	8939	-0.6894	-0.9768	-0.8357	0.6617	0.0184	-0.2132	-0.7979	0.0541	-0.3114	0.1114	-0.2764	-0.0099	0.2274	-0.1465	-0.0579	-0.6269	-0.8241	-0.2391	-0.1601	-0.5738	-0.0335	-0.7201	0.2305	0.3466	-0.521	0.408	-0.394	-0.1678	0.2673	0.2254	-0.0017	0.105	0.4037	-0.5982	-0.4241	-0.541	-0.1083
327	55444	rogdi homolog (Drosophila)	55444	ROGDI	rogdi homolog (Drosophila)	79641	16	n/a	n/a	9.9e-21	2.312	55444	1.3107	2.0134	2.8524	1.4499	1.823	2.2615	2.1441	3.3197	1.5653	1.2055	1.8632	2.367	1.0081	1.7519	1.9844	0.9857	1.9525	1.8403	1.3144	1.8884	1.7913	1.2936	0.4518	0.2122	1.7612	0.7975	1.4226	0.8794	0.3666	0.0527	0.9759	1.1563	1.6365	1.2446	1.3566	0.7732	0.0396
328	9984	furry homolog (Drosophila)	9984	FRY	furry homolog (Drosophila)	10129	13	n/a	n/a	6.72e-42	2.312	9984	2.2459	2.1697	1.3423	0.6303	0.6715	1.4892	1.5426	0.6702	1.191	1.7184	2.1099	1.5802	1.441	1.0927	1.7739	1.4476	1.11	2.3934	0.866	1.5842	0.8983	1.2494	-1.0653	-1.1086	2.0441	1.0343	1.0922	0.2629	1.1809	0.2605	1.337	1.7206	0.2587	0.4998	0.3518	0.4543	-0.8166
329	27975	solute carrier organic anion transporter family, member 3A1	27975	SLCO3A1	solute carrier organic anion transporter family, member 3A1	28232	15	n/a	n/a	1.29e-18	2.309	27975	0.9198	0.8411	1.3745	0.0369	0.8129	0.0527	1.0041	-0.414	0.2445	0.4121	0.5199	-0.0209	0.2126	-0.1785	-0.0842	0.5419	0.7804	0.0719	0.1471	1.096	0.8249	0.7579	-0.4934	-0.5684	0.4739	0.9845	0.5605	0.095	-0.0787	0.1683	0.9144	0.3634	0.1169	0.3219	-0.1068	-0.1621	-0.2639
330	81181	Na+/K+ transporting ATPase interacting 2	81181	NKAIN2	Na+/K+ transporting ATPase interacting 2	154215	6	n/a	n/a	2.03e-17	2.307	81181	2.2332	1.9801	1.6988	1.4852	1.7818	2.4341	1.5764	0.8904	1.7191	2.056	2.3551	2.0617	1.5134	1.4299	2.1953	1.6255	1.5577	2.4976	2.189	1.6496	2.2264	1.0426	0.3572	-0.2167	2.0228	0.6009	1.9784	0.6967	1.0082	0.4422	0.9809	1.1349	1.1319	1.0292	0.9437	0.7908	-0.3119
331	5755	protein tyrosine phosphatase, receptor type, B	5755	PTPRB	protein tyrosine phosphatase, receptor type, B	5787	12	n/a	n/a	3.63e-31	2.306	5755	0.5991	-0.0013	-0.2171	0.1675	0.0889	0.6556	0.3613	0.4277	0.4403	0.9143	0.2394	0.7873	0.1844	0.0231	-0.1792	0.2192	0.3667	0.5683	0.5237	-0.013	0.3334	0.1542	-0.4912	-0.4712	0.8535	0.6805	0.8659	0.5251	0.8854	0.7828	0.5234	0.4253	-0.0784	0.099	-0.2573	-0.1229	-0.0839
332	270	amphiphysin	270	AMPH	amphiphysin	273	7	n/a	n/a	7.92e-14	2.301	270	2.8588	2.7517	2.4244	1.5923	2.2415	2.6548	2.4363	2.0211	2.4268	2.1588	2.8036	2.6698	2.1348	2.0561	2.4679	2.3123	2.3129	2.4963	1.6118	1.6662	1.4894	1.5775	0.0552	-0.0426	2.4587	0.9704	2.4144	1.2752	1.2798	0.5404	2.0719	1.958	1.7056	1.6878	0.9575	0.878	-0.3587
333	109790	transmembrane protein 173	109790	TMEM173	transmembrane protein 173	340061	5	n/a	n/a	3.66e-17	2.3	109790	-1.0187	-0.3099	-0.6387	0.6654	-0.4474	-0.5758	-0.2195	-0.2637	0.0688	-0.2705	-0.8356	-0.8867	0.5209	-0.6113	-0.8618	-0.4947	0	-1.097	-1.1221	-0.6848	0.033	-0.615	0.7309	0.9346	-0.1741	0.7941	-0.7427	-0.1964	-0.4109	-0.7652	-0.9908	-1.28	0.7727	-0.0667	0.3078	0.4639	0.4632
334	58886	chromosome 9 open reading frame 24	58886	C9orf24	chromosome 9 open reading frame 24	84688	9	n/a	n/a	2.49e-11	2.297	58886	2.0217	2.4007	2.4877	1.519	2.1449	2.9647	2.5751	2.9994	2.1125	2.1992	2.3659	2.7115	1.5259	1.699	2.1613	2.4441	2.2169	2.3936	1.8445	1.5532	1.185	1.0159	0.1338	0.2836	1.8128	1.4606	1.9659	1.0888	1.0038	0.0511	1.6418	1.6706	1.3417	1.2088	1.4875	1.0677	-0.4819
335	60154	RCSD domain containing 1	60154	RCSD1	RCSD domain containing 1	92241	1	n/a	n/a	3.27e-18	2.295	60154	-0.6504	-1.2869	-0.9584	0.7146	-0.3693	-0.2067	-0.4033	0.038	-0.7195	0.3985	-0.9849	-0.7081	-0.4245	-0.4909	-1.0034	-0.3557	-0.7818	-0.5703	-0.3125	-0.9967	-0.5493	-0.0795	0.2139	0.8365	-0.4874	0.1094	-0.3856	0.113	0.0234	-0.3625	-0.1346	-0.3384	0.6419	-0.3243	-0.2938	0.1722	0.6308
336	37762	pleckstrin homology domain containing, family A (phosphoinositide binding specific) member 1	37762	PLEKHA1	pleckstrin homology domain containing, family A (phosphoinositide binding specific) member 1	59338	10	n/a	n/a	2.97e-27	2.294	37762	2.2549	1.9768	1.6174	1.2081	1.6891	2.3688	1.5955	1.5468	2.4905	2.1056	2.5541	2.4164	1.1369	0.8268	1.7457	1.936	1.8531	2.6767	1.4218	1.1347	1.3068	0.9981	0.1374	-0.0918	2.0453	0.4619	1.5778	0.4868	0.8654	0.4479	1.1565	1.3697	0.9739	0.9041	-0.1998	0.3512	0.1112
337	2758	guanine nucleotide binding protein (G protein), alpha activating activity polypeptide O	2758	GNAO1	guanine nucleotide binding protein (G protein), alpha activating activity polypeptide O	2775	16	n/a	n/a	9.15e-13	2.293	2758	2.2565	2.9328	2.6146	1.3994	1.4887	1.8574	2.9107	1.6644	2.3165	1.8257	2.2753	2.1426	1.62	1.654	1.7568	2.0635	2.3257	1.7608	1.4408	2.6415	2.1032	2.0227	-0.4135	0.3064	1.765	1.6761	1.9079	1.792	1.7537	1.1523	1.9152	1.3681	1.5813	1.9058	1.3642	1.3641	-0.7494
338	22593	COBL-like 1	22593	COBLL1	COBL-like 1	22837	2	n/a	n/a	8.63e-23	2.293	22593	0.0881	-1.2369	-0.7425	0.2314	-0.2904	-0.1299	-0.3332	-0.912	-0.1742	-0.2683	-0.3975	0.197	-0.3192	-0.5139	-0.5915	-0.5395	0.2361	0.0762	-0.4395	-0.3269	-0.1997	0.1271	-0.7892	-0.4526	-0.0512	0.5426	-0.4766	-1.0358	-0.2157	0.3695	0.1913	0.3587	-0.7008	-0.2965	-0.4988	-0.4425	-0.4822
339	10536	delta-like 3 (Drosophila)	10536	DLL3	delta-like 3 (Drosophila)	10683	19	n/a	n/a	1.11e-13	2.292	10536	0.2723	-0.1123	0.1558	-0.7059	-0.3393	0.5519	0.5527	0.6113	0.0974	0.4502	0.4018	0.4572	0.8528	0.9742	0.8095	0.1666	0.265	0.5446	1.1785	0.9971	1.211	2.1574	-1.1476	-1.305	0.981	1.1621	1.451	1.5718	1.5166	0.7698	0.7257	0.6134	0.6545	0.8955	0.753	0.3796	-0.8738
340	36622	tweety homolog 1 (Drosophila)	36622	TTYH1	tweety homolog 1 (Drosophila)	57348	19	n/a	n/a	7.66e-09	2.289	36622	0.5743	0.8339	0.821	-0.8365	0.4403	0.6012	0.8114	0.8459	0.1629	0.0067	0.3613	0.361	1.0097	1.0224	0.4506	0.6606	0.5648	0.037	0.328	1.1208	0.9583	0.873	0.2071	-0.0464	0.4739	0.8243	0.6899	0.5238	-0.0237	-0.1236	0.8564	1.0104	0.3494	1.1942	1.5962	1.1725	0.8561
341	5784	parvalbumin	5784	PVALB	parvalbumin	5816	22	n/a	n/a	4.16e-13	2.286	5784	2.5933	2.3336	2.8772	2.5432	2.4384	2.8347	2.6957	2.4942	2.2178	1.5009	3.032	3.2627	1.3148	1.2043	2.1979	2.2509	2.9417	2.6318	2.3832	2.93	1.7513	2.7226	0.428	0.8517	1.8135	1.538	2.1043	2.0719	1.7052	1.6758	2.3888	1.8636	3.0017	1.1413	0.8875	1.5726	-0.0905
342	58503	family with sequence similarity 213, member A	58503	FAM213A	family with sequence similarity 213, member A	84293	10	n/a	n/a	3.65e-31	2.285	58503	1.2139	1.6921	1.9106	0.9268	1.8563	1.5306	1.8064	1.9404	2.5386	2.0566	1.9314	1.9716	1.7055	1.3493	1.435	2.0069	2.1709	1.656	1.4049	1.276	0.7538	0.569	-0.4524	-0.5538	1.193	1.5335	1.3783	3.1401	2.8812	2.568	1.7056	1.5875	0.8704	1.1191	0.6128	0.7829	0.0549
343	110099	chromosome 2 open reading frame 55	110099	C2orf55	chromosome 2 open reading frame 55	343990	2	n/a	n/a	1.94e-21	2.285	110099	2.6327	2.6535	1.1703	0.7438	1.9594	2.0603	2.0957	1.4319	2.0103	2.2714	2.6005	2.2785	1.7868	1.023	1.9436	2.0164	1.5512	2.3098	0.4307	1.5545	1.6462	1.961	-0.2075	0.0177	1.7901	0.2112	1.5161	0.5717	0.7647	0.4681	1.9446	1.7718	0.0237	1.4674	1.4489	0.7799	0.6473
344	23060	acyl-CoA synthetase long-chain family member 6	23060	ACSL6	acyl-CoA synthetase long-chain family member 6	23305	5	n/a	n/a	5.2e-20	2.285	23060	2.8306	2.0758	1.6638	1.4709	1.8806	2.615	1.8325	1.8602	2.3706	2.8412	2.9208	2.9296	1.4028	1.2502	2.3925	2.3974	2.3265	2.69	1.8607	1.2458	1.5619	1.4761	0.0433	0.0381	1.9302	1.2461	2.1227	1.3874	1.8704	1.4876	2.0316	2.0896	1.6949	1.1006	1.0734	0.9856	-0.6222
345	8744	inositol polyphosphate-4-phosphatase, type II, 105kDa	8744	INPP4B	inositol polyphosphate-4-phosphatase, type II, 105kDa	8821	4	n/a	n/a	7.99e-19	2.285	8744	0.5608	0.3388	-0.1027	-0.0333	-0.0879	0.2554	0.1717	0.206	-0.3618	1.0367	0.4229	0.4955	0.7163	0.4714	0.6271	-0.2173	-0.6056	-0.0582	-0.2679	-0.1787	-0.0062	0.0787	0.0909	-0.2395	0.848	0.2206	0.5007	-0.3716	0.09	-0.0525	-0.1491	-0.0648	-0.1664	0.1535	-0.2958	-0.2502	0.3687
346	11011	family with sequence similarity 107, member A	11011	FAM107A	family with sequence similarity 107, member A	11170	3	n/a	n/a	4.71e-08	2.283	11011	1.0532	1.4932	1.9194	1.5514	1.3732	1.1074	1.5876	1.9429	1.3722	1.3	1.0526	1.149	1.5487	1.5993	1.703	1.389	1.6481	1.277	1.4441	1.6533	1.4986	1.3081	0.3801	0.6431	0.9509	1.7672	1.326	1.2586	0.9898	0.9119	1.5192	1.4537	1.5356	1.4026	1.1137	1.2669	0.1296
347	29703	schwannomin interacting protein 1	29703	SCHIP1	schwannomin interacting protein 1	29970	3	n/a	n/a	7.3e-14	2.283	29703	1.0539	0.6636	0.7656	-0.2214	0.885	1.3521	0.4358	0.8864	1.4158	1.5803	1.1242	1.1494	1.1102	0.7618	1.3841	1.0714	1.0169	1.5147	1.1638	0.1172	0.8078	0.2008	0.0008	-0.7472	1.394	0.3661	0.9013	1.2761	1.4602	1.0112	0.574	0.9443	-0.0142	0.6786	0.8853	0.9663	-0.3931
348	23892	lysosomal-associated membrane protein family, member 5	23892	LAMP5	lysosomal-associated membrane protein family, member 5	24141	20	n/a	n/a	4.97e-11	2.282	23892	1.6165	2.6135	2.281	0.919	2.4593	1.3076	2.4625	2.3646	2.1988	2.0238	1.4549	1.9466	2.4165	2.2233	2.7729	2.207	2.0809	2.1011	0.5019	1.8202	0.4169	1.9992	-0.2171	-0.662	0.5905	0.9071	1.2999	0.7398	0.749	0.0846	2.0732	1.8724	0.6252	1.6111	1.4335	1.5881	-0.3164
349	1106	chromogranin B (secretogranin 1)	1106	CHGB	chromogranin B (secretogranin 1)	1114	20	n/a	n/a	1.53e-10	2.277	1106	1.8897	2.5317	2.5229	1.8026	2.3845	1.666	2.1663	1.2765	2.1363	1.9663	2.0031	2.012	1.8488	1.7888	2.4461	2.4438	2.5027	2.0415	1.1919	1.5552	1.4359	1.2406	0.0415	1.3824	1.5893	1.0858	1.6694	1.3241	1.4556	1.224	1.6853	1.6936	1.6547	1.567	1.9916	1.9667	-1.0404
350	2546	gamma-aminobutyric acid (GABA) A receptor, beta 3	2546	GABRB3	gamma-aminobutyric acid (GABA) A receptor, beta 3	2562	15	n/a	n/a	1.34e-09	2.277	2546	2.5283	2.2322	1.9066	1.1058	1.8546	2.0544	1.8723	1.4114	2.1271	2.3388	2.1815	1.8317	1.7303	1.5075	2.0174	1.8806	1.8277	2.3756	1.4841	1.5436	1.2093	1.5508	0.0069	0.0654	1.9528	1.0493	1.6142	1.4456	1.7068	1.3144	1.5661	1.4662	1.1288	1.1278	1.2467	0.8513	-0.9816
351	1023973	uncharacterized LOC100499183	1023973	LOC100499183	uncharacterized LOC100499183	100499183	8	n/a	n/a	1.1e-09	2.277	1023973	-0.0236	-0.7045	0.2791	-0.3082	1.2471	0.2808	0.9095	0.4426	0.2756	0.7638	0.5311	0.1783	1.0508	1.3554	0.3539	1.2886	1.3623	1.3517	1.2092	0.5882	0.4827	0.2593	0.6208	-0.6455	0.7605	1.3498	1.2281	0.658	0.8576	0.8013	1.4213	1.3347	1.1523	1.4834	1.6659	1.7331	-0.7205
352	79440	transmembrane protein 178A	79440	TMEM178A	transmembrane protein 178A	130733	2	n/a	n/a	8.58e-13	2.275	79440	2.0654	1.6051	1.2269	1.0503	1.1573	1.7407	1.4977	0.5041	1.2618	1.041	2.0727	1.5972	1.1383	1.0391	1.4187	0.9595	1.099	1.877	0.4378	0.9144	1.3205	1.0603	0.2272	0.7141	1.8835	0.9692	1.608	0.446	0.5838	0.4251	1.6202	1.7876	0.1837	1.1291	0.827	0.8375	-0.5865
353	4721	neurofilament, light polypeptide	4721	NEFL	neurofilament, light polypeptide	4747	8	n/a	n/a	9.26e-05	2.262	4721	2.4821	2.4157	2.2517	1.7613	1.608	2.3109	2.1646	1.8482	2.0639	2.105	2.5135	2.4097	1.5709	1.6096	2.0345	1.9037	1.9751	2.4279	1.7046	1.7974	1.6301	1.667	0.5727	1.0808	1.9226	1.2749	1.7551	1.3651	1.7188	0.9416	1.7451	1.6457	1.429	1.381	1.209	1.2169	-0.6267
354	394	Rho GDP dissociation inhibitor (GDI) beta	394	ARHGDIB	Rho GDP dissociation inhibitor (GDI) beta	397	12	n/a	n/a	1.9e-10	2.262	394	-1.6809	-1.0309	-0.8567	0.7266	-0.2475	-0.9638	-0.6767	0.1244	-0.3123	-0.3488	-1.6327	-0.8861	0.0863	-0.1666	-0.126	-0.4932	-0.3186	-0.775	-0.2749	-0.588	-0.3347	-1.4287	1.1778	1.422	-0.6649	0.6379	-0.3662	-0.0958	-0.3219	0.0187	-0.7889	-0.737	0.8311	-0.1435	0.3193	0.2938	1.1676
355	78155	solute carrier family 18, subfamily B, member 1	78155	SLC18B1	solute carrier family 18, subfamily B, member 1	116843	6	n/a	n/a	1.82e-21	2.258	78155	1.3213	0.1518	0.6821	-0.8385	0.7028	0.9416	0.6057	1.7372	1.1752	1.5541	0.7879	1.0416	0.9454	0.5398	1.2165	1.7025	1.2498	1.3666	0.5665	0.5359	1.2573	0.3826	0.334	-0.7104	1.4113	1.0145	1.6658	0.6661	1.1809	1.3163	0.9633	0.8337	-0.9791	0.7603	0.6528	1.1405	1.0579
356	36881	KIAA1462	36881	KIAA1462	KIAA1462	57608	10	n/a	n/a	1.94e-33	2.256	36881	0.9363	0.8904	1.196	0.6099	0.8789	0.8384	1.1429	1.018	1.2766	1.1267	0.9313	0.9269	0.4856	0.8108	1.0963	1.1561	0.9423	0.912	0.4676	0.6905	0.7368	0.7506	-0.6137	-0.2171	0.9093	1.3289	0.6444	0.5075	1.2932	1.1126	0.4999	0.8028	0.3662	0.485	0.4093	0.5374	-0.48
357	79409	raftlin family member 2	79409	RFTN2	raftlin family member 2	130132	2	n/a	n/a	3.06e-14	2.254	79409	0.3847	-0.5682	-0.6496	-0.5453	-0.3735	0.7921	-0.0878	1.0254	-0.193	1.011	0.4556	0.7181	0.041	0.156	0.278	0.3588	-0.0589	0.5526	0.7063	-0.3906	0.3785	-0.2752	-0.6281	-0.9015	0.4908	1.1901	1.183	1.5389	2.1031	1.2302	0.6385	0.7104	-0.2334	-0.3498	-0.626	0.4628	-0.9836
358	8995	internexin neuronal intermediate filament protein, alpha	8995	INA	internexin neuronal intermediate filament protein, alpha	9118	10	n/a	n/a	1.8e-08	2.252	8995	2.399	2.5912	2.6036	1.557	2.0655	2.0865	2.2208	1.7341	2.1698	1.97	2.3851	2.2584	1.5663	1.4583	1.9333	1.8644	2.1882	2.2659	1.5277	2.1722	1.5483	2.1121	-0.079	0.456	1.7589	1.0403	1.7403	1.0593	1.381	0.9625	1.5065	1.3619	1.067	1.6371	1.2404	1.4631	-0.8053
359	26926	sialic acid binding Ig-like lectin 8	26926	SIGLEC8	sialic acid binding Ig-like lectin 8	27181	19	n/a	n/a	7.93e-33	2.25	26926	0.2029	-0.4335	0.128	0.4984	-0.2192	-0.0303	-0.2443	1.8289	0.9087	1.4326	-0.0339	-0.5816	1.0538	1.2283	1.1303	1.318	1.062	0.7932	1.5318	0.6339	0.3037	-0.2233	0.1817	1.1296	1.023	1.2432	1.3394	1.3942	0.9225	1.0263	0.5435	1.0058	1.302	0.9222	0.006	1.0546	2.0952
360	41371	DEP domain containing MTOR-interacting protein	41371	DEPTOR	DEP domain containing MTOR-interacting protein	64798	8	n/a	n/a	3.11e-29	2.248	41371	1.8673	0.6669	1.1127	0.22	0.7014	1.2355	0.9092	1.0747	1.0389	1.1641	2.5087	2.7336	1.0283	1.3281	1.2846	1.5233	1.485	1.5092	1.252	1.0151	0.9154	-0.0336	-0.7059	-0.9013	1.6997	1.2964	1.5883	1.6073	1.4241	2.0383	1.4006	1.813	0.0081	0.4124	-0.6881	0.6824	-0.169
361	10971	ZW10 interactor	10971	ZWINT	ZW10 interactor	11130	10	n/a	n/a	1.86e-12	2.242	10971	-1.7229	-1.1719	-0.7784	-0.2067	-1.5891	-1.5042	-0.9065	-0.6888	-0.5068	-1.3172	-1.0506	-0.916	-0.7394	-1.1304	-2.1078	-0.9333	-0.9558	-1.1238	-0.0951	-0.8282	-0.1413	-0.6153	0.63	0.955	-1.4755	-0.0694	-1.0623	0.3783	0.6095	0.4552	-1.2282	-0.3083	-0.1598	-1.448	0.0923	-0.0585	0.5317
362	1055	centromere protein E, 312kDa	1055	CENPE	centromere protein E, 312kDa	1062	4	n/a	n/a	5.34e-11	2.241	1055	-1.64	-2.1858	-2.3213	-0.7814	-2.1789	-1.8613	-2.1015	-2.5567	-2.0656	-1.411	-1.7282	-1.5285	-0.8751	-0.8549	-1.1909	-1.5726	-1.9681	-1.5485	-0.153	-0.9677	-0.0832	-0.2208	-0.2252	0.2066	-0.5135	-0.6133	-0.6652	-0.758	0.082	-0.0111	-0.8064	-0.8086	-0.5843	-0.8871	0.2243	-0.7746	0.104
363	9279	fatty acid desaturase 2	9279	FADS2	fatty acid desaturase 2	9415	11	n/a	n/a	2.51e-14	2.238	9279	-0.886	-0.1058	-0.1051	-0.2745	0.1657	-1.1455	0.0046	0.4618	-0.2454	-0.0565	-1.0164	-1.2654	1.0138	1.4502	-0.6293	0.3258	0.011	-0.4822	0.6007	1.4127	1.4388	1.3745	0.3758	-0.3175	0.3159	1.0161	0.649	1.9223	0.909	1.3991	0.5356	0.48	0.706	1.5589	0.9257	1.0955	-0.3609
364	36132	CUGBP, Elav-like family member 4	36132	CELF4	CUGBP, Elav-like family member 4	56853	18	n/a	n/a	1.51e-10	2.234	36132	2.7279	2.6535	2.7206	1.9651	2.2928	2.3738	2.7287	2.0406	2.487	2.1767	2.6548	2.4054	1.9358	1.8963	2.0561	2.4215	2.3961	2.3144	1.9225	2.1582	1.8507	1.9136	0.3659	0.3531	2.3664	1.7631	2.4148	1.8842	2.0146	1.284	2.0495	1.8662	1.7503	1.9954	1.1537	1.0167	-0.7805
365	6777	sulfotransferase family, cytosolic, 1A, phenol-preferring, member 1	6777	SULT1A1	sulfotransferase family, cytosolic, 1A, phenol-preferring, member 1	6817	16	n/a	n/a	2.32e-11	2.232	6777	-0.2648	0.6452	1.0889	0.8325	1.6675	1.9675	1.3793	2.157	1.7091	1.6184	1.3407	1.949	1.4582	1.1679	1.2068	1.6261	1.2741	2.0207	1.4257	0.0512	-0.4503	-0.1432	0.7636	0.5385	1.2665	0.947	1.3213	1.0265	1.0495	0.5138	0.735	0.6627	1.3672	0.7084	1.0649	1.1407	0.1562
366	8436	plakophilin 4	8436	PKP4	plakophilin 4	8502	2	n/a	n/a	1.15e-21	2.23	8436	0.611	1.0437	1.6909	0.7475	0.749	0.4451	1.1608	0.8849	0.9478	0.6061	0.8141	0.4186	0.4704	0.5339	1.2724	-0.0964	1.3267	1.1792	1.8382	1.7286	2.2033	1.4938	-0.3926	-0.1138	0.8762	0.6329	0.4104	-0.2531	0.276	0.4329	-0.2677	-0.2353	0.9308	0.3672	-0.5186	0.2171	-0.5066
367	3379	inhibitor of DNA binding 3, dominant negative helix-loop-helix protein	3379	ID3	inhibitor of DNA binding 3, dominant negative helix-loop-helix protein	3399	1	n/a	n/a	3.16e-07	2.229	3379	-2.6319	-2.3688	-1.8226	0.0792	-0.9967	-3.064	-1.4038	-1.0596	-2.5797	-1.7794	-2.0267	-2.6307	0.0316	0.5918	-1.0455	-1.3868	-2.2538	-2.2529	0.1286	-0.6642	0.038	-0.6017	1.0773	0.9285	-0.5954	0.3188	0.0454	-0.1855	-0.973	0.5609	0.9805	0.9776	0.1759	0.561	1.6122	1.2673	0.2059
368	1002775	uncharacterized LOC100287628	1002775	LOC100287628	uncharacterized LOC100287628	100287628	16	n/a	n/a	9.67e-18	2.228	1002775	2.0605	2.8057	1.8111	1.5653	1.8058	2.0413	1.522	1.3382	2.3408	2.6642	2.0769	1.2072	1.2237	0.7504	1.7343	0.8314	0.5264	1.7757	0.8529	0.6226	0.2123	1.6838	0.4011	0.9006	0.7996	0.5225	0.4962	0.0867	0.3494	0.5203	0.34	1.8704	0.3781	1.0007	0.9619	-0.3802	0.9245
369	125502	regulator of G-protein signaling 7 binding protein	125502	RGS7BP	regulator of G-protein signaling 7 binding protein	401190	5	n/a	n/a	1.18e-20	2.228	125502	3.0063	2.6965	2.1569	0.8349	1.7461	2.8964	2.558	2.4195	2.685	2.48	3.1195	2.877	2.4456	1.8993	2.643	2.1536	2.3986	2.9463	1.4785	2.0607	1.2911	1.8318	-0.0342	-0.1768	2.728	1.0829	2.0483	1.5583	1.2386	0.8222	2.0884	1.778	1.8914	1.5206	0.7867	0.4333	-0.4016
370	31097	HMP19 protein	31097	HMP19	HMP19 protein	51617	5	n/a	n/a	2.97e-07	2.227	31097	1.8736	2.4678	2.312	1.1399	1.5274	1.6718	2.2887	1.8912	2.2801	2.2576	1.7951	1.8565	2.0549	1.863	2.1649	2.031	2.0079	1.8177	1.661	2.0882	1.2057	2.0878	-0.6224	0.1512	1.4402	1.3992	1.5148	1.9222	1.8419	1.1896	1.7427	1.4481	1.5095	1.6314	1.5972	1.5327	-0.744
371	6541	solute carrier organic anion transporter family, member 2A1	6541	SLCO2A1	solute carrier organic anion transporter family, member 2A1	6578	3	n/a	n/a	4.49e-31	2.224	6541	-0.571	-0.6844	-0.1547	0.4871	-0.5835	-0.7146	-0.184	-0.7784	0	-0.8672	-0.652	-0.82	-0.7324	-0.3957	0.4415	-0.5485	0.0963	-0.7017	-0.3548	0.2791	-0.5144	-0.0799	-0.0345	0.1262	0.5086	0.0714	-0.1865	0.0131	-0.3721	0.0335	0.1469	0.0514	0.1004	-0.4478	-0.0491	0.367	0.0105
372	2840	G protein-coupled receptor 34	2840	GPR34	G protein-coupled receptor 34	2857	X	n/a	n/a	9.35e-13	2.222	2840	-0.6983	-1.55	-2.3142	0.8774	0.6482	0.6348	-1.2722	1.5744	0.4848	0.9776	0.1499	0.4043	0.447	0.2585	0.1885	0.8716	0.1689	0.2159	0.7286	-2.1877	-0.6187	-1.7524	1.811	1.9884	-0.0407	0.6066	0.4868	-0.3591	0.5036	0.4416	-0.0783	0.4833	1.3583	0.0352	0.205	0.1456	2.1269
373	55433	chromosome 1 open reading frame 54	55433	C1orf54	chromosome 1 open reading frame 54	79630	1	n/a	n/a	5.55e-11	2.22	55433	-0.6751	-1.471	-1.5398	0.5815	-0.5454	-0.2084	-1.5592	-0.7667	-1.3299	-0.8457	-1.2123	-1.0083	-0.3132	-0.6161	-0.5491	-0.4547	-0.8188	-0.672	-0.5053	-1.1775	-0.1693	-0.9763	0.4857	0.4275	-0.1755	0.1747	-0.2524	-1.4718	-1.2894	-0.9919	-0.3892	0.1493	0.0625	-0.3265	0.1723	-0.2347	0.7274
374	9643	discs, large (Drosophila) homolog-associated protein 5	9643	DLGAP5	discs, large (Drosophila) homolog-associated protein 5	9787	14	n/a	n/a	6.14e-10	2.218	9643	-1.646	0	-1.8252	-0.384	-1.9619	-1.9989	-2.0322	-1.249	-2.0861	0	0	0	-0.8646	-0.9425	-1.5392	-1.5333	0	-2.1039	-0.0337	-0.5484	-0.1096	-0.1479	0.2084	0.3991	-0.4397	-0.9687	-0.984	-0.1039	0.0833	0.2719	-0.7276	-0.6472	0.6331	-0.5262	0.1263	0.0399	0.5057
375	22659	BTB (POZ) domain containing 3	22659	BTBD3	BTB (POZ) domain containing 3	22903	20	n/a	n/a	3.21e-21	2.217	22659	2.7418	1.9389	1.0577	1.1117	1.6409	2.4535	1.5129	1.672	1.9411	2.1497	2.2922	2.3656	1.7279	1.1886	2.1383	1.7158	1.7599	2.9142	0.8424	1.1612	1.0927	0.9141	-0.153	-0.9302	1.7734	0.7499	1.648	-0.0275	0.6404	0.0786	2.0452	2.2293	1.0116	0.8052	0.6428	0.6037	-0.3629
376	7220	thiosulfate sulfurtransferase (rhodanese)	7220	TST	thiosulfate sulfurtransferase (rhodanese)	7263	22	n/a	n/a	5.26e-17	2.213	7220	-0.8809	0.539	0.9318	0.5526	0.4717	0.4559	0.5401	0.9287	-0.5314	-0.5123	-0.5152	0.4551	-0.4148	1.1827	0.5724	1.0362	0.1965	-0.9825	1.231	2.0153	1.0858	0.2932	-0.2011	0.0518	-0.9304	0.9334	0.6812	1.7677	0.5084	1.4964	-0.0524	-0.4303	-0.5232	0.9181	0.8352	0.5669	0.6191
377	6539	solute carrier family 20 (phosphate transporter), member 2	6539	SLC20A2	solute carrier family 20 (phosphate transporter), member 2	6575	8	n/a	n/a	1.86e-17	2.206	6539	0.4463	0.1856	0.8394	0.0565	1.0533	0.63	0.4108	-0.1861	0.229	0.812	0.4866	0.2238	0.4739	0.519	0.3722	0.4935	0.5556	0.6212	-0.1723	1.3826	1.0791	0.8629	0.4476	-0.4046	1.4611	1.0921	1.2546	0.6497	0.8469	1.3558	1.2287	1.6113	-0.2529	0.8259	0.0135	0.5048	1.294
378	35131	Rho GTPase activating protein 15	35131	ARHGAP15	Rho GTPase activating protein 15	55843	2	n/a	n/a	1.9e-14	2.206	35131	-0.8368	-1.2168	-1.2375	-0.4858	-1.4546	-0.7188	-0.5299	-0.8885	-1.2299	-0.792	-0.7483	-0.7813	-0.0968	0.2685	-0.5689	-1.4082	-0.8961	-0.6826	-0.51	-1.084	-0.3437	-0.9957	0.0234	-0.0135	-1.2412	0.1761	-0.1943	-0.753	-0.1807	-1.387	-1.1485	-1.0219	-0.2467	-0.2586	-0.3707	0.0497	0.7169
379	34004	RNA binding protein, fox-1 homolog (C. elegans) 1	34004	RBFOX1	RNA binding protein, fox-1 homolog (C. elegans) 1	54715	16	n/a	n/a	1.42e-14	2.205	34004	2.9478	3.0387	2.8091	2.0094	2.3273	2.6704	2.8595	2.2458	2.7759	2.5435	3.1225	2.8134	2.2048	1.8815	2.3354	2.5448	2.662	2.7476	1.814	2.7281	2.0672	2.5759	0.4707	0.7183	2.4647	1.3745	2.092	1.5266	1.8487	1.1443	2.5111	2.1431	1.6761	2.0736	1.4396	1.4119	-0.4269
380	40726	SPARC related modular calcium binding 1	40726	SMOC1	SPARC related modular calcium binding 1	64093	14	n/a	n/a	8.3e-14	2.2	40726	-0.1144	0.2401	0.4507	-0.6906	-0.2201	-0.0956	0.8124	0.1402	0.557	0.1673	0.3476	0.1802	0.4221	0.9624	0.7223	0.6493	-0.0247	-0.3251	1.2132	1.1006	1.1477	0.9971	-0.8934	-0.8741	0.7182	0.7463	0.5278	3.3299	2.743	3.5999	0.2209	-0.4188	-0.5853	0.531	-0.1	0.0293	-0.7245
381	90115	cell adhesion molecule 2	90115	CADM2	cell adhesion molecule 2	253559	3	n/a	n/a	3.08e-07	2.2	90115	1.8796	1.2589	0.7479	1.1293	1.507	1.755	0.9523	0.7124	1.3907	1.9275	1.9266	1.9409	1.0212	0.8862	1.717	1.4953	1.3179	1.9311	1.245	0.7027	0.9943	0.7924	-0.0062	-0.2655	1.4849	0.6287	1.3744	0.578	1.1726	1.0178	1.0312	1.0248	0.6985	0.7502	0.8976	0.5474	-0.0838
382	36403	plexin domain containing 1	36403	PLXDC1	plexin domain containing 1	57125	17	n/a	n/a	1e-18	2.197	36403	-0.7449	0.0899	0.2843	-0.2241	-0.6852	-0.4254	-0.1852	-0.4119	0.045	-0.6286	-0.0762	-0.5803	-0.4546	-0.631	-0.5048	-0.7593	-0.3308	-0.4601	-0.2551	-0.3671	0.0027	-0.6239	0.1691	-0.0532	-0.6744	-0.0458	-0.2481	-0.3376	-0.4239	-0.745	-0.7542	-0.5113	0.0213	-0.5163	-0.7728	-0.5213	0.3306
383	29495	B-cell linker	29495	BLNK	B-cell linker	29760	10	n/a	n/a	3.56e-21	2.196	29495	0.0342	0.0149	-0.8159	1.8776	-0.2324	-0.0258	0.3705	0.102	-0.7708	-0.1672	-0.0607	0.0902	1.5973	0.6843	0.8199	1.1821	0.3613	-0.2336	-0.5047	-0.0206	0.6675	-0.2592	1.4174	1.8107	0.813	2.3565	1.6029	0.2631	0.5719	1.3431	0.6575	0.6047	1.0407	1.2902	0.7847	1.5615	1.1763
384	5593	proline dehydrogenase (oxidase) 1	5593	PRODH	proline dehydrogenase (oxidase) 1	5625	22	n/a	n/a	5.74e-24	2.196	5593	0.4298	1.3662	2.0481	-0.8514	0.8245	1.0733	2.5525	2.8144	1.6982	1.1536	1.5747	1.7767	1.8206	2.1911	1.4837	1.1099	1.694	1.1116	1.994	2.4016	1.7551	1.8571	-0.512	0.1571	0.5548	1.8903	1.7954	1.4448	0.2892	0.7836	1.9493	2.4157	0.9912	1.9786	1.3019	1.4043	-0.6789
385	32826	transmembrane 6 superfamily member 1	32826	TM6SF1	transmembrane 6 superfamily member 1	53346	15	n/a	n/a	2.18e-21	2.193	32826	1.941	1.0688	0.0396	1.0228	1.2093	1.6814	0.6317	0.7282	1.0798	1.7462	1.775	1.3626	0.1973	0.4575	1.3801	1.3016	1.0294	1.6861	0.5218	-0.6634	0.1774	-0.0487	0.5799	0.9439	1.0074	0.5406	1.0753	-0.1045	0.9349	0.1931	0.5769	0.5401	0.464	-0.0605	0.4545	0.2852	1.407
386	5147	proenkephalin	5147	PENK	proenkephalin	5179	8	n/a	n/a	1.87e-09	2.193	5147	0.3379	1.4588	1.5542	0	1.4832	0.8503	1.4072	1.4448	2.1948	3.2486	0.329	1.1969	1.6327	1.761	2.4969	2.4657	2.4305	1.5307	0.877	0.3725	-0.2993	-0.0266	-0.0014	-0.638	0.9576	0.393	0.9131	1.83	1.3749	2.4397	1.8966	1.307	-0.5723	0.4243	2.4456	1.7183	0.3287
387	8585	phosphodiesterase 5A, cGMP-specific	8585	PDE5A	phosphodiesterase 5A, cGMP-specific	8654	4	n/a	n/a	3.08e-18	2.188	8585	-0.0431	-0.5687	-1.3121	-0.8206	-0.5758	-0.8747	-0.8128	-1.3517	-1.227	-0.975	-0.8736	-0.5107	-0.8284	-0.5358	-0.7248	-0.8335	-0.9069	-0.2991	-0.7285	-0.7832	-0.7431	0.2931	-0.284	-0.5118	-0.1607	-0.4153	-0.5428	-0.882	0.0063	-0.9728	-0.2834	0.3992	-0.5871	-0.3952	-0.6254	-0.9768	-0.1571
388	60316	Ca++-dependent secretion activator 2	60316	CADPS2	Ca++-dependent secretion activator 2	93664	7	n/a	n/a	1.22e-15	2.187	60316	3.0161	2.176	1.6264	1.7645	1.1546	2.1443	1.5134	0.2468	1.897	1.7371	3.0596	2.5933	1.1135	1.0025	2.0295	1.1918	1.5007	2.9196	1.1205	0.8914	1.4966	1.2114	0.4171	0.8752	2.07	0.3942	1.1213	-0.0004	0.7112	0.0453	1.3105	1.1407	0.8158	0.6137	0.4763	0.4366	-0.2408
389	81379	uncharacterized LOC158376	81379	LOC158376	uncharacterized LOC158376	158376	9	n/a	n/a	1.32e-26	2.186	81379	0	-0.873	-0.8454	1.4772	0.4492	-0.3957	-0.4528	-0.2335	0.2855	-0.0805	-0.8263	0.6477	-0.0741	0.4719	0.6956	1.074	0.7737	-0.9086	0.0454	-0.918	-0.3613	-0.7812	-0.1557	-0.5001	0	0.1642	0.1519	0	-0.358	0.466	0.4418	0.5817	0.7192	-0.7116	-0.0519	1.1402	0.6662
390	10256	NDC80 kinetochore complex component homolog (S. cerevisiae)	10256	NDC80	NDC80 kinetochore complex component homolog (S. cerevisiae)	10403	18	n/a	n/a	1.39e-11	2.185	10256	0	0	-2.0295	-0.846	-2.1413	-2.3362	-1.6744	-2.3072	0	-2.2665	0	0	-1.101	-0.925	-1.25	-1.5219	-1.869	0	0.0067	-0.0846	0.087	-0.2741	0.0189	0.3102	-0.7386	-0.4344	-1.3565	-0.2222	0.2791	0.8013	-0.5626	0.0146	0.4233	-0.6235	0.0829	0.1621	0.2614
391	77301	mal, T-cell differentiation protein 2 (gene/pseudogene)	77301	MAL2	mal, T-cell differentiation protein 2 (gene/pseudogene)	114569	8	n/a	n/a	1.44e-12	2.184	77301	2.9291	2.7581	2.0672	2.2192	2.9381	3.1312	2.4005	2.4784	2.9728	3.1928	3.1473	3.1521	1.9902	1.8184	2.896	2.9167	2.4643	3.1122	1.8112	1.3195	1.525	1.4329	1.0235	1.4647	2.5292	1.1014	2.107	0.9887	1.6607	0.8853	2.1778	2.2805	1.6085	1.626	2.4437	1.572	-0.3663
392	6529	solute carrier family 15 (H+/peptide transporter), member 2	6529	SLC15A2	solute carrier family 15 (H+/peptide transporter), member 2	6565	3	n/a	n/a	2.92e-26	2.184	6529	1.1845	1.1013	0.3725	-0.3251	0.7899	1.4176	1.39	2.1872	1.5043	1.6749	0.9567	1.1254	0.6019	0.7306	1.6453	1.1794	0.8977	1.5344	0.8812	0.4556	1.0656	0.8406	0.3611	-0.8814	0.928	0.7124	1.3181	2.6073	2.8118	2.1086	0.9284	0.9557	0.356	0.4988	0.5821	0.8645	1.271
393	8481	ficolin (collagen/fibrinogen domain containing) 3 (Hakata antigen)	8481	FCN3	ficolin (collagen/fibrinogen domain containing) 3 (Hakata antigen)	8547	1	n/a	n/a	2.55e-15	2.183	8481	0	-0.2685	0	0.5757	0	0	0	0	0	0	-0.2468	0	0	0	0.0073	0	0.0485	0	0	0	0	-0.5254	0.2646	0.7452	0	0.0047	0	0.5511	0	0.394	-0.5491	-0.103	0	0	0	0	0.1067
394	41334	tensin 3	41334	TNS3	tensin 3	64759	7	n/a	n/a	4.2e-16	2.182	41334	0.3139	0.0836	-0.0851	-0.3704	-0.4389	0.2409	0.028	0.9451	0.6448	0.6505	0.3079	0.1692	0.5957	-0.0235	0.472	0.6028	0.2438	0.1608	1.1866	0.2213	0.3456	0.4025	-0.2919	-0.2088	0.235	0.4126	0.4682	0.445	0.5573	0.6834	0.3228	0.5254	-0.1831	-0.1493	-0.4726	-0.3873	0.1842
395	125653	uncharacterized LOC401492	125653	FLJ41200	uncharacterized LOC401492	401492	9	n/a	n/a	5.97e-18	2.179	125653	-0.5461	-1.0753	0	-1.4614	-1.4589	-0.9227	-0.8967	-1.5339	-0.9714	-1.5438	-0.6315	-1.3022	-1.4466	-0.2562	-1.3739	-1.0884	-1.2592	-0.0462	-0.9224	-0.3106	-0.1349	-0.5108	0.5254	-0.904	0.3092	0.2886	0.1996	1.4301	1.1235	1.1093	0.8348	1.5559	-0.7376	-0.5518	-0.9958	-0.4535	2.5349
396	23309	tetraspanin 15	23309	TSPAN15	tetraspanin 15	23555	10	n/a	n/a	2.3e-18	2.179	23309	-0.9188	-0.3541	0.5333	0.3571	0.0606	-0.4648	-0.3236	0.7968	-0.5487	-0.1652	-0.229	0.5982	-1.4159	-0.4502	-1.293	-0.9793	-0.1605	-0.2667	0.4942	0.0632	0.7453	-0.3916	-0.0829	-0.7283	-0.2432	0.6524	-0.0254	1.3092	-0.0373	1.0837	-0.9284	-0.772	0.2895	-0.6614	-0.6152	-1.3189	0.3028
397	92419	nucleosome assembly protein 1-like 5	92419	NAP1L5	nucleosome assembly protein 1-like 5	266812	4	n/a	n/a	1.61e-15	2.178	92419	2.8939	2.5309	2.1305	2.0165	2.3173	2.6038	1.7244	0.9707	2.0784	2.642	2.4072	2.3411	1.3931	1.2574	2.4106	1.9588	1.8995	2.8507	1.6442	1.4252	1.5883	1.3146	0.5248	0.6171	2.1797	0.8191	2.0409	0.8938	1.6675	1.2614	1.3494	1.6385	0.4927	1.2965	1.9887	1.0319	-0.085
398	7182	transient receptor potential cation channel, subfamily C, member 6	7182	TRPC6	transient receptor potential cation channel, subfamily C, member 6	7225	11	n/a	n/a	2.55e-18	2.173	7182	0	-0.5129	0	-0.1624	-0.4501	-0.2544	-0.3418	-0.1682	-0.5837	-0.131	-0.2467	-0.6316	-0.6855	-0.4081	-0.5072	-0.7179	-0.5348	0	0	-0.7248	-0.3778	-0.5335	0.0474	-0.3924	0.1546	-0.0123	-0.1693	-0.7337	-0.4331	-0.3445	-0.5361	-0.2926	-0.0975	-0.6165	-0.6035	0	0.0511
399	9011	cyclin E2	9011	CCNE2	cyclin E2	9134	8	n/a	n/a	2e-12	2.171	9011	-0.7737	-2.0059	-1.537	0.0412	-0.3516	-0.7135	-0.8334	-1.7507	-1.4244	-1.9427	-0.2898	-0.1067	-1.1639	-0.8391	-0.7532	-0.37	-0.9348	-0.2587	0.986	-0.6381	0.4383	-0.6762	0.4831	-0.2376	0.2538	-0.6472	-0.5389	0.3913	0.9722	0.9276	-1.1346	-0.6765	0.6246	-0.5705	0.1225	-0.4997	0.8655
400	5560	protein kinase, cGMP-dependent, type I	5560	PRKG1	protein kinase, cGMP-dependent, type I	5592	10	n/a	n/a	7.75e-24	2.171	5560	0.5439	0.0276	0.1706	-0.7967	0.111	-0.3511	-0.5523	-0.888	0.0061	0.0811	-0.0065	0.4017	-0.3461	-0.5983	-0.1423	0.4268	0.6023	0.5874	0.0194	-0.2287	-0.7218	-0.2594	-0.2791	-0.274	0.2314	0.0652	-0.0484	-0.519	-0.456	-0.156	-0.8344	0.0365	-0.0591	-0.5524	-0.152	-0.8671	0.2563
401	1896	endothelin receptor type A	1896	EDNRA	endothelin receptor type A	1909	4	n/a	n/a	4.09e-08	2.169	1896	-1.0662	-1.371	-1.4008	-0.4175	-0.6949	-0.8388	-1.4014	-1.247	-0.7791	-0.6978	-0.6844	-0.7758	-0.6605	-0.7268	-1.0264	-0.8138	-0.866	-0.7335	-0.9122	-0.9224	-0.6693	-0.5859	-0.244	0.1105	-0.3842	-0.1176	-0.5183	-0.962	-0.1625	-0.4393	-0.4477	-0.254	-0.4594	-0.5678	-0.4895	-0.3737	0.4645
402	9492	ISG15 ubiquitin-like modifier	9492	ISG15	ISG15 ubiquitin-like modifier	9636	1	n/a	n/a	3.1e-07	2.168	9492	-1.212	-0.7911	0.2278	0.7787	-0.5071	-1.0282	-0.4705	-0.1386	-1.7855	-1.7367	0.1152	0.1884	0.9966	0.9345	0.4114	-1.0832	-0.9908	-0.9925	1.5102	1.1019	0.0146	0.3829	0.2978	0.5057	-0.5125	0.2067	0.0669	-0.6158	-0.4764	0.9671	0.1365	0.0317	-0.1949	0.8978	0.6046	0.1693	-0.2265
403	10339	CAP, adenylate cyclase-associated protein, 2 (yeast)	10339	CAP2	CAP, adenylate cyclase-associated protein, 2 (yeast)	10486	6	n/a	n/a	6.74e-15	2.167	10339	2.0182	2.4454	2.3912	1.2652	1.7511	2.1905	2.081	1.8151	2.5669	2.3588	2.3729	2.4661	1.5437	1.1843	2.549	2.2852	2.0758	2.4086	1.3091	1.6926	1.1527	1.3985	0.6962	0.4922	1.7882	0.4063	1.5046	1.0311	1.0842	0.5936	1.5561	1.5039	0.9122	1.0829	1.2497	1.2782	0.5193
404	1890	sphingosine-1-phosphate receptor 3	1890	S1PR3	sphingosine-1-phosphate receptor 3	1903	9	n/a	n/a	1.18e-08	2.166	1890	-1.0982	-1.4496	-1.7816	-0.4443	-1.0133	-1.2445	-1.5015	-0.96	-1.4307	-0.7809	-1.4758	-1.8311	-0.3566	-0.446	-0.8467	-0.9047	-1.1393	-1.0869	-0.8365	-0.2419	0.1003	-0.1951	-0.388	-0.4002	-1.0114	-0.3787	-0.8392	-1.1287	-1.3921	0.0366	-0.5457	-0.1378	-0.7662	-0.4707	-0.6139	-0.7069	0.2212
405	10241	synaptonemal complex protein 2	10241	SYCP2	synaptonemal complex protein 2	10388	20	n/a	n/a	4.02e-17	2.166	10241	1.3869	0.0096	-1.1116	0.3068	-0.3595	-0.2552	-0.4904	-0.9388	-0.5874	-0.326	0.4523	0.3962	-0.4147	-0.19	0.0543	-0.5336	-0.1069	1.0913	-0.5863	-0.1461	0.3138	0.8924	-0.9029	-0.3423	0.3944	0.0558	0.2964	-0.6844	0.3665	-0.0971	0.4389	0.4376	-0.8196	-0.4749	-0.5097	-1.3191	-0.3998
406	8883	selenium binding protein 1	8883	SELENBP1	selenium binding protein 1	8991	1	n/a	n/a	6.17e-14	2.165	8883	0.7316	1.7035	3.1144	0.6435	0.6142	1.5144	2.218	2.9883	1.8087	1.114	0.6404	1.8521	1.6569	1.561	2.3578	1.8511	1.9778	1.7877	2.5508	1.4821	0.8071	0.5098	0.0057	0.1376	1.0341	1.708	0.7384	1.4684	1.0961	1.1051	0.3298	-0.046	1.1745	1.3711	0.2379	1.5378	0.1445
407	1258	2',3'-cyclic nucleotide 3' phosphodiesterase	1258	CNP	2',3'-cyclic nucleotide 3' phosphodiesterase	1267	17	n/a	n/a	2.65e-14	2.162	1258	0.3038	1.1823	2.5761	0.6759	1.3339	1.1065	1.5061	1.2878	0.3705	-0.3502	1.102	1.1438	0.4549	1.2724	1.023	0.1235	1.267	0.547	1.8684	1.8074	2.1045	0.6349	0.3396	0.0518	1.1228	1.1072	0.8414	0.6114	-0.2789	0.4626	-0.0624	-0.0169	1.6079	0.6322	0.4569	0.8034	0.1545
408	10642	cysteinyl leukotriene receptor 1	10642	CYSLTR1	cysteinyl leukotriene receptor 1	10800	X	n/a	n/a	8.25e-21	2.162	10642	-0.8649	-0.8759	0.0275	0.8935	-0.647	1.1965	0.3103	-0.3061	-0.2221	-0.0875	-0.9182	0	0.1809	-0.6128	-0.9062	0	0.0337	-0.7722	-0.4287	-0.6629	0.4712	-0.8584	0.3715	-0.187	-0.3569	0.4431	-0.1578	-0.0997	-0.184	0.4657	-0.5542	-0.3807	-0.7618	0	0.1551	-0.2112	0.638
409	9700	engulfment and cell motility 1	9700	ELMO1	engulfment and cell motility 1	9844	7	n/a	n/a	1.53e-10	2.161	9700	1.8529	2.2098	2.485	1.268	1.1989	1.4168	2.4308	2.1024	2.1525	1.7015	1.7872	1.97	1.4863	1.4545	2.3739	2.014	1.9761	1.3862	1.5318	1.7419	1.3139	1.4079	-0.5084	0.1726	1.0247	0.654	1.2318	1.53	1.1803	1.0628	0.9981	0.3706	1.5669	0.7904	1.0383	1.9637	-0.6103
410	7059	tetraspanin 7	7059	TSPAN7	tetraspanin 7	7102	X	n/a	n/a	7.16e-11	2.161	7059	2.026	1.8898	2.4696	0.9394	1.4115	1.7435	1.7319	1.8256	2.0568	2.0363	1.9404	1.8998	1.7905	1.491	1.97	2.1146	2.2472	2.2116	1.335	1.5545	1.4673	1.4331	-0.2596	-0.2102	1.7654	0.9997	1.7078	1.3761	1.6513	1.2283	1.6082	1.6465	1.4057	1.4638	1.2786	1.33	-0.279
411	5136	ectonucleotide pyrophosphatase/phosphodiesterase 2	5136	ENPP2	ectonucleotide pyrophosphatase/phosphodiesterase 2	5168	8	n/a	n/a	2.21e-08	2.16	5136	1.4172	0.9755	1.5666	1.7234	1.2743	1.5283	1.2485	1.022	1.0018	0.4222	1.8515	1.5815	-0.2104	0.5955	1.1359	1.3299	1.5215	1.2577	1.8987	1.0942	1.6119	0.4679	0.3284	0.5931	1.661	0.3796	0.9326	0.246	0.2617	-0.5311	0.226	0.2646	1.4755	0.7211	-0.3307	0.5217	0.5058
412	33768	pleckstrin homology domain containing, family A member 5	33768	PLEKHA5	pleckstrin homology domain containing, family A member 5	54477	12	n/a	n/a	3.74e-17	2.158	33768	2.0683	1.3465	0.1754	0.5386	0.4888	0.903	-0.0119	0.1428	0.7358	1.1304	1.5689	1.0759	0.5702	0.2331	0.734	0.1441	0.1703	1.5706	-0.3933	0.2337	-0.0282	1.1386	-0.9989	-0.7966	0.5571	-0.1919	0.5134	0.2878	1.4907	0.9692	0.2922	1.1404	-0.8246	0.5777	0.5943	0.0081	-0.3877
413	2753	guanine nucleotide binding protein (G protein), alpha inhibiting activity polypeptide 1	2753	GNAI1	guanine nucleotide binding protein (G protein), alpha inhibiting activity polypeptide 1	2770	7	n/a	n/a	1.66e-07	2.158	2753	1.4585	1.0559	0.8766	0.8018	1.3596	1.5534	0.3935	0.7881	1.2731	1.6151	1.4602	1.4355	0.5424	0.1993	1.3147	1.1858	1.0916	1.5392	1.2584	0.0976	0.4525	-0.0119	-0.2718	0.1417	0.8299	-0.5841	0.6255	0.416	0.6883	0.5356	0.7885	0.7987	0.1565	-0.1678	0.2639	0.2839	-0.3541
414	821	calpain 3, (p94)	821	CAPN3	calpain 3, (p94)	825	15	n/a	n/a	4.09e-06	2.156	821	1.0952	0.9596	1.9834	1.6075	1.6415	1.4873	1.208	0.9459	0.9914	0.4608	1.5635	1.4796	0.5383	1.2713	1.1999	0.938	1.7016	1.4815	1.9536	1.2793	1.7224	0.9311	0.7542	0.6668	1.7685	0.6597	0.6887	0.7559	0.3962	0.4219	0.3109	-0.0879	2.0685	0.9395	0.1255	1.2497	0.8587
415	1094	regulator of chromosome condensation (RCC1) and BTB (POZ) domain containing protein 2	1094	RCBTB2	regulator of chromosome condensation (RCC1) and BTB (POZ) domain containing protein 2	1102	13	n/a	n/a	1.85e-22	2.156	1094	-0.8507	-2.0578	-1.1222	-0.2344	0.3752	0.4179	-1.0049	-1.3126	-0.6325	1.2563	-0.4089	0.4699	0.2985	0.4033	0.6646	0.6024	0.9179	0.6745	0.6124	-1.5385	0.1529	-0.6053	0.4995	0.3313	0.8916	1.3537	0.8758	-0.5846	0.2056	-0.0262	0.197	0.5297	0.417	-0.4388	0.6918	0.4606	0.7281
416	93832	uncharacterized LOC283070	93832	LOC283070	uncharacterized LOC283070	283070	10	n/a	n/a	2.12e-22	2.155	93832	2.8255	2.8986	2.7812	1.729	2.6254	1.8942	2.5696	1.8175	2.3454	2.2619	2.6007	2.1072	2.2149	1.8548	2.3744	2.3073	2.4814	2.7537	0.331	2.294	1.5388	2.3429	-0.8008	0.2356	1.9562	1.5679	1.693	0.9817	1.7138	0.954	1.8282	2.1549	0.7224	1.8376	1.5249	0.6344	-1.182
417	36906	leucine rich repeat neuronal 1	36906	LRRN1	leucine rich repeat neuronal 1	57633	3	n/a	n/a	2.7e-12	2.154	36906	0.2178	-0.0277	-0.8363	-0.7745	-0.5642	0.365	0.1666	-0.6533	0.0439	0.0224	-0.2057	-0.2104	0.8607	0.5153	0.4628	-0.1726	-0.4438	-0.1564	0.7918	0.8301	1.155	0.9742	0.3195	-0.0248	0.8088	1.2612	1.4763	0.413	0.7236	0.8366	0.387	0.1306	-0.4817	0.2719	0.6569	0.5713	-0.8832
418	23040	KIAA1107	23040	KIAA1107	KIAA1107	23285	1	n/a	n/a	1.8e-10	2.153	23040	2.9586	2.3956	1.6497	2.0869	2.3801	2.7539	2.1136	1.7573	2.6639	2.9067	3.0713	2.9878	1.586	1.4487	2.2961	2.1415	2.2882	3.1689	1.6347	1.4467	1.3058	1.8422	0.4482	0.7785	2.1582	0.9194	1.9266	1.205	1.9308	1.4066	1.9793	1.821	1.5307	1.1722	1.624	1.2175	-0.6489
419	440	aspartoacylase	440	ASPA	aspartoacylase	443	17	n/a	n/a	9.14e-14	2.152	440	0.8178	-0.1536	0.8508	0.7777	1.0496	1.327	0.0544	0.7036	0.3567	1.254	1.101	1.5677	-0.0611	0.5684	0.5957	1.0438	0.9186	2.1167	0.8188	0.6731	1.4524	-0.0369	-0.1121	-0.6762	1.4963	0.4681	0.3859	0.2886	0.8314	0.9171	-0.9305	0.0078	0.8941	0.8655	-0.7745	0.1045	0.6593
420	90081	fibronectin type III domain containing 5	90081	FNDC5	fibronectin type III domain containing 5	252995	1	n/a	n/a	7.49e-24	2.148	90081	1.1034	1.721	2.2253	1.0075	0.6581	1.4127	1.4291	1.8898	2.2617	2.2645	1.6947	1.2828	1.8844	1.795	1.8494	1.7296	2.6872	2.2653	1.8572	1.8426	0.7406	1.2175	0.0952	-0.6181	1.2848	1.3291	0.2159	2.1527	1.4773	1.8407	1.8211	1.5532	1.2865	0.9022	-0.0731	0.6096	0.0201
421	10855	thymosin beta 15a	10855	TMSB15A	thymosin beta 15a	11013	X	n/a	n/a	0.00503	2.147	10855	0	-1.7275	-1.1938	-0.835	-1.1093	-1.1334	-1.328	-0.9242	-0.7247	-0.5346	-1.7011	-1.4047	-0.3997	-0.3895	-0.3304	-0.9334	-1.2938	-1.0181	1.0299	-0.9769	-0.1761	-0.043	-0.9376	-1.0762	-0.8613	-1.1586	-0.9801	0.6404	0.8235	0.6859	-0.3996	-0.4149	0.5732	-0.1256	0.4449	0.2004	0.0069
422	79610	sosondowah ankyrin repeat domain family member A	79610	SOWAHA	sosondowah ankyrin repeat domain family member A	134548	5	n/a	n/a	2.8e-15	2.146	79610	2.9989	2.9969	1.5691	0.6199	1.9014	2.8163	2.46	2.8325	2.7254	2.711	2.5139	2.8108	2.6784	1.9247	2.8358	3.0308	2.3458	2.6966	1.436	1.8797	1.1931	2.025	-0.2876	-0.3147	2.3446	1.6111	2.3441	0.7442	1.4231	0.6629	2.1135	2.5014	0.965	1.7431	0.5162	0.111	-0.1194
423	4540	tRNA	4540	TRNK	tRNA	4566	MT	n/a	n/a	6.23e-05	2.145	4540	2.3211	2.0982	0.4644	1.1731	1.3903	1.3834	2.0754	1.8735	1.7693	1.2569	2.2101	2.0041	1.5268	0.8203	1.6851	2.2162	1.6059	1.2815	1.3774	1.4796	1.5025	1.7327	-0.1057	0.6576	1.4792	1.7684	1.8122	1.4518	0.5677	1.2155	1.6362	1.3606	0.7726	1.3292	0.9889	1.5234	0.4398
424	7110	topoisomerase (DNA) II alpha 170kDa	7110	TOP2A	topoisomerase (DNA) II alpha 170kDa	7153	17	n/a	n/a	2.26e-07	2.145	7110	-2.2143	-2.8695	-2.4203	-0.664	-1.7321	-2.452	-2.3621	-2.214	-2.8504	-1.9581	-2.6941	-2.8577	-0.741	-1.031	-1.4371	-1.5942	-2.1387	-2.8684	0.1193	-0.4563	0.2415	0.0109	0.1977	0.004	-0.6399	-0.6625	-0.3011	-0.0347	0.1161	0.8233	-0.5999	-0.4638	-0.0457	-0.4135	0.0542	-0.1489	0.3456
425	281	angiopoietin 1	281	ANGPT1	angiopoietin 1	284	8	n/a	n/a	3.22e-11	2.144	281	-0.3153	-0.9315	-1.028	-0.7701	-1.1384	-0.5764	-1.1814	-1.2585	-1.3178	-0.0954	-0.5979	-1.4813	0.384	0.3596	0.0747	-0.2563	-0.1457	-0.4376	-0.7895	0.2063	0.5551	0.5399	-0.8892	-0.8944	0.3875	1.0828	1.393	-0.4943	-0.0895	-0.2968	-0.264	-0.1459	-0.7298	0.3735	0.6967	0.5583	1.0429
426	33858	delta-like 4 (Drosophila)	33858	DLL4	delta-like 4 (Drosophila)	54567	15	n/a	n/a	1.85e-17	2.143	33858	-0.4335	-0.8252	-0.9664	0.1915	-0.1127	-0.7464	-0.4287	-0.3082	-0.9926	-0.2683	-0.7031	-0.3987	-0.4414	-0.2273	-0.7591	-0.1187	-0.6239	-0.9254	-0.9952	-0.5157	-0.7474	-0.9643	0.7626	0.7089	-0.4286	0.4051	0.3225	-0.4581	0.165	-0.1125	-0.8726	-0.7803	0.34	-0.2659	-0.7312	-0.6699	-0.1952
427	5300	phospholipase C, beta 4	5300	PLCB4	phospholipase C, beta 4	5332	20	n/a	n/a	3.22e-16	2.139	5300	1.3984	1.4555	0.8499	0.6079	0.7974	0.9802	1.0063	0.8246	1.1647	1.3346	1.7534	1.4076	1.2708	0.3159	1.1297	0.9318	0.7496	2.105	0.2128	0.5702	-0.1608	0.6504	-0.9316	-0.6273	1.6501	0.1035	0.4104	0.382	1.3909	1.0907	0.3651	0.5069	0.2294	0.4254	0.3595	-0.224	-0.9212
428	811	calcium/calmodulin-dependent protein kinase II alpha	811	CAMK2A	calcium/calmodulin-dependent protein kinase II alpha	815	5	n/a	n/a	2.05e-10	2.138	811	2.6034	3.2552	3.1052	1.5267	2.281	2.5393	3.413	3.0005	2.5258	1.963	2.8099	2.8243	2.3121	2.3012	2.6922	2.35	2.4308	2.4427	1.6479	2.9522	2.0599	2.6288	0.1369	0.1075	2.485	2.0417	1.9953	1.6429	1.5108	0.6133	2.2732	2.0845	1.6905	2.0794	1.1361	1.1817	-0.4742
429	4230	O-6-methylguanine-DNA methyltransferase	4230	MGMT	O-6-methylguanine-DNA methyltransferase	4255	10	n/a	n/a	1.05e-09	2.137	4230	-0.0705	0.4665	1.578	0.9408	0.9795	1.6527	1.2641	1.8882	1.4568	0.7314	-0.1895	1.0597	-0.0612	0.351	0.2699	1.1226	1.2844	1.0224	1.3174	0.8137	-0.4037	-1.1758	0.0089	0.5371	0.795	0.294	0.296	1.0154	0.5217	1.4294	0.0165	0.3382	0.898	0.0613	-0.4565	0.1265	1.3279
430	23424	transmembrane protein with EGF-like and two follistatin-like domains 2	23424	TMEFF2	transmembrane protein with EGF-like and two follistatin-like domains 2	23671	2	n/a	n/a	3.16e-05	2.137	23424	1.3287	1.364	1.6252	0.9693	1.1655	1.4545	1.2143	1.2099	1.298	1.2722	1.4542	1.4103	0.8447	0.7902	1.2816	1.0506	1.2666	1.5197	1.299	0.9678	0.8931	0.6781	0.183	-0.083	1.4623	0.2312	0.7362	0.9149	1.1058	1.0573	0.9313	0.9234	0.6336	0.3796	0.7723	0.4524	-0.4395
431	110266	coiled-coil domain containing 160	110266	CCDC160	coiled-coil domain containing 160	347475	X	n/a	n/a	2.16e-14	2.135	110266	0.9243	0.2439	-1.4291	-0.3402	-0.6045	0.8077	-0.5479	-0.2199	0.6602	1.033	0.6721	0.3482	-0.5289	0.3665	-0.0742	-0.1101	0.9145	0.2465	0.8554	0.0432	0.1837	0.8473	0.4629	0.3222	-0.078	0.9135	1.1863	1.5147	1.9085	1.4276	0.8816	0.9481	-0.4227	-1.1704	-0.3338	-0.2111	-0.6134
432	886	cyclin B1	886	CCNB1	cyclin B1	891	5	n/a	n/a	1.58e-12	2.135	886	-1.3985	-1.1773	-0.4342	-0.2316	-1.3145	-0.5372	-1.3683	-1.8769	-1.5968	-2.1707	-1.2214	-1.3624	-0.6002	-0.9818	-1.3278	-1.5574	-1.1527	-1.5666	0.4498	-0.5919	0.0689	-0.2066	0.7135	0.3879	-0.4201	-0.3856	-1.1945	-0.447	-0.2131	0.6727	-0.1226	-0.2038	1.05	-0.3664	0.4551	0.2366	0.6901
433	222	ATP-binding cassette, sub-family D (ALD), member 2	222	ABCD2	ATP-binding cassette, sub-family D (ALD), member 2	225	12	n/a	n/a	3.63e-19	2.135	222	1.7158	0.8594	-0.1628	0.0052	0.8441	1.9424	0.8732	0.9389	1.6914	2.3665	2.3757	2.1995	1.0343	1.0211	1.4152	1.7018	1.4576	1.9356	0.469	0.842	1.071	0.94	-0.5741	-0.8133	1.5618	0.7014	1.5997	0.6134	1.4571	0.1932	1.6069	1.675	0.3307	0.4572	0.9461	0.5352	0.269
434	57512	neuropilin (NRP) and tolloid (TLL)-like 1	57512	NETO1	neuropilin (NRP) and tolloid (TLL)-like 1	81832	18	n/a	n/a	2.53e-10	2.133	57512	2.1822	1.8551	1.4295	1.4667	1.8173	1.9774	1.6409	1.0698	1.9285	2.3563	2.42	1.8964	1.5736	1.323	2.1163	2.0244	1.6142	2.5011	1.3034	1.0444	1.3106	1.3971	0.0517	0.1428	1.9501	0.6998	1.2895	1.0081	1.5708	1.2628	1.5326	1.6102	0.4766	1.0707	1.1449	0.5806	-0.7218
435	54979	coiled-coil domain containing 28B	54979	CCDC28B	coiled-coil domain containing 28B	79140	1	n/a	n/a	1.17e-14	2.132	54979	-0.5052	-0.5637	0.8037	-0.7899	0.3473	-0.1548	0.0442	1.347	-0.1335	0.0571	-1.2098	-0.9242	0.237	0.519	-0.0959	0.4791	0.9122	-0.6972	0.6043	0.7431	0.4604	-0.5515	0.9283	0.2942	-0.9377	0.5899	0.4872	1.5924	0.6304	1.0473	1.0264	0.3978	0.7214	-0.1118	0.9427	0.7301	0.3094
436	5968	regulator of G-protein signaling 7	5968	RGS7	regulator of G-protein signaling 7	6000	1	n/a	n/a	5.03e-14	2.131	5968	3.0685	2.8075	2.1938	2.1859	2.4209	2.4202	2.174	1.8549	2.1954	2.5506	2.8469	2.9162	2.1709	1.5994	2.5064	2.4022	2.3425	2.8679	1.3139	1.972	1.3412	1.8246	-0.0919	0.3661	2.0944	1.1539	2.0092	1.2992	2.2697	1.7161	2.0624	1.7991	1.0213	1.8628	1.6955	0.8362	-0.8322
437	3765	potassium voltage-gated channel, delayed-rectifier, subfamily S, member 3	3765	KCNS3	potassium voltage-gated channel, delayed-rectifier, subfamily S, member 3	3790	2	n/a	n/a	5.51e-19	2.13	3765	0.4512	0.216	0.8425	0.1565	-0.4974	-0.7165	0.2596	0.6749	-1.0044	-0.3479	0.7371	0.2683	0.317	-0.8204	-0.1259	-0.4011	0.0284	1.0608	0.625	0.2049	-0.1092	0.4708	0.0537	-0.5474	0.3646	-0.128	-0.3826	-0.4741	0.4944	0.7706	0.2011	0.5514	0.3406	-0.9615	-0.8883	-0.7155	-0.0464
438	56111	platelet derived growth factor D	56111	PDGFD	platelet derived growth factor D	80310	11	n/a	n/a	7.89e-10	2.125	56111	-0.8618	-0.6905	-0.9279	0	-0.7037	0	-1.0077	-0.8753	-0.7955	-0.4161	-0.8626	-0.7888	-0.1802	0.009	-0.1506	-0.6314	-0.8709	-0.3884	-1.2411	-0.0952	-0.0126	-0.4421	-1.0275	-1.0995	-0.6124	0.0813	-0.1034	-0.5922	-1.0053	-1.1464	0.2591	0.855	-1.119	-0.5751	0.1122	0.2225	0.9583
439	6710	somatostatin	6710	SST	somatostatin	6750	3	n/a	n/a	8.57e-08	2.12	6710	1.1779	2.9863	2.9077	1.418	2.2083	2.0462	2.8934	2.5332	2.5678	1.6699	1.4869	2.3759	1.8096	2.1749	2.836	2.9148	2.722	2.0092	0.8231	2.3344	1.7677	0.6156	-0.3281	0.5833	1.4521	2.1461	1.5885	1.5189	1.0153	2.1714	1.5532	1.0757	3.0467	1.5892	1.8299	2.3253	-0.3871
440	4229	KIT ligand	4229	KITLG	KIT ligand	4254	12	n/a	n/a	4.77e-13	2.119	4229	0.5777	0.6942	-0.5657	0.2285	0.431	0.874	-0.2535	-0.1089	0.6312	0.9347	0.553	0.7267	0.528	-0.274	1.2239	1.1548	0.1174	1.099	-0.7393	-0.5833	0.0492	-0.6396	-0.1458	-0.404	0.0621	-0.0712	0.5856	-0.1778	0.7011	0.7028	0.4659	0.6802	-0.2659	-0.541	0.3499	-0.2658	0.0611
441	117	adducin 3 (gamma)	117	ADD3	adducin 3 (gamma)	120	10	n/a	n/a	7.94e-21	2.119	117	1.9665	0.891	0.0094	1.7182	1.6424	1.9165	0.7257	1.3486	1.4939	2.3266	2.2032	2.0288	1.6648	1.2307	1.2525	1.802	1.7053	2.1553	1.3811	0.7497	1.2886	1.0498	-0.3572	-0.6195	1.9379	1.4924	1.8926	0.4802	1.5229	0.6022	1.4714	1.7513	1.0564	0.5409	-0.0691	0.1608	-0.2423
442	152998	uncharacterized LOC646113	152998	FLJ43390	uncharacterized LOC646113	646113	14	n/a	n/a	8.58e-13	2.118	152998	2.4333	2.0086	1.1195	1.1029	1.1583	1.6388	1.1364	1.2489	1.9485	2.4374	1.7276	1.6019	1.6815	1.1743	2.1078	1.5982	1.0847	1.8987	2.0324	1.1144	0.903	1.6857	-0.3872	0.0952	1.2143	1.1667	1.5806	1.5699	2.1883	1.1446	1.3385	1.55	0.7629	1.0883	1.3644	0.8439	-0.8051
443	41579	receptor accessory protein 1	41579	REEP1	receptor accessory protein 1	65055	2	n/a	n/a	7.81e-11	2.117	41579	2.0748	1.7033	1.689	1.6473	2.3711	1.7901	1.3466	1.2373	1.9773	2.4639	2.046	1.8991	1.2648	1.0335	2.0674	1.8071	1.8165	2.117	1.4163	0.8606	0.6588	1.2043	0.2006	-0.0856	2.0655	0.5163	1.3762	0.9377	1.4571	1.0729	1.2986	1.6999	0.7186	0.9366	1.7025	1.0523	-0.6053
444	36901	dipeptidyl-peptidase 10 (non-functional)	36901	DPP10	dipeptidyl-peptidase 10 (non-functional)	57628	2	n/a	n/a	5.73e-13	2.117	36901	2.8364	2.49	1.7097	1.5487	1.7137	2.7296	2.0469	1.849	2.2263	2.5716	2.777	2.47	1.5624	1.4121	2.2962	2.3582	2.0012	2.7739	1.4147	1.4962	1.2104	1.4061	0.2212	-0.4093	2.1924	1.0578	2.1293	1.0356	1.2921	0.683	1.7277	1.7068	0.9656	1.2167	0.7456	0.7638	0.0189
445	25800	protein phosphatase 1, regulatory subunit 16B	25800	PPP1R16B	protein phosphatase 1, regulatory subunit 16B	26051	20	n/a	n/a	6.78e-27	2.116	25800	2.363	2.8723	3.1776	1.7624	1.7096	2.487	2.8135	3.2277	2.9178	2.39	2.7595	3.0489	1.5887	1.7055	2.7001	2.4893	2.4706	2.5169	2.2002	2.3553	1.2049	1.422	-0.4683	-0.1484	1.9785	2.1614	1.688	1.3122	1.5009	0.3779	1.452	1.3375	2.035	1.4142	0.4787	1.0145	-0.7674
446	4666	necdin homolog (mouse)	4666	NDN	necdin homolog (mouse)	4692	15	n/a	n/a	4.39e-06	2.116	4666	1.1205	1.179	1.2014	0.5488	1.0259	0.9461	0.9489	0.7928	1.2869	1.0021	1.0581	1.0626	0.993	0.7965	1.0883	1.0239	1.2935	1.4115	0.3206	0.5892	0.3766	0.6773	0.0435	0.2456	0.9278	0.2126	0.3011	0.8622	0.5604	0.7163	0.8063	0.8799	0.6444	0.6892	0.7645	0.6338	0.6322
447	5570	mitogen-activated protein kinase 10	5570	MAPK10	mitogen-activated protein kinase 10	5602	4	n/a	n/a	1.09e-14	2.115	5570	2.349	2.5567	2.9049	1.6404	1.6055	2.1766	2.1603	2.8407	2.7699	2.6478	2.2254	2.2989	2.0984	1.5449	2.3641	1.8956	2.0058	2.5867	1.8595	1.5894	1.0236	1.5632	0.4316	-0.2257	2.075	1.0898	1.2326	1.9487	2.1766	1.1001	1.2495	0.8268	1.6332	0.8343	1.0719	1.5334	-0.5501
448	10742	RUN domain containing 3A	10742	RUNDC3A	RUN domain containing 3A	10900	17	n/a	n/a	8.24e-13	2.115	10742	2.1456	2.8159	2.9389	1.5887	2.5002	2.8612	2.9497	3.1246	2.3211	1.7135	2.5934	2.6342	1.9029	2.1217	2.2458	2.1366	2.5224	2.3384	1.7621	2.1585	1.6252	1.9884	0.204	0.2897	2.2655	2.037	2.0453	1.7929	1.7093	0.9552	1.784	1.6357	1.6047	1.8635	1.3168	1.1005	-0.2167
449	85633	docking protein 6	85633	DOK6	docking protein 6	220164	18	n/a	n/a	2.76e-24	2.114	85633	2.8879	2.5634	1.7512	0.8012	1.2769	2.4599	2.4958	2.6545	2.2598	2.6328	2.572	2.4671	2.2017	1.6021	2.1709	2.6616	2.0386	2.5926	1.262	1.5402	0.9366	1.4834	-0.2424	0.2241	2.4668	1.9127	2.3467	1.2341	1.5186	0.7264	1.922	1.6538	0.9594	1.6802	0.8668	-0.0087	-0.859
450	25598	prostate androgen-regulated mucin-like protein 1	25598	PARM1	prostate androgen-regulated mucin-like protein 1	25849	4	n/a	n/a	2.96e-08	2.113	25598	2.7951	2.4169	2.1041	1.3829	1.6364	2.5279	2.0838	1.3014	1.8016	1.7275	2.3027	2.0661	1.4301	1.2109	2.1175	2.0619	1.7718	2.2803	1.0509	1.4548	1.4166	1.4527	0.5191	0.4869	1.3621	0.7084	2.1078	0.407	0.9722	0.5573	1.3568	1.3081	1.207	1.1797	1.0155	1.0872	0.1643
451	2992	histone cluster 1, H1b	2992	HIST1H1B	histone cluster 1, H1b	3009	6	n/a	n/a	2.57e-06	2.111	2992	0	0	-1.9162	-0.9497	-1.4154	-1.969	0	0	0	0	0	0	-0.4712	-0.046	-0.9132	-1.8139	-1.5494	0	0.5675	-0.1735	-0.0447	-0.5255	0.5625	0.2945	-0.1861	-0.7623	-0.254	0.5869	0.2253	0.5871	-0.7873	-0.5741	0.034	0.1329	0.2192	0.5188	0.5792
452	92067	cytochrome P450, family 4, subfamily X, polypeptide 1	92067	CYP4X1	cytochrome P450, family 4, subfamily X, polypeptide 1	260293	1	n/a	n/a	4.23e-30	2.11	92067	2.3071	2.6176	2.3329	1.2149	1.2268	2.6415	2.2007	2.01	1.5889	2.2409	2.6867	2.486	1.0702	1.2137	2.2492	2.1768	2.0967	2.37	1.5477	1.4082	0.6321	1.1444	0.0951	-0.6244	1.792	0.8907	1.4785	0.8947	0.2855	0.0524	1.0278	0.7013	1.0966	0.9759	1.2428	1.0665	-0.6565
453	82004	ADAM metallopeptidase with thrombospondin type 1 motif, 18	82004	ADAMTS18	ADAM metallopeptidase with thrombospondin type 1 motif, 18	170692	16	n/a	n/a	4.66e-20	2.109	82004	0	-0.5539	0	-0.2886	-0.6664	-0.6481	-0.2926	-0.6852	0	-0.5958	0	0	-0.6211	-0.505	-0.249	0.0844	0.499	0	-0.3965	-0.6549	-0.6392	-0.6886	-0.4779	-0.6879	0.0165	0.4591	0.5468	-0.7222	0	0	0.6527	0.7991	0	-0.5231	-0.3756	-0.1368	1.058
454	8337	phosphatidylinositol-4-phosphate 5-kinase, type I, beta	8337	PIP5K1B	phosphatidylinositol-4-phosphate 5-kinase, type I, beta	8395	9	n/a	n/a	7.96e-17	2.107	8337	2.4006	2.6035	1.6752	0.9941	2.3222	2.5286	1.9673	2.324	2.6681	3.0385	2.561	2.5086	1.8193	1.548	2.7555	2.8834	1.8457	2.6758	1.3141	0.9008	1.3314	1.8359	0.9495	0.8045	1.276	1.0685	1.7262	0.4328	1.4921	1.1413	1.8561	2.0181	1.4042	1.0416	1.2438	1.6458	0.1926
455	29997	NADPH oxidase 4	29997	NOX4	NADPH oxidase 4	50507	11	n/a	n/a	2.32e-14	2.105	29997	-0.4007	-0.8204	-0.9727	-0.5853	-0.9932	-0.9131	-0.6879	-0.9642	-1.0665	-0.9559	-0.5016	-0.8705	-0.3406	-0.3392	-0.8607	-0.6987	-0.6454	-0.7993	-1.011	-0.9595	-0.1537	-0.7909	0.058	-0.113	-0.3098	-0.141	-0.5515	-0.9218	-0.7301	-0.8097	-0.8036	-0.8448	-0.3635	-0.7192	-0.8814	-1.0071	0.2293
456	10560	neuregulin 3	10560	NRG3	neuregulin 3	10718	10	n/a	n/a	1.29e-20	2.103	10560	3.0188	2.52	1.6496	1.4676	2.3742	2.5034	1.9283	1.921	2.5661	2.7239	2.6959	2.4898	1.9	1.5437	2.5613	2.3084	2.5563	3.1478	1.6614	1.4964	1.3201	1.9298	0.0799	0.4911	1.9855	0.8168	2.0772	0.8469	1.5333	1.2474	2.1475	1.9926	1.075	1.1382	1.1358	0.6114	0.1487
457	22674	CD93 molecule	22674	CD93	CD93 molecule	22918	20	n/a	n/a	2.14e-07	2.102	22674	-1.4142	-1.5454	-1.6369	0.4251	-0.9417	-1.5921	-1.3153	0	-1.3961	-0.9932	-1.432	-1.5417	-0.3232	-0.586	-1.1792	-1.2162	-1.5068	-1.2961	-0.9621	-1.6057	-0.5108	-1.1941	0.1463	0.7204	-0.2087	0.1754	-0.7331	-1.6575	-1.1146	-0.8284	-0.9246	-0.616	-0.0526	-0.4645	-0.531	-0.8321	0.0345
458	33501	triggering receptor expressed on myeloid cells 2	33501	TREM2	triggering receptor expressed on myeloid cells 2	54209	6	n/a	n/a	6.79e-08	2.102	33501	-2.1532	-1.9218	-1.1871	0.9063	0.7763	-1.0895	-0.855	-0.0238	-0.9956	-0.73	-1.9682	-1.3175	0.3763	0.0717	0.2941	-0.8145	0.005	-0.7007	0.1562	-0.2597	-0.5542	-0.7845	1.4527	1.597	-0.1683	0.3797	-0.1731	0.5809	-0.1874	0.742	-0.233	-0.313	0.7558	0.6557	0.5265	0.4966	2.6216
459	25885	testis derived transcript (3 LIM domains)	25885	TES	testis derived transcript (3 LIM domains)	26136	7	n/a	n/a	5.58e-11	2.101	25885	-1.1691	-1.3679	-1.5715	0.062	-0.7247	-0.9773	-0.6287	-0.2343	-0.874	-0.8361	-0.8754	-0.9398	-0.8069	-0.9115	-1.2075	-0.9115	-0.7958	-0.7432	-0.4675	-0.8359	-0.5967	-1.1979	0.3569	0.5637	-0.3344	-0.297	-0.2894	-1.1574	-0.8966	-0.0294	-0.6885	-0.9125	0.2368	-1.1751	-0.5393	-0.7481	0.3731
460	6469	solute carrier family 1 (neuronal/epithelial high affinity glutamate transporter, system Xag), member 1	6469	SLC1A1	solute carrier family 1 (neuronal/epithelial high affinity glutamate transporter, system Xag), member 1	6505	9	n/a	n/a	7.62e-14	2.101	6469	1.6115	1.6032	0.4507	1.3624	1.8177	1.6033	1.1098	1.2092	1.7434	2.1711	1.706	1.9132	0.7982	0.5279	1.7775	1.4408	1.5874	2.0023	1.4485	0.4816	0.3231	0.4369	0.0674	-0.2106	1.0828	0.4248	1.308	0.8156	1.401	1.5704	1.5182	1.127	0.7265	0.3315	0.5273	0.284	-0.2686
461	55485	MLF1 interacting protein	55485	MLF1IP	MLF1 interacting protein	79682	4	n/a	n/a	3.74e-10	2.1	55485	-2.3489	-1.7204	-2.2273	-0.7847	-2.6214	-2.6623	-2.06	-1.7939	-2.4786	-2.3276	-2.0296	-1.5138	-0.5256	-1.082	-1.8537	-1.3771	-1.4481	-2.5636	0.8119	-0.7769	-0.0785	-0.8295	0.1746	-0.1725	-0.2644	-0.5652	-0.0701	-0.0836	0.1474	-0.3343	-0.3195	-0.0734	0.4701	-0.0922	0.2544	0.1573	0.4513
462	5764	protein tyrosine phosphatase, receptor type, K	5764	PTPRK	protein tyrosine phosphatase, receptor type, K	5796	6	n/a	n/a	3.33e-17	2.097	5764	1.1345	1.2984	0.6796	0.5455	0.0907	1.0847	0.6817	-0.1375	0.5846	0.151	0.7518	0.3436	-0.2436	0.1019	0.0112	-0.4155	0.2973	1.0261	-0.3244	0.4728	0.2041	0.4852	-0.631	-0.3239	0.3866	0.2882	-0.3806	-0.5063	-0.1687	-0.39	-0.3161	-0.3716	-0.049	-0.2095	-0.4567	-0.502	-0.4481
463	37287	pleckstrin homology domain containing, family B (evectins) member 1	37287	PLEKHB1	pleckstrin homology domain containing, family B (evectins) member 1	58473	11	n/a	n/a	2.52e-09	2.097	37287	0.5315	1.6264	2.3589	0.9507	1.1088	0.8307	1.5971	2.0153	1.1867	1.1096	0.6341	0.963	1.6563	1.6293	1.7374	1.2907	1.6534	1.064	1.5693	1.8179	1.7632	1.3361	-0.0286	0.1791	0.9131	1.699	1.1799	1.8734	1.476	1.3853	0.8153	0.8608	1.0762	1.3107	0.8887	1.0995	0.3727
464	158822	uncharacterized LOC643763	158822	UG0898H09	uncharacterized LOC643763	643763	8	n/a	n/a	3e-11	2.094	158822	1.1935	0.72	0.1448	-1.1268	-0.1379	0.441	0.4341	0.2405	0.6626	1.3039	0.8249	0.541	1.3409	1.0436	0.9444	0.606	-0.0594	0.7696	0.6665	0.7127	0.9412	0.9334	-0.5961	-0.312	1.0544	1.5332	1.7083	1.1775	1.5513	0.8029	1.2217	1.5059	0.1022	1.046	1.1229	0.7973	-0.6959
465	80328	sestrin 3	80328	SESN3	sestrin 3	143686	11	n/a	n/a	7.85e-18	2.093	80328	1.842	0.8555	-1.1815	0.5953	0.2994	1.3306	-0.2539	-0.6613	0.8747	1.2879	1.3588	0.6531	0.1069	0.0014	-0.5345	0.4452	0.2965	1.2375	-0.5551	-0.1612	0.1128	-0.0712	-1.3943	-0.1883	1.6182	0.7111	1.4841	0.2188	0.8336	0.2148	0.8633	1.255	-0.9774	0.1902	-0.036	-0.5281	0.1301
466	2037	epoxide hydrolase 1, microsomal (xenobiotic)	2037	EPHX1	epoxide hydrolase 1, microsomal (xenobiotic)	2052	1	n/a	n/a	3.14e-11	2.092	2037	-0.622	1.0192	1.2827	1.5583	0.8407	0.9023	1.9573	1.8541	1.3134	1.1138	0.1616	1.0175	1.618	1.6467	1.5191	1.134	1.7882	0.476	1.0267	1.6856	1.4111	0.9018	0.1134	0.9905	0.5943	1.6644	0.4173	2.2478	1.3963	1.5267	1.0154	0.5002	2.1008	1.0144	0.4016	1.0822	0.3489
467	3113	hepatic leukemia factor	3113	HLF	hepatic leukemia factor	3131	17	n/a	n/a	6.33e-15	2.091	3113	2.9865	2.7768	2.8442	0.8257	1.8837	2.91	2.4446	2.4566	2.8907	3.0351	2.985	2.8279	2.0536	1.7239	2.402	1.7901	2.2417	3.0856	2.0806	2.1118	1.4708	1.9421	0.1046	0.1473	2.5769	1.6428	2.0607	0.9268	1.6833	0.9962	2.2011	2.2466	1.5501	1.607	0.2482	0.3161	-0.4844
468	475	ATPase, Na+/K+ transporting, alpha 3 polypeptide	475	ATP1A3	ATPase, Na+/K+ transporting, alpha 3 polypeptide	478	19	n/a	n/a	4.73e-11	2.089	475	1.2444	3.1619	3.1935	1.892	2.5233	1.7596	3.184	2.4461	2.5154	1.7371	1.6364	1.9447	2.0927	2.3165	2.4693	1.9847	2.6566	1.7353	1.5389	2.7739	2.0764	1.7385	-0.1523	0.6045	1.4121	1.9424	1.8952	2.134	1.4295	1.3994	1.9833	1.1737	2.1643	1.9412	1.7311	1.8779	-0.7922
469	142303	ChaC, cation transport regulator homolog 2 (E. coli)	142303	CHAC2	ChaC, cation transport regulator homolog 2 (E. coli)	494143	2	n/a	n/a	1.23e-10	2.089	142303	-1.4004	-0.2601	-0.5966	1.721	0.786	1.1969	-0.4113	1.0814	0.0237	0.797	-0.1977	-0.1486	0.4974	0.5645	0.7435	1.1214	-0.8387	-0.0925	0.2919	-1.2943	-0.1212	-0.1003	1.2195	0.3588	1.0188	-0.3186	0.4941	1.2233	0.7174	1.1026	1.0385	1.4468	0.5276	-0.5365	0.9849	1.8081	0.8759
470	6291	sodium channel, voltage-gated, type II, alpha subunit	6291	SCN2A	sodium channel, voltage-gated, type II, alpha subunit	6326	2	n/a	n/a	3.21e-09	2.088	6291	2.7269	2.45	2.0399	1.7406	2.2366	2.5549	2.1176	1.7387	2.6271	2.798	2.5307	2.544	1.9212	1.732	2.4421	2.1418	2.0889	2.8401	1.6861	1.7516	1.4054	1.7197	0.7304	0.347	2.4284	1.0467	2.0778	1.3082	1.7409	0.9474	1.8863	2.0194	1.4352	1.5353	1.3548	1.0265	-0.6583
471	1595	diacylglycerol kinase, beta 90kDa	1595	DGKB	diacylglycerol kinase, beta 90kDa	1607	7	n/a	n/a	1.7e-15	2.086	1595	2.3617	2.3363	1.1383	0.4692	2.247	2.6835	1.928	1.7913	2.0109	2.4746	2.4778	2.5631	1.9873	1.4352	2.4343	2.1982	1.8921	2.7322	0.845	1.0811	0.8438	1.2545	-0.3649	-0.6989	1.7566	0.8507	1.5838	0.5679	0.7883	-0.0901	1.7329	1.8506	0.5281	1.2908	0.9339	0.3683	-1.0716
472	5123	platelet-derived growth factor beta polypeptide	5123	PDGFB	platelet-derived growth factor beta polypeptide	5155	22	n/a	n/a	3.63e-12	2.084	5123	0.077	0.1816	0.7565	0.8797	0.7251	0.1491	0.4706	0.5157	0.2891	0.3247	-0.6204	-0.3414	0.2021	0.3987	-0.0004	-0.088	-0.3321	-0.5646	-0.452	0.0801	-0.1227	0.2344	-0.5802	0.463	-0.5698	0.4572	0.1133	0.0625	-0.1338	0.1543	0.1126	-0.6306	0.0939	0.215	0.0605	-0.4131	-0.1953
473	57783	NUF2, NDC80 kinetochore complex component, homolog (S. cerevisiae)	57783	NUF2	NUF2, NDC80 kinetochore complex component, homolog (S. cerevisiae)	83540	1	n/a	n/a	2.42e-07	2.084	57783	-1.0783	-2.366	-1.6905	-0.6496	-1.7479	-2.0074	-1.8892	-1.2786	0	-2.2227	-1.911	0	-0.7393	-0.8278	-1.1908	-1.4413	-2.2359	-1.8132	0.2898	-0.7966	0.3018	-0.1952	0.1678	0.388	-0.5147	-0.841	-0.7281	-0.0408	0.4862	0.6658	-1.2178	-1.1359	-0.1541	-0.2588	0.0758	-0.5012	0.268
474	33131	FXYD domain containing ion transport regulator 6	33131	FXYD6	FXYD domain containing ion transport regulator 6	53826	11	n/a	n/a	1.84e-12	2.079	33131	0.2149	1.4115	2.3846	-0.3465	0.2472	0.1657	1.5167	1.4546	1.4411	0.5693	0.3619	0.6317	1.4545	1.7939	1.4954	0.9207	1.3681	0.5673	1.3769	1.3895	1.0149	0.69	0.4663	-0.3476	0.4933	0.6938	0.4174	1.1818	0.2566	0.3654	1.0387	0.7013	1.1188	1.248	1.5023	2.0021	-0.2938
475	41626	MARCKS-like 1	41626	MARCKSL1	MARCKS-like 1	65108	1	n/a	n/a	2.85e-10	2.077	41626	-0.2407	0.2973	0.4455	-1.3682	-0.9185	-0.9642	0.0592	-0.7078	-0.7558	-1.0422	-0.4208	-1.056	-0.1174	0.2354	-0.5256	-0.667	-0.3009	-1.0133	0.8179	0.9115	1.1225	0.8923	-0.8374	-0.3282	-0.4274	0.4268	-0.0996	1.217	0.5062	0.7932	-0.3278	-0.6127	-0.1273	0.0064	0.1243	-0.1352	-0.9856
476	3188	hippocalcin	3188	HPCA	hippocalcin	3208	1	n/a	n/a	1.36e-10	2.077	3188	1.3472	2.4009	3.1675	1.2605	1.3191	1.9941	2.7118	2.8313	2.9406	2.4929	1.4477	2.2749	2.2645	2.7979	2.8516	2.4471	3.0384	2.351	1.5743	2.2266	1.7845	1.4588	0.0611	-0.4488	1.7558	2.0339	2.2645	2.2761	1.4991	1.191	2.557	1.9607	2.4236	2.2056	1.9273	2.1126	0
477	79725	RALY RNA binding protein-like	79725	RALYL	RALY RNA binding protein-like	138046	8	n/a	n/a	3.69e-07	2.076	79725	2.5809	2.4051	2.193	2.0378	1.7586	2.3927	2.145	1.4912	2.0322	2.4208	2.518	2.6098	1.4534	1.1683	2.1692	1.4793	1.8835	2.4519	1.2524	1.4619	1.3417	1.3618	0.6428	1.0511	2.2242	1.003	1.5234	1.6879	1.6767	1.7852	1.4734	1.2247	1.4826	1.172	0.9397	1.2035	-0.5012
478	8774	cyclin-dependent kinase 5, regulatory subunit 1 (p35)	8774	CDK5R1	cyclin-dependent kinase 5, regulatory subunit 1 (p35)	8851	17	n/a	n/a	1.16e-08	2.075	8774	2.5033	2.517	1.9045	1.0636	2.1297	2.1583	1.8686	1.8532	2.1873	2.4348	2.448	2.3319	1.8203	1.3445	2.2085	1.9691	1.8422	2.4889	1.6169	1.624	1.3394	1.8599	-0.2742	-0.3409	1.9447	0.8724	1.7255	0.7212	1.7547	0.7253	1.8518	1.838	1.0489	1.3181	1.3115	0.7271	-0.2911
479	25613	abhydrolase domain containing 14A	25613	ABHD14A	abhydrolase domain containing 14A	25864	3	n/a	n/a	8.23e-15	2.075	25613	0.6374	1.9059	3.0933	0.3271	0.9662	1.5882	2.3233	1.9267	1.4612	1.1789	0.9352	1.142	1.1622	1.2736	1.5613	0.2055	1.657	0.9668	0.8313	2.3189	1.358	1.7135	-0.0696	-0.7522	0.861	1.2078	1.2334	2.1944	1.1811	1.6445	1.7098	2.1415	0.3153	1.2249	1.0503	0.2237	0.0718
480	85559	storkhead box 1	85559	STOX1	storkhead box 1	219736	10	n/a	n/a	1.12e-16	2.075	85559	2.8828	2.7956	1.6769	0.6873	2.0164	3.124	2.2379	2.5285	2.4001	2.7297	2.6167	2.4458	1.8997	1.2783	2.1491	2.7654	2.1996	2.5996	1.2948	1.3048	1.329	1.2011	-0.2676	-0.133	1.2578	1.8096	2.3794	2.0856	2.6415	1.8084	1.4656	1.6262	0.8198	0.8116	-0.1851	0.7603	-0.54
481	79515	transmembrane protein 155	79515	TMEM155	transmembrane protein 155	132332	4	n/a	n/a	5.02e-23	2.075	79515	3.3878	2.83	2.2823	1.8808	2.0365	3.3685	2.5969	2.8421	2.86	3.1214	3.4541	3.3551	1.7965	1.0962	2.7156	2.7137	1.9496	2.9194	1.8953	1.5402	1.3585	1.2398	0.5929	-0.0507	2.62	0.6729	2.2793	1.0785	1.7694	0.7731	2.0219	1.7212	1.2939	1.4133	0.8805	1.0004	-0.55
482	6968	TEK tyrosine kinase, endothelial	6968	TEK	TEK tyrosine kinase, endothelial	7010	9	n/a	n/a	1.29e-30	2.074	6968	1.4554	0.4181	0.4093	0.6716	0.282	0.411	0.123	0.8526	0.8426	0.2977	0.9169	0.1848	1.0573	0.5251	0.9591	0.9228	0.97	1.1034	-0.2646	0.3417	-0.2308	-0.147	-0.1391	0.2504	0.775	0.6849	0.6713	-0.1398	0.2533	-0.6284	0.9989	1.1871	-0.2371	-0.0068	-0.3212	0.1014	-0.3193
483	3757	potassium intermediate/small conductance calcium-activated channel, subfamily N, member 3	3757	KCNN3	potassium intermediate/small conductance calcium-activated channel, subfamily N, member 3	3782	1	n/a	n/a	8.96e-14	2.074	3757	0.1765	0.1758	0.317	0.405	0.0043	-0.7252	0.0132	-0.1153	-0.8885	-0.1725	0.3086	-0.0952	1.0567	0.873	-0.0534	-0.6747	-0.1165	-0.1342	0.8221	1.5365	1.3353	1.8276	-0.6292	-0.0287	0.5003	1.2315	0.465	1.1108	1.3116	0.9129	1.1923	1.4854	0.6187	0.5838	1.0641	0.6845	0.0506
484	9555	regulating synaptic membrane exocytosis 2	9555	RIMS2	regulating synaptic membrane exocytosis 2	9699	8	n/a	n/a	6.81e-08	2.073	9555	2.774	2.4479	2.0299	1.6464	1.9024	2.3386	2.1153	2.0514	2.2594	2.322	2.6492	2.6143	1.7114	1.4379	2.1938	2.0199	2.0985	2.5324	1.7224	1.5792	1.4982	1.9178	0.1584	0.2064	2.2693	1.305	1.7734	1.362	1.7478	1.1287	1.6605	1.5742	1.4726	1.1983	1.1606	1.1146	-0.6452
485	58819	ST6 beta-galactosamide alpha-2,6-sialyltranferase 2	58819	ST6GAL2	ST6 beta-galactosamide alpha-2,6-sialyltranferase 2	84620	2	n/a	n/a	2.07e-13	2.073	58819	0.58	0.6499	-0.1258	0.2745	0.5256	1.2107	0.7789	0.7571	1.3384	2.0464	1.3175	1.0697	1.6554	1.5295	1.7483	1.6153	0.3202	1.366	0.5949	-0.0098	0.3017	-0.249	-0.5459	-0.7966	1.5724	1.5996	1.941	0.8187	1.392	0.4818	1.8773	2.1335	-0.1451	1.1714	1.1204	0.7288	-1.2686
486	758	carbonic anhydrase IV	758	CA4	carbonic anhydrase IV	762	17	n/a	n/a	9.17e-12	2.072	758	1.4239	2.1099	2.0363	0.8225	1.5958	1.5706	2.223	2.7424	2.9752	2.2991	1.105	1.5238	1.208	1.516	2.0842	1.8168	2.0086	2.6479	0.0396	1.9549	1.2432	1.768	-0.4101	0	1.455	1.6283	-0.1712	2.3439	1.8525	1.9005	1.6239	1.7031	-0.6116	0.5952	1.4597	1.7124	-0.2906
487	1273	collagen, type IV, alpha 1	1273	COL4A1	collagen, type IV, alpha 1	1282	13	n/a	n/a	2.69e-06	2.072	1273	-1.8745	-2.1332	-2.1321	-0.5158	-1.2983	-1.8777	-1.6216	-1.9679	-1.7296	-1.3576	-1.9326	-2.0183	-0.6363	-0.6097	-1.5714	-1.7493	-1.4986	-1.9273	-1.6849	-1.2364	-0.3429	-1.28	-0.0122	0.3535	-0.7346	-0.2251	-1.0034	-1.6559	-1.0888	-0.6562	-1.1162	-0.9526	-0.012	-0.7563	-0.6082	-0.6786	0.4894
488	37777	transmembrane protein 35	37777	TMEM35	transmembrane protein 35	59353	X	n/a	n/a	1.43e-08	2.071	37777	2.3011	2.1591	1.803	1.3748	1.9753	1.8061	1.559	1.3081	1.8384	1.7537	2.1499	2.0464	1.4367	1.4238	1.7202	1.236	1.1795	1.776	1.818	1.4718	1.421	1.8104	0.0267	-0.1123	1.463	0.8847	1.3932	1.1637	1.4489	1.518	1.8166	1.7584	1.0734	1.4016	1.4348	1.0431	-1.0912
489	79620	syntaxin binding protein 5 (tomosyn)	79620	STXBP5	syntaxin binding protein 5 (tomosyn)	134957	6	n/a	n/a	6.1e-20	2.07	79620	3.4528	2.5681	1.4626	1.9472	2.4013	3.1453	1.9604	1.3525	2.3844	3.1299	3.2871	3.1434	1.8252	1.5961	2.6526	2.6001	2.239	3.1588	1.5489	1.4445	1.5634	1.6306	0.2307	0.0372	2.9653	1.0179	2.3722	0.5602	1.5425	0.515	2.0255	2.0208	0.9472	1.2043	0.7218	0.5979	-0.6608
490	81226	GTPase, IMAP family member 8	81226	GIMAP8	GTPase, IMAP family member 8	155038	7	n/a	n/a	1.26e-28	2.068	81226	0.1547	-1.1716	-0.8262	0.3089	0.808	-0.2185	-0.1949	-0.4127	-0.364	-0.2517	-0.6606	-0.1763	-0.0388	-0.5343	-0.3581	-0.688	-0.1761	-0.9735	-0.148	-0.3227	-0.1748	-0.6045	-0.1168	0.0155	0.6571	0.3361	-0.2839	0.0078	-0.3621	-0.375	0.053	-0.677	-0.3191	-0.1301	-0.5847	-0.5581	0.0972
491	1716	NAD(P)H dehydrogenase, quinone 1	1716	NQO1	NAD(P)H dehydrogenase, quinone 1	1728	16	n/a	n/a	5.82e-14	2.066	1716	-0.0089	-0.3146	-0.4502	2.8094	1.2522	0.6181	-0.4991	0.7413	0.6672	0.9031	0.5829	1.3178	0.6229	0.4597	0.4528	0.8577	1.0674	0.7285	0.3916	-0.4358	0.1085	-0.7397	1.2255	2.4649	-0.0297	-0.2942	-0.835	-0.1069	0.2431	-0.7091	-0.2067	-0.1537	1.7531	0.1467	0.2569	0.1054	1.1737
492	1893	endothelin 1	1893	EDN1	endothelin 1	1906	6	n/a	n/a	9.41e-08	2.064	1893	-0.4362	0.0046	0.51	-0.5088	0.1095	0.3677	0.4522	0.3951	-0.6479	-0.9585	0.0866	0.1113	0.3763	0.38	-0.0321	0.3832	-0.1125	-1.2245	0.3809	-0.1196	-0.0245	-0.8244	-0.0893	-0.0846	-0.2691	1.0495	0.0027	-0.1163	0.0437	0.1763	-0.2552	-0.6352	1.4736	0.6583	-0.6668	0.0826	1.0877
493	9284	cytochrome P450, family 7, subfamily B, polypeptide 1	9284	CYP7B1	cytochrome P450, family 7, subfamily B, polypeptide 1	9420	8	n/a	n/a	1.25e-15	2.064	9284	0.5676	0.7627	-0.5199	-0.4568	0.5331	1.4403	-0.1728	-0.4355	0.8752	0.9521	1.5034	0.83	0.1126	-0.4086	0.7333	-0.3324	0.9575	0.2743	0.1719	0.4869	0.3806	0.4233	-0.1039	0.0151	1.2598	0.1788	0.499	0.2385	0.3031	1.2371	-0.5083	0.1029	-0.2201	-0.6142	-0.2573	-0.2363	-0.2183
494	92030	asp (abnormal spindle) homolog, microcephaly associated (Drosophila)	92030	ASPM	asp (abnormal spindle) homolog, microcephaly associated (Drosophila)	259266	1	n/a	n/a	1.32e-07	2.062	92030	-2.0103	-2.0894	-2.1481	-1.1364	-1.6292	-2.0405	-2.1797	-2.1594	-2.0827	-1.7894	-1.8595	-2.1549	-0.7789	-1.0988	-1.3741	-1.7477	-1.8182	-1.9818	-0.0244	-0.6987	-0.3227	-0.0542	0.1555	0.0622	-0.7869	-1.1229	-1.0598	-0.3304	0.2951	0.2013	-1.155	-0.7549	-0.4494	-0.5049	0.1795	-0.641	-0.0252
495	986	cell division cycle 20 homolog (S. cerevisiae)	986	CDC20	cell division cycle 20 homolog (S. cerevisiae)	991	1	n/a	n/a	6.55e-10	2.062	986	-1.6295	-1.875	-1.3925	-0.3415	-1.1161	-2.1811	-1.9338	-1.9715	0	-1.402	-1.9969	0	-0.0605	-0.8659	-1.2264	0	-1.9855	-2.124	1.0817	-0.4853	-0.6538	-0.2529	0.7428	0.7008	-0.7413	-0.4007	-1.0167	0.9656	-0.3885	0.5183	-0.9688	-0.8014	0.6531	-0.2359	0.5535	0.0621	0.7354
496	9899	SH2 domain containing 3C	9899	SH2D3C	SH2 domain containing 3C	10044	9	n/a	n/a	6.58e-20	2.061	9899	0.0984	0.8659	1.2571	0.7	0.4838	-0.3476	0.9128	-0.4115	0.1466	0.2096	-0.4332	0.0612	0.6875	0.3225	0.5072	0.9176	0.8067	-0.2703	-0.0281	0.8504	0.5843	0.3637	-0.4299	0.0586	0.9546	1.0527	0.6053	0.4754	0.3136	-0.2788	-0.0888	-0.2452	-0.1258	-0.0485	-0.5258	0.0162	-0.0323
497	35160	PDZ binding kinase	35160	PBK	PDZ binding kinase	55872	8	n/a	n/a	3.38e-06	2.059	35160	-2.1232	-2.5128	-2.0629	-1.0861	-1.5709	-1.8021	-1.734	-2.3501	-2.3285	-1.8306	0	-1.9008	-0.4811	-0.7842	-1.1736	-0.9211	-1.9385	0	0.291	-0.2063	0.2753	-0.0092	0.5863	0.2556	-0.0203	-0.2678	-0.4785	0.2599	0.6443	0.8795	-0.5276	-0.2596	0.3932	-0.1615	0.4403	0.0661	0.7127
498	5414	paraoxonase 3	5414	PON3	paraoxonase 3	5446	7	n/a	n/a	6.88e-30	2.055	5414	0.8322	1.2626	0.524	0	-0.4844	2.3455	1.6859	2.4295	1.3557	1.4878	1.1322	2.1316	1.7477	0.3807	-0.1541	1.1377	0.2041	2.1024	1.7973	0.9239	0.355	-0.1752	0	0	1.4273	2.3089	1.0809	1.8647	1.9835	2.8137	0.8426	0.628	0.1835	-0.5412	-0.2914	0.2031	-0.9461
499	26333	cytoskeleton associated protein 2	26333	CKAP2	cytoskeleton associated protein 2	26586	13	n/a	n/a	6.23e-15	2.053	26333	-0.6264	-0.8915	-1.6502	-0.1174	-0.7333	-0.5031	-0.9471	-1.114	-0.8119	-0.4371	-0.5351	-0.1495	-0.1902	-0.3209	0.0299	-0.2883	-0.2611	0.0302	0.4624	-1.3891	-0.7757	-0.8285	0.3608	0.1377	0.1079	-0.3723	0.115	-0.2678	0.0489	0.1285	-0.8659	-0.8762	0.2246	-0.1258	0.4971	0.1722	0.5755
500	9624	KIAA0101	9624	KIAA0101	KIAA0101	9768	15	n/a	n/a	2.78e-08	2.051	9624	-2.6535	-3.0704	-2.5108	-0.2395	-2.2944	-1.9071	-1.9162	-2.4554	-2.4539	-2.4389	-2.4817	-2.1724	-0.8057	-0.4878	-1.336	-1.3963	-2.0673	-2.915	0.4944	-0.7045	0.0042	-0.7015	0.6892	0.6324	-0.2063	-0.666	-0.5659	-0.6103	-0.2652	0.1377	-0.4239	-0.4854	0.038	-0.2888	0.2981	0.1894	0.9
501	3467	insulin-like growth factor binding protein 4	3467	IGFBP4	insulin-like growth factor binding protein 4	3487	17	n/a	n/a	1.92e-08	2.051	3467	-1.2167	-0.852	-0.1238	0.4328	-0.6381	-1.4792	-0.9131	0.0877	-1.4213	-1.0346	-0.8381	-0.6758	-0.6996	-0.6854	-1.2445	-0.7874	-0.9727	0.0718	-1.0598	-1.0813	-0.5295	-1.1752	0.6024	0.3363	-0.8215	-1.0287	-0.6958	0	-1.1314	-0.6676	-0.9943	-1.4784	0.204	-0.6946	-0.2594	-0.5023	0.0995
502	9864	potassium voltage-gated channel, Isk-related family, member 3	9864	KCNE3	potassium voltage-gated channel, Isk-related family, member 3	10008	11	n/a	n/a	3.11e-12	2.051	9864	-0.8081	-0.8086	-0.992	-0.1601	-0.7144	-0.5019	-0.936	-0.8064	-0.8417	-0.3231	-0.9938	-0.5626	-0.6837	-0.9269	-0.7049	-0.3174	-0.944	-0.3457	-0.4468	-0.8846	-0.6611	-0.9659	0.4328	0.4875	-0.7945	-0.4314	-0.5466	-0.6169	-0.8242	-0.6685	-0.7872	-0.731	-0.398	-0.7104	-0.3052	-0.7156	0.191
503	4978	claudin 11	4978	CLDN11	claudin 11	5010	3	n/a	n/a	1.93e-05	2.051	4978	0.5172	0.3297	0.7241	2.0135	1.1196	0.6388	0.2126	0.2353	0.2087	-0.4233	1.0258	0.9149	-0.2487	0.2839	0.3554	0.3589	0.8556	0.4529	1.7853	0.1735	1.0285	-0.3106	0.5761	0.47	0.8229	-0.1903	0.2273	0.006	-0.214	0.0439	-0.3908	-0.7784	1.4586	0.0931	-0.8479	0.4033	0.5939
504	157123361	uncharacterized LOC100507341	157123361	LOC100507341	uncharacterized LOC100507341	100507341	8	n/a	n/a	0.000105	2.05	157123361	0.9057	1.1798	0.3766	-0.5037	-0.2451	0.6984	0.831	0.544	0.6652	1.0033	0.7795	0.9908	-0.2756	-0.1001	0.7168	0.6208	0.2115	0.6744	1.6051	-0.0292	0.2925	0.6904	-0.7699	-0.9936	0.4966	0.2921	0.2227	1.2591	1.4986	1.1081	0.7392	0.9156	0.4148	-0.5342	0.4984	0.5889	0
505	1728	discs, large homolog 2 (Drosophila)	1728	DLG2	discs, large homolog 2 (Drosophila)	1740	11	n/a	n/a	2.1e-16	2.049	1728	2.6508	2.7349	2.4087	1.7207	2.1586	2.3869	2.6021	2.742	2.6406	2.6706	2.5148	2.2904	2.396	1.989	2.5566	2.3913	2.2961	2.6355	1.993	2.1573	1.4024	2.1303	0.1657	0.3371	2.5285	1.6977	1.8447	1.469	1.8824	1.0557	1.8925	1.8613	1.3638	1.912	0.7412	1.223	-0.1673
506	78985	progestin and adipoQ receptor family member IV	78985	PAQR4	progestin and adipoQ receptor family member IV	124222	16	n/a	n/a	6.36e-21	2.048	78985	-0.2032	-0.2788	0.9538	0.2842	0.1653	-0.5328	-0.2379	-1.2369	0.1182	-0.0345	-0.5836	-0.0339	0.1856	0.8828	0.3095	-0.1467	0.0439	0.0754	0.8523	0.8846	1.5402	0.3223	-0.327	-0.1656	0.56	0.7839	-0.0867	0.9696	0.1809	0.829	0.8981	1.3244	-0.2449	0.2974	0.7202	1.372	-0.5788
507	1269	collagen, type I, alpha 2	1269	COL1A2	collagen, type I, alpha 2	1278	7	n/a	n/a	3.33e-05	2.046	1269	-1.3136	0	-0.9905	-0.2721	-0.7721	-1.4146	-1.0439	-1.4235	-1.0477	-0.9485	-1.4436	-1.4089	0.0559	-0.0035	-0.5348	-1.2494	-0.7794	-1.3916	-0.7476	-1.1677	-1.1047	-1.3844	-0.3558	0.151	-0.8975	-0.2287	-0.9011	-0.7161	-0.9285	-0.9024	-0.7523	-0.9272	0.5453	-0.2126	-0.3307	0.0973	0.2787
508	4821	neuropeptide Y	4821	NPY	neuropeptide Y	4852	7	n/a	n/a	0.00132	2.045	4821	1.0604	1.6362	2.3267	0.5307	1.176	1.2847	1.5286	1.2821	1.8643	1.7484	0.8362	0.9165	2.0413	1.4815	1.9061	2.0404	2.1112	2.0364	0.8437	1.8372	1.8273	0.9103	-0.2502	-0.3654	1.4896	1.3089	1.1312	1.2884	0.4847	0.7347	1.7077	1.4542	0.4191	0.9291	1.724	0.9786	0.8443
509	27048	RNA binding motif, single stranded interacting protein 3	27048	RBMS3	RNA binding motif, single stranded interacting protein 3	27303	3	n/a	n/a	1.73e-09	2.045	27048	0.7248	-0.035	-0.1717	0.0305	-0.0403	0.1818	0.0131	0.2708	-0.3879	0.1393	0.3913	0.1695	-0.1195	-0.0853	0.1122	0.1907	0.32	0.6155	0.3526	-0.0809	-0.0522	-0.0649	-0.9066	-0.6235	0.4477	1.0741	0.5446	-0.093	0.1507	-0.2073	-0.088	0.0405	0.1921	-0.2679	-0.9063	0.094	-0.2891
510	10646	gap junction protein, beta 6, 30kDa	10646	GJB6	gap junction protein, beta 6, 30kDa	10804	13	n/a	n/a	2.21e-08	2.044	10646	2.8273	2.6695	2.3708	1.0274	2.1383	3.4326	2.749	3.5201	3.4367	3.6272	3.1939	3.3416	2.4685	2.1183	2.7062	3.1885	2.9137	3.2485	2.6481	1.6094	1.8266	1.0936	-0.2598	-0.2995	2.2564	1.9221	2.5251	1.9838	2.7311	1.3383	2.1796	2.0293	0.8105	1.3323	-0.2071	0.5434	-0.1834
511	2542	gamma-aminobutyric acid (GABA) A receptor, alpha 5	2542	GABRA5	gamma-aminobutyric acid (GABA) A receptor, alpha 5	2558	15	n/a	n/a	1.84e-14	2.044	2542	2.7548	2.7409	2.7697	1.6322	2.0824	2.9369	2.7245	3.0218	3.4471	3.3205	2.6647	2.4192	2.5236	2.5302	2.9318	2.1895	2.5286	2.6975	1.8444	1.8534	1.8355	1.3159	0.3338	0.1756	2.7943	1.6301	2.1261	2.084	1.84	1.4151	1.7735	2.0991	2.291	2.235	1.1754	1.5056	-0.1896
512	9181	neuronal regeneration related protein homolog (rat)	9181	NREP	neuronal regeneration related protein homolog (rat)	9315	5	n/a	n/a	1.1e-08	2.043	9181	-0.2185	0.1319	0.7218	0.6641	0.1893	0.0159	0.2286	0.4846	1.4801	0.824	0.0057	0.1651	-0.0572	0.1361	0.4147	0.0379	0.6119	0.2911	0.8031	0.0388	-0.1789	-0.1295	0.4983	0.3231	-0.094	0.0896	-0.6044	0.5184	0.7154	0.2624	-0.2614	-0.652	0.8552	-0.1282	-0.0067	0.7584	-1.182
513	40784	non-SMC condensin I complex, subunit G	40784	NCAPG	non-SMC condensin I complex, subunit G	64151	4	n/a	n/a	2.06e-11	2.043	40784	0	-2.0384	0	-0.6414	-2.1574	-2.0781	0	-2.1676	0	0	-2.0292	-2.1295	-0.7539	-1.0942	-1.4923	-1.3038	-2.1909	0	0.0826	-1.1206	-0.0748	-0.3285	0.4536	0.6924	-1.3694	-1.3697	-1.1277	-0.6347	0.3442	0.5729	-0.3684	-0.3192	0.2817	-0.292	-0.0642	-0.8329	0.2148
514	157121097	uncharacterized LOC100505576	157121097	LOC100505576	uncharacterized LOC100505576	100505576	17	n/a	n/a	2.44e-15	2.043	157121097	2.0935	2.0863	1.8101	1.2845	1.5034	2.0834	1.7176	1.7418	2.2144	2.19	2.127	2.3283	1.6047	1.0027	1.7696	2.0684	1.4815	2.3151	1.6868	0.9627	0.9662	0.3923	-0.3201	-0.4219	1.5238	0.5937	1.3732	1.6432	1.8106	1.1081	1.3412	1.2517	0.6375	0.794	0.4528	0.6919	-0.7335
515	34364	uveal autoantigen with coiled-coil domains and ankyrin repeats	34364	UACA	uveal autoantigen with coiled-coil domains and ankyrin repeats	55075	15	n/a	n/a	5.12e-09	2.043	34364	-1.2174	-1.5619	-2.0878	-0.5311	-1.2052	-1.3834	-1.4771	-1.4038	-1.3988	-0.683	-1.2521	-1.3751	-0.543	-0.7374	-1.2507	-1.2204	-1.1621	-0.961	-1.1679	-1.2279	-0.5969	-0.7371	-0.3179	0.171	-0.9044	-0.3336	-0.7986	-1.2859	-0.61	-0.7878	-1.2695	-0.8777	-0.4853	-0.8154	-1.0171	-1.1319	0.13
516	85761	peptidase inhibitor 16	85761	PI16	peptidase inhibitor 16	221476	6	n/a	n/a	2.75e-17	2.042	85761	-0.6833	1.0568	1.5323	-0.9117	-0.4301	0.5729	0.6542	0.4494	-0.4653	-0.2636	-0.5546	0	0.8676	1.9869	0.0664	0.5913	0.1353	-0.2477	-0.2497	0.4114	0.5234	0.4822	0.627	-0.2256	0.5059	1.9606	1.8606	1.6435	1.125	1.2681	0.7067	0.4933	-0.7788	1.606	1.9923	1.4347	0.1023
517	25589	methyltransferase like 7A	25589	METTL7A	methyltransferase like 7A	25840	12	n/a	n/a	3.11e-09	2.041	25589	0.7472	0.5431	-0.154	0.0674	-0.0406	0.7258	0.5523	0.4518	0.645	0.751	0.9815	0.7559	0.4536	0.5873	0.3282	0.52	0.3466	0.3609	0.713	1.0349	1.2026	0.6728	-0.3899	-0.4289	0.6218	1.1968	1.3268	1.1416	1.3682	1.076	1.2514	1.1945	-0.1144	0.4713	0.1717	0.5656	0.4393
518	797	calmodulin 1 (phosphorylase kinase, delta)	797	CALM1	calmodulin 1 (phosphorylase kinase, delta)	801	14	n/a	n/a	5.47e-24	2.041	797	2.3043	2.5103	2.6718	0.9964	1.4645	2.1175	2.335	2.4795	2.7042	2.3069	2.1369	1.9227	1.8045	1.6047	1.8466	1.6494	2.0999	2.0141	0.7786	2.179	1.4682	2.386	0.1346	0.1149	2.1023	1.5576	1.6264	1.2909	1.5808	0.7572	1.8044	1.7228	1.3934	1.3139	0.6524	0.6789	0.6608
519	9967	kinesin family member 20A	9967	KIF20A	kinesin family member 20A	10112	5	n/a	n/a	1.34e-16	2.04	9967	-1.1885	-1.6646	-1.626	-0.608	-1.674	0	-1.7016	0	-1.2999	-0.9243	-1.7269	0	-1.2992	-1.1015	-1.6992	-1.6166	-1.399	0	0.325	-0.6201	-0.2481	-1.1885	0.5217	0.2829	-1.5054	-1.1813	-0.1082	-0.6168	0.2306	0.5314	-0.7294	-0.5469	0.5632	-0.0005	-0.0111	1.1341	0.7635
520	59734	neuron navigator 3	59734	NAV3	neuron navigator 3	89795	12	n/a	n/a	1.45e-25	2.038	59734	2.4506	2.1314	1.3805	1.8823	1.951	2.286	1.6631	1.5839	2.1745	2.937	2.3853	1.767	1.4061	0.8046	2.1868	2.3226	1.708	2.4984	1.5616	1.0789	0.9953	1.4545	0.5211	0.3884	2.1019	1.3198	2.0408	1.3317	1.3568	1.053	1.7445	1.6547	0.4517	0.9097	0.784	0.495	0.4855
521	89940	sperm equatorial segment protein 1	89940	SPESP1	sperm equatorial segment protein 1	246777	15	n/a	n/a	3.19e-10	2.036	89940	-0.4249	-0.1091	-0.1712	-0.701	-0.6631	0.2089	-0.0617	-0.322	0.328	0.5741	0.9254	0.8716	0.4328	-0.5364	0.2966	0.0399	0.0598	0.5342	1.439	-0.3183	0	-0.7562	-0.6101	0.7336	-0.8891	-0.0119	-0.0986	0.4742	-0.5909	-0.6538	0.7309	0.0501	1.1583	-0.7557	-0.1105	-0.259	0.3821
522	22926	glycerol-3-phosphate dehydrogenase 1-like	22926	GPD1L	glycerol-3-phosphate dehydrogenase 1-like	23171	3	n/a	n/a	6.79e-28	2.034	22926	2.7921	2.5408	1.9328	0.8241	1.2014	1.6805	1.3975	1.9835	1.6061	1.315	2.4171	1.5033	1.0175	1.2715	2.1068	1.6897	1.1741	2.168	1.2059	1.3874	1.0329	1.3455	0.2684	0.221	1.3754	1.265	0.6019	0.2262	0.531	1.0891	1.7667	2.1719	0.6876	0.4713	-0.0553	0.061	0.2294
523	81059	contactin 4	81059	CNTN4	contactin 4	152330	3	n/a	n/a	1.53e-20	2.034	81059	3.1882	2.5416	1.095	1.3893	2.1001	3.0562	2.1407	1.5973	2.7727	3.0339	2.9819	3.034	1.8298	1.4686	2.6987	2.1583	2.0797	2.6321	0.897	1.3149	1.4202	1.8983	-0.153	0.18	2.4051	1.0524	2.5402	0.0454	1.5636	0.7018	1.8764	1.8503	0.8121	1.4663	1.3222	0.2494	0.1335
524	36360	cancer susceptibility candidate 5	36360	CASC5	cancer susceptibility candidate 5	57082	15	n/a	n/a	5.03e-10	2.033	36360	0	0	-1.6936	-0.7288	-1.3768	-1.6716	0	0	0	-1.6514	-1.7029	-1.7184	-1.2667	-0.915	-1.4357	-1.67	-1.5552	0	-0.1284	-0.89	-0.0784	-0.078	-0.0431	0.4228	-0.8969	-1.1571	-1.5494	-0.5762	0.5358	0.8522	-1.0103	-0.6225	-0.1697	-0.9114	-0.0665	-0.7698	-0.2444
525	30775	protocadherin 12	30775	PCDH12	protocadherin 12	51294	5	n/a	n/a	6.46e-26	2.032	30775	-0.4427	0	-0.8105	0.0242	-0.5087	-0.874	-0.3935	-0.6188	-0.8655	0	-0.8246	0	-0.3027	-0.1839	-0.351	-0.8488	-0.896	-0.8935	-0.7936	-0.7553	-0.5187	-0.6526	-0.3372	0.5796	-0.1567	1.2928	-0.3189	-0.6315	0	-0.4499	-0.2509	-0.6832	-0.0149	-0.6674	-0.8612	-0.1114	-0.0645
526	157120993	uncharacterized LOC100505495	157120993	LOC100505495	uncharacterized LOC100505495	100505495	19	n/a	n/a	1.59e-20	2.032	157120993	-0.0611	-0.0878	-0.8411	0.7618	-0.3726	0.1576	-0.4428	-0.9653	-0.331	-0.9889	0.1303	-0.1982	-0.6229	-0.809	-0.6921	-0.0924	-0.4276	-0.0811	-0.5022	-0.4971	0.1247	-0.1071	-0.0442	0.4406	0.553	0.4933	0.9627	-0.7236	-0.7734	-0.8992	-0.2851	-0.098	0.1175	-0.6857	-0.6983	-0.5983	0.0058
527	1468	cleavage stimulation factor, 3' pre-RNA, subunit 3, 77kDa	1468	CSTF3	cleavage stimulation factor, 3' pre-RNA, subunit 3, 77kDa	1479	11	n/a	n/a	2.45e-16	2.032	1468	0.8334	0.9415	0.8599	-0.2036	0.4551	1.1189	0.5674	0.7242	0.9242	0.6939	0.979	0.9713	0.4682	0.716	0.2809	0.6806	0.372	0.8992	0.7599	0.6967	0.861	0.4414	-0.3136	0.2166	0.7651	-0.1163	0.6344	1.184	0.5745	1.495	1.1911	0.6703	0.5519	0.8441	0.53	0.9613	0.2932
528	9471	guanine deaminase	9471	GDA	guanine deaminase	9615	9	n/a	n/a	7.72e-11	2.03	9471	3.0589	2.9367	2.019	2.0397	2.2133	3.0449	2.6122	2.1034	2.7738	2.959	2.8393	2.7479	2.1506	1.8489	2.6397	2.6232	2.2178	2.8819	2.0087	1.6125	1.883	1.8872	0.8635	0.8112	2.5741	1.3174	2.8202	1.5399	1.8092	0.9875	2.3854	2.2661	1.2298	1.7303	1.6668	1.1023	-0.0446
529	2874	glutamate receptor, ionotropic, AMPA 2	2874	GRIA2	glutamate receptor, ionotropic, AMPA 2	2891	4	n/a	n/a	1.02e-06	2.027	2874	2.2132	1.895	1.2014	0.6618	1.5256	1.9349	1.3823	1.2876	1.8395	2.091	1.9654	1.8959	1.4339	1.1422	1.8359	1.8376	1.5679	2.0656	1.1197	0.9709	0.9661	1.5287	-0.008	-0.1692	1.6578	0.6096	1.6705	0.8958	1.5118	0.3935	1.3679	1.3722	0.9519	1.0491	0.9028	0.4864	-0.4983
530	80987	solute carrier family 16, member 14 (monocarboxylic acid transporter 14)	80987	SLC16A14	solute carrier family 16, member 14 (monocarboxylic acid transporter 14)	151473	2	n/a	n/a	7.09e-13	2.026	80987	1.3851	1.1618	0.5133	0.6617	0.5088	1.4568	0.3956	-0.7321	0.6022	1.0722	1.6398	1.5402	0.1084	-0.1004	1.0253	0.7536	0.5058	1.6927	0.9981	-0.2034	-0.1792	-0.121	0.6626	0.0452	1.0838	0.3765	0.9035	-0.745	0.352	0.107	0.7923	0.4479	0.1883	-0.1795	0.3496	0.2252	-0.4966
531	58489	protease-associated domain containing 1	58489	PRADC1	protease-associated domain containing 1	84279	2	n/a	n/a	1.02e-16	2.026	58489	-0.8105	0.0627	-0.3919	0.4677	1.1102	0.6972	-1.1599	1.4694	-0.0848	-0.2895	-0.8578	0.0545	0.0978	0.307	0.3549	0.0436	0.9714	1.1421	0.1621	-0.0503	0.861	0.2685	1.0429	0.1735	-0.1327	0.1627	0.0868	0.9458	-0.2356	0.9958	0.8165	1.2764	-0.6168	-0.1684	0.8251	-0.0484	1.0841
532	10833	solute carrier family 38, member 3	10833	SLC38A3	solute carrier family 38, member 3	10991	3	n/a	n/a	1.56e-10	2.025	10833	-0.6279	-0.1892	0.9306	-0.0907	0.5788	-0.4021	1.0224	1.1604	0.2658	0.5837	-0.3991	-0.3655	0.9607	1.3179	1.2286	1.0571	1.3594	0.2446	0.1979	1.8181	1.2314	1.2856	-0.9931	-1.0118	0.7229	1.9025	0.5695	1.1829	0.9023	0.4332	0.3517	0.827	1.2717	1.0081	0.8315	1.5155	0.014
533	9104	discs, large (Drosophila) homolog-associated protein 1	9104	DLGAP1	discs, large (Drosophila) homolog-associated protein 1	9229	18	n/a	n/a	1.23e-08	2.024	9104	2.454	2.2728	1.7751	1.6195	1.9385	2.2337	2.0871	1.6795	2.2475	2.1712	2.5785	2.2752	1.5491	1.2407	2.153	2.2518	2.053	2.3116	1.1421	1.7666	1.2343	1.5159	0.5414	0.4084	1.9412	0.6219	1.8556	1.0238	1.3892	0.9117	1.7385	1.6651	1.0486	0.9094	1.1084	1.2615	-0.7026
534	1034	CDP-diacylglycerol synthase (phosphatidate cytidylyltransferase) 1	1034	CDS1	CDP-diacylglycerol synthase (phosphatidate cytidylyltransferase) 1	1040	4	n/a	n/a	5.91e-19	2.024	1034	3.1181	2.3645	1.8777	1.9961	2.3241	2.6485	2.0308	1.4672	2.56	3.3338	3.1463	3.1148	2.2239	1.8602	2.6322	2.253	2.2599	3.3112	1.6077	1.4524	1.12	1.6267	0.1078	0.5959	2.3742	1.428	1.9112	1.0563	1.9834	0.9914	1.9191	1.6931	1.6216	1.4885	1.4805	0.7262	0.2476
535	40734	leucine rich repeat containing 4	40734	LRRC4	leucine rich repeat containing 4	64101	7	n/a	n/a	6.58e-20	2.024	40734	1.8255	1.8914	2.7794	0.0946	0.8656	0.8133	1.9338	1.4642	0.99	0.6138	1.4866	1.855	1.5693	0.7038	1.9979	1.2133	1.0534	1.2684	1.6172	1.9641	1.3612	1.7869	-0.8371	0.1952	0.2401	0.938	0.7414	0.9138	1.1491	0.6447	1.3092	0.741	1.2828	0.5312	-0.0421	0.4496	-0.2707
536	90360	LysM, putative peptidoglycan-binding, domain containing 2	90360	LYSMD2	LysM, putative peptidoglycan-binding, domain containing 2	256586	15	n/a	n/a	2.72e-20	2.02	90360	2.7136	2.4006	1.6785	1.0862	1.9024	3.13	1.7259	1.2709	2.408	2.366	2.7726	2.6937	1.7597	0.4123	2.0334	2.0641	1.8598	2.5015	1.6507	1.1878	1.4044	1.2076	0.3578	0.5964	2.3586	0.8508	1.7074	0.3612	1.1009	0.5492	1.5524	1.5073	0.4393	0.7462	0.8844	0.7211	0.389
537	93996	solute carrier family 46, member 3	93996	SLC46A3	solute carrier family 46, member 3	283537	13	n/a	n/a	3.3e-19	2.02	93996	0.8163	-0.0523	0.2723	-0.7712	-0.1039	-0.4596	-0.4594	0.7486	0.1665	0.3668	0.2434	0.6729	-0.0014	-0.2392	-0.4821	-0.4102	0.3849	-0.3834	-0.6645	-0.7367	0.23	-0.1078	-0.3757	0.4479	0.2885	-0.0601	-0.4413	-0.8094	-0.8526	-0.6467	-0.5188	0.0822	0.1711	-0.2399	-0.1849	-0.3548	0.2305
538	25921	KRAB box domain containing 1	25921	KRBOX1	KRAB box domain containing 1	100506243	3	n/a	n/a	0.00133	2.019	25921	0.0996	-0.0575	-0.3335	0.4034	-0.3801	-0.1059	-0.2051	0.1018	-0.0061	0.2059	-0.5542	-0.4186	0.4246	0.6321	-0.0887	-0.5358	-0.1984	0.277	0.5562	0.9307	0.9155	1.0229	0.7365	0.4491	-0.4106	-0.1679	-0.1822	0.4715	0.8635	0.8955	0.4978	0.8748	0.3734	0.2953	0.9517	0.9863	-0.8134
539	2291	forkhead box S1	2291	FOXS1	forkhead box S1	2307	20	n/a	n/a	6.67e-19	2.019	2291	0	0	-0.3742	-0.3571	0	-0.7182	-0.7484	-0.713	0	-0.7108	-0.7507	0	0.1933	0	-0.0054	0.1006	-0.722	0	0	-0.3676	0.2249	-0.642	0.1161	-0.1814	-0.5894	0.2933	-0.6832	-0.3759	-0.3377	-0.3405	-0.3734	0.5775	0.4117	0	0.1922	0.3742	-0.2899
540	94932	tripartite motif containing 59	94932	TRIM59	tripartite motif containing 59	286827	3	n/a	n/a	3.38e-11	2.018	94932	-0.2225	-1.2892	-0.5217	-0.1268	0.0504	0.5966	-0.8685	-1.0479	-0.3508	-0.9459	0.7166	0.5609	-0.6912	-1.1317	-1.0581	-0.688	0.1515	-0.1794	1.7334	-0.758	0.3793	-0.9875	0.6907	-0.2484	0.9202	-0.577	-0.1223	-0.7118	-0.4828	-0.5118	-1.2327	-0.5109	0.3486	-0.2939	-1.0285	-0.2374	0.422
541	58726	HOP homeobox	58726	HOPX	HOP homeobox	84525	4	n/a	n/a	8.01e-05	2.015	58726	0.878	0.7978	-0.0737	0.6565	0.888	1.2933	0.6121	1.0025	0.8818	0.8871	0.8965	1.1138	1.0857	0.9721	0.9573	1.3652	1.0424	0.9965	0.5831	0.3309	0.6738	0.3227	1.6175	1.0583	1.1759	0.8721	1.2709	0.3708	0.5089	0.4564	1.2486	1.2022	0.6635	0.6296	0.5158	0.8481	1.7553
542	34058	DIRAS family, GTP-binding RAS-like 2	34058	DIRAS2	DIRAS family, GTP-binding RAS-like 2	54769	9	n/a	n/a	2.57e-08	2.014	34058	2.6307	2.2994	2.1515	1.6409	1.718	2.5079	2.0881	1.7043	2.5086	2.3013	2.6827	2.4292	1.2654	1.0471	1.8999	2.0159	2.0469	2.5884	1.6512	1.3148	1.8137	1.068	0.7071	1.1388	2.7131	0.7453	2.0378	1.2539	1.432	0.8323	1.4273	1.2623	1.4155	1.2164	1.1869	0.7837	-0.0413
543	57511	neuropilin (NRP) and tolloid (TLL)-like 2	57511	NETO2	neuropilin (NRP) and tolloid (TLL)-like 2	81831	16	n/a	n/a	9.74e-13	2.014	57511	0.4651	0.5812	-0.3564	0.1903	0.8263	0.5116	-0.4731	-0.5583	0.4642	1.2804	0.3493	0.4602	0.8408	0.4034	1.3833	1.0737	0.2724	1.0525	-0.0111	0.2081	0.9089	0.1749	0.7556	0.4067	0.5286	-0.809	0.3888	-0.291	0.3599	-0.2388	1.0519	0.9809	0.5019	0.4766	1.2925	1.1616	1.0291
544	26984	G protein-coupled receptor 162	26984	GPR162	G protein-coupled receptor 162	27239	12	n/a	n/a	6.2e-12	2.013	26984	1.6759	2.132	2.4754	1.3549	2.5418	1.9198	1.7221	2.6594	2.0218	1.6014	1.5942	1.8253	1.4911	1.4561	2.1258	2.1187	2.1644	2.2231	1.4366	1.6827	1.2201	1.3001	0.3839	-0.2114	1.4107	0.968	1.4505	1.5006	0.8786	1.1597	1.102	1.0231	1.1132	0.9094	1.5825	1.5043	-0.496
545	4549	tRNA	4549	TRNS2	tRNA	4575	MT	n/a	n/a	7.89e-11	2.013	4549	3.1086	2.2696	0	1.0822	2.0582	1.5773	2.9379	1.9889	1.5494	2.9377	3.3392	3.0125	2.0798	1.2181	0	3.7526	2.4906	1.5332	1.6982	2.039	2.1918	2.8712	0	0.9041	0.9622	2.4853	2.9855	1.312	0	0	2.7044	1.4455	1.3799	1.7583	0	1.1744	0
546	92424	D21S2088E	92424	D21S2088E	D21S2088E	266917	21	n/a	n/a	1.39e-26	2.013	92424	-0.7033	-0.2901	0	0.4319	-0.6146	0.6531	-0.738	0	-0.7734	1.3913	-0.3016	0.1105	0.3187	-0.7713	-0.088	-0.3855	0.6402	0.0966	0	-0.6994	-0.1512	-0.767	0.5432	-0.182	0.9501	1.0465	1.2908	0.5851	0.8169	0.6048	-0.0541	0.906	-0.5465	0.4292	0.4595	-0.3312	-0.3982
547	4908	2'-5'-oligoadenylate synthetase 2, 69/71kDa	4908	OAS2	2'-5'-oligoadenylate synthetase 2, 69/71kDa	4939	12	n/a	n/a	1.02e-09	2.01	4908	-0.7973	-0.8339	-1.2629	-0.2048	-0.6261	-1.1498	-0.9624	-0.6318	-1.6176	-1.5109	-0.5078	-0.8191	0.4503	0.6673	-0.1112	-0.8548	-0.4964	-1.535	0.1719	0.3208	-0.0759	-0.0453	-0.2336	0.8949	-0.3754	-0.469	-1.2277	-1.3582	-0.3597	0.1615	-1.0435	-0.5895	-0.915	0.2878	-0.3404	-0.3326	0.7364
548	25796	contactin associated protein-like 2	25796	CNTNAP2	contactin associated protein-like 2	26047	7	n/a	n/a	2.5e-21	2.008	25796	3.4736	3.2592	3.1868	1.4833	1.4641	2.4995	2.9568	1.557	2.5617	2.4657	2.8759	2.3176	1.8989	1.9318	2.3871	2.129	2.136	3.0283	1.5108	2.7735	2.1456	2.2723	-0.3234	0.311	1.8433	1.3171	1.8799	0.8623	1.9606	1.0716	1.7994	1.8611	1.2603	1.3752	0.9817	1.3654	-0.5861
549	3630	integrin, alpha 6	3630	ITGA6	integrin, alpha 6	3655	2	n/a	n/a	7.22e-17	2.008	3630	-1.4194	-1.1006	-1.5022	0.3118	0.5009	-0.9261	-1.0721	-0.4497	-0.3475	0.3426	-1.3146	-1.4784	0.129	0.3346	0.0093	0.1531	-0.2727	0.2221	-0.116	-0.5768	-0.3646	-0.0751	0.3183	0.3511	0.141	0.9874	0.3144	0.3242	0.9369	0.5118	0.467	0.7972	0.4578	0.4121	-0.0367	0.8353	-0.0352
550	4649	nucleosome assembly protein 1-like 3	4649	NAP1L3	nucleosome assembly protein 1-like 3	4675	X	n/a	n/a	6.37e-08	2.005	4649	2.6548	2.244	1.8755	1.4145	1.8536	2.293	1.9342	1.0761	1.9705	2.2711	2.6476	2.7507	1.7171	1.4169	2.3444	1.9812	1.7932	2.9913	1.5112	1.642	1.5171	1.681	0.1329	-0.3986	2.1094	0.9651	2.1698	0.8034	1.3507	1.1476	1.8328	2.0519	0.9078	1.1979	1.0858	0.3643	-0.2869
551	23374	neurotensin receptor 2	23374	NTSR2	neurotensin receptor 2	23620	2	n/a	n/a	4.75e-17	2.004	23374	0.3434	2.3002	1.6645	0.0734	0.1074	1.7258	2.0126	1.7008	1.6061	1.1562	1.6212	1.4731	2.0105	2.0031	1.5828	1.9392	1.7168	1.4684	1.1135	2.4774	1.8991	2.2727	-0.4348	0	1.7947	2.3138	1.728	2.4225	1.9671	1.2861	1.8297	1.9401	0.6204	1.5539	1.0815	0.955	-0.4368
552	10656	complexin 2	10656	CPLX2	complexin 2	10814	5	n/a	n/a	4.93e-15	2.004	10656	2.0379	3.332	3.9326	1.3877	2.6282	1.4569	3.229	2.6325	2.0765	1.4527	2.2354	2.262	3.0102	2.5842	3.1303	2.5163	2.9564	2.5788	1.2999	2.8565	2.1162	2.6558	-0.1961	0.1997	1.5823	1.9969	1.9344	1.5914	1.3868	0.5464	2.043	1.8596	1.1115	2.765	2.4448	1.6738	-0.5741
553	1027	cyclin-dependent kinase inhibitor 3	1027	CDKN3	cyclin-dependent kinase inhibitor 3	1033	14	n/a	n/a	4.2e-09	2.003	1027	-0.7935	-0.8494	-2.033	-0.0987	-0.9101	-1.4901	-1.6894	-1.1743	-1.5246	-1.1349	-0.8502	-1.2793	-0.7648	-1.4182	-0.8302	-1.07	-1.4349	-0.7529	0.0128	-0.9424	0.0073	-0.3631	0.7091	0.1614	-0.6798	-0.4132	-0.853	-0.3313	0.1528	0.0957	-0.4906	-0.2395	-0.0352	-0.7692	0.9782	0.3909	0.2518
554	1150	creatine kinase, mitochondrial 1B	1150	CKMT1B	creatine kinase, mitochondrial 1B	1159	15	n/a	n/a	1.31e-14	2.002	1150	0.599	2.8276	3.5467	1.6475	2.3937	1.8415	3.0482	2.8015	2.8827	2.1683	1.5355	2.2677	1.8801	2.358	2.5163	1.8843	2.3362	1.7639	1.3647	2.3215	1.7403	1.7882	0.4796	0.9564	2.148	0.9656	1.6417	1.7229	1.5818	1.7501	0.8501	1.382	1.7018	2.1556	1.7376	1.8585	0
555	25676	cannabinoid receptor interacting protein 1	25676	CNRIP1	cannabinoid receptor interacting protein 1	25927	2	n/a	n/a	7.6e-10	2	25676	1.6797	1.6932	1.7405	0.5827	0.8695	1.7057	1.3248	1.3434	1.8614	1.5164	1.5987	1.5554	0.7148	0.5882	1.2209	1.4256	1.4065	1.5524	0.8465	0.4769	0.4715	0.6245	-0.5636	0.0518	1.3646	0.7331	1.3941	0.9778	0.8126	0.894	1.1965	1.4941	0.7862	0.5229	0.2346	-0.4945	-0.0979
556	109547	leucine zipper protein 2	109547	LUZP2	leucine zipper protein 2	338645	11	n/a	n/a	0.000149	2	109547	0.4648	0.1839	-0.1625	-0.052	-0.0193	0.6647	0.2426	0.4116	0.7547	1.652	0.5501	0.6742	0.8146	0.2416	0.8278	0.7433	0.553	0.8953	0.7944	0.0948	0.2226	0.0153	1.7759	0.8377	0.9922	0.4514	0.8364	1.3299	1.4684	1.107	0.2773	0.4772	-0.6399	0.8061	-0.1835	-0.2987	0.4288
557	110927	family with sequence similarity 101, member B	110927	FAM101B	family with sequence similarity 101, member B	359845	17	n/a	n/a	7.8e-15	1.996	110927	0.0282	-0.2776	-1.2131	-0.1749	-0.0037	-0.4083	-0.4776	-1.7359	-0.3625	-0.1552	0.3782	-0.1122	-1.1338	-0.6904	-0.6526	0.1607	-0.1557	0.0418	-0.602	-0.2897	0.4053	0.1655	-0.2577	0.3346	-0.6415	0.1049	-0.2329	-0.426	0.1172	0.0898	0.5229	0.5532	-0.207	-0.5758	-0.6093	-0.0521	-0.3381
558	23298	seizure related 6 homolog (mouse)-like	23298	SEZ6L	seizure related 6 homolog (mouse)-like	23544	22	n/a	n/a	1.76e-05	1.995	23298	1.4466	1.1693	0.6476	-0.1896	0.8272	1.2929	1.0863	0.5404	0.986	1.3023	1.2738	1.1456	1.1198	0.9155	0.9673	1.3848	1.0516	1.3532	0.773	0.9511	1.0593	1.2477	-0.7503	-1.098	1.418	0.8337	1.5421	0.6716	0.9949	0.3091	1.7787	1.8717	1.1513	0.9342	0.7306	0.3892	-1.1861
559	85875	transmembrane protein 130	85875	TMEM130	transmembrane protein 130	222865	7	n/a	n/a	5.81e-11	1.992	85875	2.2622	3.2376	3.4999	1.4004	2.3237	2.1339	3.1231	2.4576	2.6706	2.138	2.4447	2.6223	2.4498	2.3498	2.658	2.2626	2.5192	2.6126	1.7302	2.8767	1.7542	2.2118	-0.0239	0.2539	2.044	1.7611	2.0897	1.4678	1.7659	0.891	2.2368	1.8743	1.6511	2.3112	1.3625	1.2847	-0.7831
560	2007	endoglin	2007	ENG	endoglin	2022	9	n/a	n/a	4.52e-10	1.992	2007	-1.3755	-1.0195	-0.5523	0.0301	-0.5886	-1.5572	-0.1414	-0.3188	-1.4928	-1.5078	-1.4648	-1.295	-0.8696	0.1575	-0.9112	-0.8084	-0.8413	-1.4596	-0.8149	-0.127	0.0803	-0.4752	-0.3068	0.7484	-0.2617	0.545	0.144	-0.3491	-1.1756	-0.325	-0.7843	-0.5327	0.0169	-0.3205	0.1335	-0.8088	-0.0303
561	531	ATPase, H+ transporting, lysosomal 13kDa, V1 subunit G2	531	ATP6V1G2	ATPase, H+ transporting, lysosomal 13kDa, V1 subunit G2	534	6	n/a	n/a	1.88e-06	1.992	531	1.6801	2.3012	2.692	1.4739	1.6192	2.1223	2.2891	2.1184	2.398	2.2126	2.0507	2.2653	2.0501	1.9349	2.5035	1.6323	2.2126	2.3136	1.1946	1.7587	1.2623	1.399	-0.0475	0.3996	1.6681	1.3382	1.109	1.6698	1.6307	1.426	1.777	1.7148	1.5639	1.5176	1.3455	1.5159	-0.0715
562	2749	guanosine monophosphate reductase	2749	GMPR	guanosine monophosphate reductase	2766	6	n/a	n/a	1.18e-09	1.99	2749	-0.1256	-0.0532	0.6354	0.136	0.2298	-0.4091	0.2884	0.1083	0.5317	0.4035	-0.4247	0.3045	1.9559	1.3636	0.5938	1.1126	0.933	-0.104	0.4185	0.9516	1.1319	0.7637	-0.3525	-0.4144	0.3415	1.2352	1.1464	1.5088	1.3654	1.4043	1.6121	1.2511	0.9718	0.8086	0.7463	1.1489	-0.0548
563	3141	hyaluronan-mediated motility receptor (RHAMM)	3141	HMMR	hyaluronan-mediated motility receptor (RHAMM)	3161	5	n/a	n/a	6.6e-09	1.989	3141	-1.7381	-1.6537	-2.2697	0.3979	-1.6126	-1.7495	-2.1418	-2.0092	-1.9672	-1.4449	-1.6412	-2.3227	-1.1191	-1.4495	-2.0518	-1.9628	-2.1944	-2.1824	-0.2871	-0.8837	0.0002	-0.2697	0.5257	0.4492	-1.9201	-1.0141	-1.0652	0.3371	0.7278	1.1835	-0.5226	0.0395	0.0286	-1.0813	-0.0157	-0.3822	0.5297
564	57705	cell division cycle associated 3	57705	CDCA3	cell division cycle associated 3	83461	12	n/a	n/a	8.69e-09	1.988	57705	0	-1.3158	-1.3628	0.216	0	-1.834	-1.2418	0	0	-1.7359	-2.0206	-1.9803	-0.9217	-0.8411	-1.2542	-0.5797	-0.8999	0	0.2939	-0.0281	0.3977	-0.288	0.5827	1.0948	-1.2994	-0.724	-0.538	-0.0435	-0.5554	0.8323	-0.1211	-1.1134	0.1906	-0.6305	0.2534	0.5389	0.6994
565	41826	GRAM domain containing 3	41826	GRAMD3	GRAM domain containing 3	65983	5	n/a	n/a	1.82e-15	1.987	41826	1.1606	0.3291	0.654	0.7747	0.8246	0.3287	0.2369	1.0692	0.7237	1.0719	0.547	1.0582	0.7116	0.9394	0.8273	0.4717	0.6802	0.7169	0.4132	0.9495	0.9062	0.341	-0.6081	-0.2471	0.7835	1.5141	0.9245	1.57	2.2888	2.1571	1.6747	2.03	0.1051	0.0921	-0.9447	0.2547	0.2989
566	10414	interferon-induced protein 44	10414	IFI44	interferon-induced protein 44	10561	1	n/a	n/a	1.06e-10	1.987	10414	-2.0735	-1.3693	-2.4983	-0.2604	-1.6273	-1.0992	-1.9198	-2.3575	-1.8047	-1.8026	-1.8818	-1.5234	-0.4795	-0.0262	-0.8413	-1.1607	-1.9869	-1.6295	0.0243	-1.1268	-0.4973	-0.3446	-0.051	0.7934	-0.6213	-0.3846	-1.1937	-1.3872	-0.694	0.2845	-1.0962	-0.7263	-0.5737	-0.1439	-0.0613	-0.0934	0.2485
567	29836	EH-domain containing 3	29836	EHD3	EH-domain containing 3	30845	2	n/a	n/a	4.17e-21	1.986	29836	1.6683	3.0355	3.2073	2.519	2.2099	1.8039	2.7739	2.3856	2.5472	2.2804	2.1406	2.0807	2.1448	2.4496	2.8669	1.4927	3.0769	1.8156	1.6963	2.2024	2.0209	1.947	0.0059	0.1804	2.4499	0.6273	1.0697	1.3933	1.4375	1.5975	1.5875	1.1918	1.1474	1.6595	1.3377	1.568	-0.7612
568	58440	leucine rich repeat containing 8 family, member C	58440	LRRC8C	leucine rich repeat containing 8 family, member C	84230	1	n/a	n/a	3.74e-23	1.986	58440	0.5238	0.1985	-0.3624	0.7454	0.8313	0.9082	0.0349	-0.2207	0.8631	1.6163	1.0525	0.8225	0.8334	0.0862	0.5416	-0.1189	0.0106	1.1028	0.3431	0.0603	0.2215	-0.1466	-0.2187	0.1546	0.5638	0.7527	0.6055	-0.3341	0.5016	0.3774	0.0298	0.1647	0.1104	-0.5469	-0.2198	-0.8117	-0.329
569	3228	hydroxyprostaglandin dehydrogenase 15-(NAD)	3228	HPGD	hydroxyprostaglandin dehydrogenase 15-(NAD)	3248	4	n/a	n/a	2.87e-18	1.985	3228	0.8183	-0.2268	-0.1761	-0.3878	-0.6573	1.0602	0.0791	0.5656	0.4569	0.1576	0.4147	-0.3437	0.2124	-0.278	0.2144	-0.1963	-0.1124	1.0184	-0.6692	-0.3612	0.168	-0.364	-0.0621	-0.5941	-0.107	0.3181	0.1685	-0.715	0	-0.6717	0.1728	0.2118	-0.2589	-0.1059	-0.5218	-0.1426	-0.4995
570	55426	UDP-N-acetyl-alpha-D-galactosamine:polypeptide N-acetylgalactosaminyltransferase 14 (GalNAc-T14)	55426	GALNT14	UDP-N-acetyl-alpha-D-galactosamine:polypeptide N-acetylgalactosaminyltransferase 14 (GalNAc-T14)	79623	2	n/a	n/a	7.34e-25	1.984	55426	-0.1382	0.5228	1.3256	-0.0883	-0.4682	0.2654	0.761	0.6457	1.6862	0.9143	1.0286	-0.6168	0.0861	-0.3985	-0.1738	-0.3251	0.2931	0.5843	-0.3635	-0.0982	0.1891	0.2057	0.0995	0.1251	1.4164	-0.0603	0.2514	1.7673	0.4027	0.4536	-0.0159	0.3968	-0.4017	0.7599	-0.631	-0.097	0.2469
571	6553	snail homolog 2 (Drosophila)	6553	SNAI2	snail homolog 2 (Drosophila)	6591	8	n/a	n/a	2.71e-07	1.984	6553	-1.0064	-1.4631	-1.3906	-0.4445	-1.3555	-0.8159	-1.1227	-1.2596	-0.8281	-0.9845	-1.278	-0.8426	-1.2004	-0.2175	-0.6536	-1.2052	-1.1949	-1.0384	-1.4349	-1.495	-0.5107	-1.072	0.7518	0.8943	-0.0276	-0.3273	-0.234	-1.4143	-0.981	-1.1005	-0.0552	0.2315	-0.2111	-0.3373	-0.808	-0.7101	-0.4331
572	59828	suppressor APC domain containing 2	59828	SAPCD2	suppressor APC domain containing 2	89958	9	n/a	n/a	1.59e-16	1.982	59828	-0.3259	-0.4263	-0.1207	-1.1354	-0.7795	-0.8722	-0.3022	-0.8001	-0.604	-0.2716	-0.3595	-0.7697	0.8172	0.3236	0.0187	-0.234	-0.3072	-0.5935	0.3864	0.5046	1.1301	0.8761	-0.5048	-0.9658	-0.0714	0.058	0.6393	-0.0575	0.1187	0.0485	0.5719	0.4646	-0.4569	0.4924	0.924	-0.2939	-0.3192
573	285	ankyrin 3, node of Ranvier (ankyrin G)	285	ANK3	ankyrin 3, node of Ranvier (ankyrin G)	288	10	n/a	n/a	6.86e-16	1.981	285	3.1014	2.7148	2.337	1.3467	1.833	2.0597	2.2906	0.971	1.921	1.937	2.9806	2.2037	1.3861	1.3956	1.8151	1.844	2.1647	2.4576	1.345	2.2794	1.873	2.3584	0.2188	0.0462	2.1293	1.0318	1.6214	0.8814	1.5371	0.5073	1.4914	1.5581	1.1408	1.2586	0.9156	0.7397	-0.7814
574	759	carbonic anhydrase VA, mitochondrial	759	CA5A	carbonic anhydrase VA, mitochondrial	763	16	n/a	n/a	1.05e-26	1.981	759	-0.6694	0.0212	-0.0694	2.2882	1.467	0.3163	-0.4429	1.1715	0.8511	0.5041	0.6225	0.8179	-0.2041	-0.5077	-0.452	1.9111	1.3539	0.0477	1.6252	0.421	-0.1464	0.5806	-0.3121	-0.5633	0.3114	0.6631	0.7511	0.6253	-0.2938	0.1656	1.8887	1.7075	0.8671	-0.3766	-0.8114	-0.5608	0.2829
575	22847	Rho GTPase activating protein 26	22847	ARHGAP26	Rho GTPase activating protein 26	23092	5	n/a	n/a	1.2e-27	1.981	22847	2.3995	2.3894	1.5098	0.8306	1.2175	1.4797	2.1713	0.5531	1.6194	2.1385	2.2491	2.0268	1.1689	0.8018	1.6634	1.3323	1.2851	2.1283	0.1566	1.345	0.3492	0.9898	-0.3436	0.3284	1.4909	0.4683	0.9378	0.5912	1.4787	0.6152	1.3074	1.4008	0.2909	0.6761	1.1122	0.4036	0.0833
576	33704	neuroligin 3	33704	NLGN3	neuroligin 3	54413	X	n/a	n/a	1.16e-10	1.98	33704	0.5185	0.4978	0.5038	-0.492	0.1664	0.2006	0.9696	0.2113	0.4148	0.5651	0.647	0.3764	0.791	0.8794	0.4858	0.8879	0.5847	0.061	0.4058	1.1454	1.4064	1.2212	0.1457	-0.0448	0.4242	0.7803	1.1709	1.0477	0.4265	0.7265	0.5419	0.3382	0.2688	0.8811	0.7051	1.0951	0.1299
577	22991	phospholipase C, beta 1 (phosphoinositide-specific)	22991	PLCB1	phospholipase C, beta 1 (phosphoinositide-specific)	23236	20	n/a	n/a	4.7e-09	1.98	22991	2.5282	2.0454	1.3255	1.4125	1.9292	2.1856	1.4582	1.3461	2.1778	2.2803	2.5634	2.2717	1.2065	0.9387	2.0856	2.1848	1.737	2.4003	1.2941	0.9938	0.8908	1.0571	-0.5256	-0.2543	1.7727	0.3384	1.6324	0.9059	1.7123	1.181	1.6957	1.7224	0.8309	0.8998	0.9978	0.4991	-0.3562
578	40618	anoctamin 3	40618	ANO3	anoctamin 3	63982	11	n/a	n/a	4.87e-23	1.979	40618	3.0393	3.0406	2.0165	1.1612	1.5857	2.6553	2.3542	1.5055	3.0364	3.093	2.8916	2.2289	1.9619	1.8953	2.7983	2.05	2.3011	2.8864	1.5904	1.9047	1.1844	1.6743	-0.3562	0	2.2695	0.8208	2.246	1.4254	2.0919	1.1069	1.2075	1.4614	0.4827	1.5961	0.9469	1.081	-0.5917
579	10619	cAMP-regulated phosphoprotein, 21kDa	10619	ARPP21	cAMP-regulated phosphoprotein, 21kDa	10777	3	n/a	n/a	1.8e-11	1.979	10619	3.0362	3.1278	2.3732	2.6899	3.2378	2.5454	2.4649	3.31	2.5267	2.1898	2.9607	3.0301	1.5917	1.3474	2.1723	2.2418	1.9938	2.4033	1.6874	1.9275	1.5715	2.1679	1.284	1.9084	2.2683	1.1462	1.5823	1.1201	1.5908	0.944	1.4002	1.4285	1.0656	1.3386	2.1567	1.8337	-0.5928
580	40714	phenazine biosynthesis-like protein domain containing	40714	PBLD	phenazine biosynthesis-like protein domain containing	64081	10	n/a	n/a	3.31e-33	1.977	40714	2.3221	0.1658	0.5404	1.5561	1.252	1.1414	0.2318	2.1429	0.6783	1.6428	0.9658	1.4196	0.7315	0.692	1.3548	0.8701	1.3888	-0.0672	2.107	0.5927	2.0551	0.8482	-0.1939	-0.0138	0.7097	-0.2145	1.7277	1.2759	0.8115	0.298	0.9198	0.1588	1.4271	-0.3743	0.3722	0.8366	-0.5659
581	1881	extracellular matrix protein 1	1881	ECM1	extracellular matrix protein 1	1893	1	n/a	n/a	5.37e-08	1.974	1881	-0.7402	0.1511	0.7085	0.1042	-0.2056	-0.3163	0.5271	-1.0108	-0.2847	-0.1483	0.2252	-0.0543	-0.9371	-0.7779	0.1715	-0.2585	-0.1644	-0.612	-0.4138	-0.001	0.1265	0.2432	-0.1888	-0.0575	0.0709	-0.0346	-0.2882	-0.3107	-1.0488	0.1943	-0.2466	-0.2402	0.7345	-0.6395	0.0814	0.1711	0.0507
582	6908	transcobalamin II	6908	TCN2	transcobalamin II	6948	22	n/a	n/a	2.62e-10	1.974	6908	-1.5167	-1.1646	0.74	1.2442	-0.4674	0.3435	0.5953	1.1044	0.0819	0.127	-0.8975	0.0519	0.161	0.6003	0.5824	0.1906	0.2727	-0.566	0.8657	0.5125	0.5532	0.1184	0.3152	0.5978	0.0234	1.0891	0.2802	1.1854	0.427	0.1663	0.4631	0.3299	1.1881	-0.5643	-0.3357	1.3459	0.0994
583	4306	myeloid cell nuclear differentiation antigen	4306	MNDA	myeloid cell nuclear differentiation antigen	4332	1	n/a	n/a	4.45e-07	1.973	4306	-1.067	-1.2242	-1.9586	1.2216	-0.0341	-0.2167	-0.7377	-0.891	-0.873	-0.1807	-0.6121	-0.6626	0.1912	-0.4932	-0.3583	0.5043	-0.2316	0.2324	-0.5427	-1.8397	-1.2738	-1.6935	1.2796	2.1663	0.4297	0.0758	0.2039	-0.7806	-0.1137	0.3977	-0.5563	-0.1869	0.9806	0.0816	0.0528	-0.1562	1.9477
584	1678	coagulation factor C homolog, cochlin (Limulus polyphemus)	1678	COCH	coagulation factor C homolog, cochlin (Limulus polyphemus)	1690	14	n/a	n/a	8.71e-17	1.972	1678	-0.1572	0.0159	0.0356	-0.1089	-1.0051	-0.0625	0.6406	-0.4713	0.9506	-0.9255	0.087	0.2452	-0.2715	-0.6951	-0.105	0.1134	-0.3363	-0.0762	1.0896	-0.1285	-0.4828	-0.4125	-0.0982	-0.6585	0.2092	-0.3388	0.5766	0.211	-0.2664	-0.4543	-0.0365	0.3929	-0.0363	-0.3712	0.6907	0.1575	0.1845
585	6712	somatostatin receptor 2	6712	SSTR2	somatostatin receptor 2	6752	17	n/a	n/a	2.86e-19	1.971	6712	1.8704	1.921	2.0314	2.2512	2.1028	2.8772	1.9487	1.4139	2.5587	2.1742	2.5291	1.4713	1.5588	1.6138	2.1089	1.5218	2.1332	1.9239	1.7963	1.2191	1.213	1.2626	0.7765	0.3848	3.0382	0.1846	1.7115	1.4934	1.3635	0.8072	1.0694	0.8542	1.6181	1.4594	0.5254	0.4985	-0.8347
586	1744	dystrophin	1744	DMD	dystrophin	1756	X	n/a	n/a	1.37e-11	1.97	1744	1.089	0.5844	-0.1691	0.451	1.0646	1.4633	0.3808	0.7738	0.8897	1.8497	1.2667	1.1416	1.3619	0.5598	1.26	1.3904	0.8887	1.7084	0.5662	0.1156	0.8431	0.4245	0.1212	-0.4045	1.6629	0.6173	1.1284	-0.1641	1.0629	0.3935	0.5055	0.9331	-0.0514	0.4604	0.6776	0.266	0.1548
587	34908	dedicator of cytokinesis 10	34908	DOCK10	dedicator of cytokinesis 10	55619	2	n/a	n/a	1.03e-15	1.97	34908	-0.5217	-0.6214	-1.2634	-0.4131	-0.5386	-0.6647	-0.8426	-0.4217	-1.1776	-0.4587	-0.3984	-1.4695	-0.0437	-0.3859	0.4327	0.0629	-0.35	-0.6758	0.2123	-0.487	-0.0288	0.0577	-0.6983	0.0135	0.2939	-0.5971	-0.6249	1.4847	1.0875	0.9944	-0.7649	-0.5744	-0.4508	-0.4924	-0.1287	-0.7704	0.8435
588	7539	zinc finger protein 33B	7539	ZNF33B	zinc finger protein 33B	7582	10	n/a	n/a	1.07e-25	1.969	7539	2.1573	1.0586	0.6977	0.4178	0.831	1.3923	0.482	-0.3703	1.9736	2.6336	1.7186	1.3456	0.8943	0.5266	1.4005	1.7185	0.604	2.5743	0.7292	0.6179	0.4538	1.4808	-0.8652	-0.7132	1.2376	0.4643	1.8146	0.0111	1.5256	0.9823	0.8714	0.7955	0.2453	0.4412	0.8109	0.2036	0.2342
589	6820	synaptotagmin IV	6820	SYT4	synaptotagmin IV	6860	18	n/a	n/a	4.1e-06	1.968	6820	2.9105	2.5398	2.0937	2.0289	2.1582	2.8953	2.3978	1.9181	2.5904	2.5272	2.7447	2.8777	1.8493	1.615	2.342	2.1007	2.0764	2.4988	1.9136	1.6543	1.8868	1.6215	0.752	0.7754	2.6634	1.1355	2.1986	1.0377	1.2155	0.5885	1.6818	1.5926	1.708	1.4786	1.2507	1.0378	-0.6936
590	10506	serine peptidase inhibitor, Kunitz type, 2	10506	SPINT2	serine peptidase inhibitor, Kunitz type, 2	10653	19	n/a	n/a	8.12e-09	1.967	10506	2.4559	2.51	2.5153	1.9524	2.4895	2.5785	2.2929	2.6688	2.6629	2.3354	2.4431	2.5566	1.7624	1.8294	2.385	2.3833	2.4901	2.416	1.8266	1.8468	1.2236	1.4413	1.1709	0.8426	2.0918	1.1086	1.7968	1.4079	1.344	0.9878	2.0409	1.5636	1.9969	1.5623	1.988	1.8615	0.351
591	37701	netrin 4	37701	NTN4	netrin 4	59277	12	n/a	n/a	3.35e-08	1.967	37701	2.0168	1.5623	1.4522	1.01	1.0457	1.9719	1.079	1.2525	1.2923	1.7186	2.0033	2.0409	0.8602	0.2699	1.6176	1.4956	0.836	1.9231	1.3708	0.7408	1.2871	0.505	-0.0741	0.5239	1.0899	0.0692	1.3099	0.1463	0.6931	1.2162	0.4536	0.6759	0.7217	0.4493	0.8693	0.6555	-1.1051
592	3	alpha-2-macroglobulin	3	A2M	alpha-2-macroglobulin	2	12	n/a	n/a	1.39e-07	1.966	3	-0.8576	-1.5084	-1.3759	0.428	-0.2755	-0.9926	-0.8074	-0.9449	-1.1561	-0.7854	-1.0402	-0.9947	-0.4344	-0.5144	-0.6443	-0.302	-0.6119	-0.7072	-0.5049	-0.7706	-0.3626	-0.7401	-0.4667	0.112	-0.1541	0.1905	-0.2167	-0.5208	-0.4597	-0.0119	-0.696	-0.3854	0.0704	-0.6625	-0.5179	-0.3556	0.7263
593	4233	microsomal glutathione S-transferase 2	4233	MGST2	microsomal glutathione S-transferase 2	4258	4	n/a	n/a	4.2e-11	1.963	4233	-0.2205	-0.172	-0.3322	0.7144	0.4537	0.0302	0.2516	-0.1564	-0.0485	0.1878	-0.3209	-0.1138	0.2666	0.4664	-0.1467	-0.2705	-0.1266	-0.6336	-0.1711	-0.416	0.1886	-0.9022	0.6382	1.365	0.728	0.7159	0.158	0.17	0.5514	-0.022	0.1189	0.0537	0.9076	-0.1669	-0.1703	0.3327	0.9386
594	10746	bladder cancer associated protein	10746	BLCAP	bladder cancer associated protein	10904	20	n/a	n/a	2.57e-24	1.962	10746	1.8818	2.2418	2.9785	1.0581	2.3538	2.0247	2.3032	1.7236	2.2422	1.6166	1.4587	1.7583	1.7275	1.6416	1.8293	1.8409	2.3974	2.1787	1.558	1.5184	0.9453	1.8363	-0.3865	-0.5556	1.8585	0.8881	1.5067	1.5277	1.1945	1.0555	1.6392	1.6968	0.734	1.1437	1.1409	1.0803	-0.2141
595	1263	contactin 1	1263	CNTN1	contactin 1	1272	12	n/a	n/a	1.69e-12	1.962	1263	1.4407	1.5661	1.5965	0.9789	0.655	1.0525	1.6816	1.8313	2.0486	1.4383	1.3988	1.8611	1.4105	1.3591	1.9074	1.3825	1.4683	1.4438	1.9186	0.9244	0.5002	1.0979	0.3122	-0.3072	1.0233	0.6298	0.7687	1.7635	1.8267	1.2092	1.5726	1.4842	0.7516	1.1656	0.4634	1.3548	-0.6679
596	165750	small Cajal body-specific RNA 22	165750	SCARNA22	small Cajal body-specific RNA 22	677770	4	n/a	n/a	9.97e-06	1.962	165750	1.3578	0.3617	0	-0.5237	-0.253	-0.5524	-0.4829	-1.1739	-1.9379	-0.7209	0.3303	0.3527	-0.4207	-0.8806	-0.0922	1.936	-0.4113	-1.0871	0.9372	0.0507	0.9282	1.0695	-0.4384	-0.249	0.3378	-0.607	0.5636	0.6933	0.9784	0.7448	0.4184	-0.4373	-0.4092	-0.2949	0.3746	-0.1775	1.5141
597	2021	erythrocyte membrane protein band 4.1-like 1	2021	EPB41L1	erythrocyte membrane protein band 4.1-like 1	2036	20	n/a	n/a	1.42e-15	1.961	2021	1.3176	3.0559	3.5904	0.6171	0.9008	0.5185	2.9275	2.0806	1.8641	1.0205	1.3491	1.0411	1.8225	1.9835	2.0531	1.3964	2.0538	1.4817	0.7101	3.256	2.2541	2.5255	-1.2205	0.0713	1.6371	1.7089	0.8259	0.5328	0.9159	-0.1681	1.123	0.5971	0.9479	1.8689	-0.1568	0.2698	-0.4624
598	33369	chromosome 21 open reading frame 37	33369	C21orf37	chromosome 21 open reading frame 37	100505929	21	n/a	n/a	6.79e-09	1.961	33369	0.8755	-0.4237	0.0184	-0.7585	0.9057	1.6848	0.2278	-0.361	0.5062	-0.1589	1.5397	1.1747	-0.1726	-0.5238	-0.2594	-0.3008	0.9662	0.907	2.6615	-0.01	0.3299	-0.2159	-0.4744	-1.0068	1.2335	0.6899	0.9772	0.891	0.9479	0.6932	-0.6358	-0.2883	1.1052	-0.1107	0.1146	0.242	0.8865
599	7032	tyrosine kinase with immunoglobulin-like and EGF-like domains 1	7032	TIE1	tyrosine kinase with immunoglobulin-like and EGF-like domains 1	7075	1	n/a	n/a	6.09e-27	1.961	7032	-0.947	-0.7276	0.9612	0.7881	0.2221	-0.5543	-0.8211	0.6559	0.1958	-0.6165	-0.9331	-0.7661	0.1498	-0.597	-0.2001	-0.0984	-0.2613	-0.7649	0.4202	0.4697	0.342	0.195	-0.1065	-0.2377	-0.6914	0.9649	-0.1642	0.4409	0.2759	0.0071	-0.4619	-0.6791	0.5735	-0.1799	-0.0802	-0.3677	-0.5366
600	85696	receptor accessory protein 3	85696	REEP3	receptor accessory protein 3	221035	10	n/a	n/a	6.14e-18	1.961	85696	-0.4246	-2.0969	-2.2484	0.6311	-0.1069	-0.424	-1.8741	-1.218	-1.4565	-0.7231	-0.3192	-0.7708	-0.698	-0.8817	-0.614	-0.2021	-0.5726	-1.2386	1.2151	-1.0356	0.6331	-1.2241	0.7172	0.2587	0.2447	-0.4534	-0.0921	-0.418	-0.2979	0.5308	-0.0366	-0.2903	0.302	-0.688	-0.7997	0.4078	0.9715
601	3797	killer cell lectin-like receptor subfamily C, member 2	3797	KLRC2	killer cell lectin-like receptor subfamily C, member 2	3822	12	n/a	n/a	0.00108	1.96	3797	-0.765	-0.0984	-0.7172	-0.5847	-0.3347	0.1367	-0.0689	0.1414	0.3462	0.9188	-0.9699	-0.8583	0.5095	0.2818	1.0858	0.7749	0.4418	1.2499	1.0736	-0.5035	0.0668	0.1493	-0.8621	-0.6563	0.2827	0.3195	-0.1687	1.7539	2.175	2.0158	-0.9268	0	-0.8267	0.0374	0.9125	0.5426	-0.3321
602	2811	G protein-coupled receptor 4	2811	GPR4	G protein-coupled receptor 4	2828	19	n/a	n/a	1.69e-22	1.96	2811	-0.3855	-0.4669	-0.5103	0.2113	0.06	-0.6767	-0.2959	-0.2812	-0.8025	-0.8473	-0.4112	-0.4994	-0.8348	-0.4222	0	-0.5297	0.2038	-0.7242	-0.6463	0.0321	0.5928	-0.088	-0.5127	-0.0049	-0.6473	0.6719	-0.4476	-0.8738	-0.9183	-0.3231	-0.6499	0.0536	0.6184	-0.7903	-0.0231	-0.2244	-0.0734
603	35933	neural proliferation, differentiation and control, 1	35933	NPDC1	neural proliferation, differentiation and control, 1	56654	9	n/a	n/a	2.59e-14	1.959	35933	1.0039	1.8913	1.1771	0.3038	1.0817	0.4677	1.7291	0.5946	0.4315	0.4409	0.7552	0.1538	0.5151	1.1209	0.4126	1.7317	1.209	-0.0551	0.4844	0.672	0.4951	0.4892	-0.4373	-0.5047	0.4188	1.0651	1.6676	0.543	-0.4607	0.4741	0.9729	0.5686	-0.3034	1.1527	1.9892	0.4188	-0.0763
604	4927	osteomodulin	4927	OMD	osteomodulin	4958	9	n/a	n/a	4.65e-15	1.958	4927	2.6735	1.5156	0.5482	-0.664	0.1735	2.6208	1.5173	2.2751	1.5363	1.9468	1.8527	2.0968	0.0376	-0.3563	1.6357	2.0451	1.3539	2.1584	1.5771	0.8575	1.1285	1.3074	-1.0639	-1.1584	1.183	0.7128	2.1488	0.459	1.4389	0.9893	1.2388	1.1165	-0.6573	-0.9256	-0.5572	-0.5758	-1.0493
605	36971	KIAA1598	36971	KIAA1598	KIAA1598	57698	10	n/a	n/a	6.27e-11	1.957	36971	2.5739	2.1143	1.6944	1.2047	1.3059	1.9375	1.3402	0.8841	1.6692	1.8061	2.3855	1.7946	0.7126	0.8305	1.8156	1.5143	1.8838	2.0925	1.7561	1.9057	2.4976	1.6097	-0.0521	0.3098	1.759	0.4882	1.6094	0.6823	1.1747	0.4605	0.7516	0.8623	0.938	0.7916	0.2542	0.361	0.7633
606	77618	C1q and tumor necrosis factor related protein 5	77618	C1QTNF5	C1q and tumor necrosis factor related protein 5	114902	11	n/a	n/a	1.27e-31	1.957	77618	-0.8691	-1.1324	-0.898	-0.935	-0.9929	-1.1512	-0.9729	-1.2351	-1.3191	-0.9454	-1.023	-1.0869	0.0176	-0.0453	-0.8718	-0.5316	-0.4799	-1.1193	-1.158	0.2865	0.7768	0.7746	-0.9124	-0.4195	-0.0893	0.6852	0.2167	0.6511	-0.552	-0.0699	0.697	0.7601	-0.7737	-0.0613	-0.2431	-0.3572	-0.0038
607	81048	CKLF-like MARVEL transmembrane domain containing 8	81048	CMTM8	CKLF-like MARVEL transmembrane domain containing 8	152189	3	n/a	n/a	1.31e-14	1.957	81048	0.7593	0.4916	-0.4114	0.7468	0.4195	1.379	0.5007	0.1867	0.4914	0.3204	0.2663	0.6956	-0.612	-0.0254	0.3372	1.5937	0.1716	-1.2548	0.558	-0.115	0.3089	-0.0559	-0.3851	-0.2691	1.11	0.5221	1.3472	0.0378	-1.0464	-0.1891	-0.4702	0.6565	0.406	0.0917	0.3911	-0.4945	0.1179
608	85502	family with sequence similarity 123A	85502	FAM123A	family with sequence similarity 123A	219287	13	n/a	n/a	4.85e-08	1.957	85502	2.0641	1.5666	1.1794	0.6933	0.8854	1.6206	1.0201	0.7575	0.7471	1.2923	1.8248	1.135	0.6794	0.9139	1.0045	0.9602	0.8436	1.3307	1.2687	1.2127	1.58	1.5995	-0.4301	-0.5362	1.4826	1.6095	1.5356	0.8419	1.0593	0.7031	1.2199	1.6226	0.5292	0.6714	0.3897	0.0895	-0.327
609	11176	stimulator of chondrogenesis 1	11176	SCRG1	stimulator of chondrogenesis 1	11341	4	n/a	n/a	2.65e-06	1.956	11176	0.2523	-0.0555	-0.5069	0.5006	0.2484	0.7785	-0.1641	0.0154	0.1846	0.6721	0.4773	0.4579	0.3337	0.3201	0.2039	0.228	0.3279	0.9386	0.8354	-0.5013	-0.0176	-0.5477	0.929	0.9734	0.5027	0.2461	-0.2226	0.4729	0.8236	0.3579	0.2366	0.5726	0.3436	-0.1353	0.9757	0.6	-0.1212
610	1502	cathepsin K	1502	CTSK	cathepsin K	1513	1	n/a	n/a	3.04e-05	1.955	1502	-1.0194	-0.6201	-0.2836	-0.6725	-0.7823	-0.5391	-0.9481	-0.4838	-0.675	-0.2044	-0.5256	-0.1301	-0.2695	-1.1702	-0.3121	-0.7648	-0.2389	-0.7636	-0.536	-0.4282	-0.1725	-0.7386	0.2554	-0.3775	-0.2575	-0.2091	-0.5869	-1.1585	-1.4571	-0.3789	-1.1571	-0.9353	0.1543	-0.9601	-1.0749	-1.2795	0.4962
611	22647	zinc finger protein 365	22647	ZNF365	zinc finger protein 365	22891	10	n/a	n/a	2.74e-11	1.954	22647	2.8915	2.5831	2.1216	1.881	2.6139	2.7605	2.1535	1.877	2.6585	2.5347	2.9403	2.7801	1.9993	1.7484	2.6566	2.3092	2.5635	3.1416	1.585	2.0934	1.507	1.8354	0.1503	0.6745	2.426	0.9449	1.7181	1.0237	1.5711	1.0868	1.9335	1.8282	1.4498	1.5358	1.258	1.5215	0.1736
612	26890	filamin A interacting protein 1	26890	FILIP1	filamin A interacting protein 1	27145	6	n/a	n/a	7.93e-15	1.952	26890	-0.1066	-0.3053	0.0191	-0.5323	-1.1387	-0.2532	0.3863	-0.7283	0.1578	-0.7756	-0.0587	-0.3835	-0.3288	-0.2435	-0.9038	-1.2241	-0.6589	-0.657	-0.2858	-0.385	-0.5553	-1.1054	-0.6913	-0.1842	0.7935	0.4636	0.3499	-0.5043	-0.4014	-0.9708	-1.0318	-1.3449	-0.1575	-0.3247	-0.8458	-0.9979	-0.0789
613	23169	zinc finger protein, multitype 2	23169	ZFPM2	zinc finger protein, multitype 2	23414	8	n/a	n/a	4.66e-06	1.952	23169	1.2699	0.8692	0.4591	0.2151	0.8809	1.0531	0.596	0.3495	0.599	0.8945	1.4333	1.578	0.7443	0.4582	0.9868	1.3612	0.8235	1.3521	-0.0156	-0.018	-0.1663	0.6458	0.0691	-0.2128	0.9788	0.0207	0.8232	1.1674	1.6953	1.9783	0.891	0.8299	0.2564	0.286	-0.3879	-0.7693	-1.041
614	58459	pleckstrin and Sec7 domain containing 2	58459	PSD2	pleckstrin and Sec7 domain containing 2	84249	5	n/a	n/a	8.13e-14	1.952	58459	1.3389	1.7648	1.7987	-0.4893	0.8237	1.5666	1.3625	1.9105	1.4815	1.2265	1.2596	1.2054	1.4239	1.5221	2.0807	2.0138	1.6565	1.6463	1.0869	1.8355	1.208	1.3567	-0.8353	-1.0442	1.2975	1.5512	1.6923	1.5258	1.4624	1.3692	2.0625	2.0864	0.2926	0.9583	0.3328	0.7751	-1.1662
615	3091	major histocompatibility complex, class II, DM beta	3091	HLA-DMB	major histocompatibility complex, class II, DM beta	3109	6	n/a	n/a	1.21e-06	1.951	3091	-1.5788	-2.212	-1.3623	0.5237	0.1603	-1.3194	-0.952	-0.2094	-0.6224	-0.1755	-1.5849	-1.6456	0.6505	0.6276	0.6944	-0.1408	-0.4551	-0.5157	0.1275	-1.4489	-0.7168	-1.6223	1.4327	1.3305	-0.6129	0.4029	-1.1053	0.1251	-0.2789	-0.2141	-0.1384	0.2142	1.0047	0.3655	0.9753	0.9899	1.7326
616	978	cyclin-dependent kinase 1	978	CDK1	cyclin-dependent kinase 1	983	10	n/a	n/a	1.35e-07	1.951	978	-2.0436	-2.7412	-2.115	0.0784	-1.5631	-1.7633	-2.0144	-2.0281	-1.9528	-1.4753	-2.2485	-2.2336	-0.78	-0.986	-1.5696	-1.3101	-2.1345	-2.7567	0.2237	-1.1386	-0.2089	-0.8154	0.5969	0.6046	-0.631	-0.4001	-0.5105	0.0172	0.0111	0.8759	-0.7466	-0.3984	-0.0817	-0.9762	-0.1449	-0.3389	0.3063
617	23308	tetraspanin 12	23308	TSPAN12	tetraspanin 12	23554	7	n/a	n/a	5.16e-07	1.95	23308	-1.1962	-1.2413	-1.6158	-1.2952	-1.1739	-0.8968	-0.6786	-0.534	-1.6403	-0.4762	-0.8561	-1.3013	0.8001	0.3613	0.5993	-0.5404	-0.99	-0.7511	0.0146	0.4779	1.0626	0.4589	0.3116	-0.6696	0.3522	0.7094	0.8795	0.1997	0.2224	0.2755	0.6499	0.6886	-0.3618	-0.1078	1.0034	0.975	-0.54
618	82227	synaptopodin 2	82227	SYNPO2	synaptopodin 2	171024	4	n/a	n/a	3.52e-14	1.95	82227	1.2262	0.7146	0.2916	0.8484	0.4188	0.8869	0.3988	0.266	0.8437	0.6983	1.2093	1.0605	0.095	0.1326	0.3223	0.3746	-0.0307	1.0132	-0.1307	-0.3873	0.1707	0.2817	-0.4431	0.1548	1.3941	0.8607	0.5529	-0.513	-0.093	0.3568	0.4969	0.64	0.1228	0.1407	-0.4776	-0.5714	0.2694
619	1359	carboxypeptidase M	1359	CPM	carboxypeptidase M	1368	12	n/a	n/a	9.63e-14	1.95	1359	-0.3725	-1.1234	-0.4985	0.0018	-0.1472	-0.8572	-1.095	-0.206	-0.7074	-0.2657	-0.2735	-0.8832	-0.2568	-0.8179	-0.745	-0.5663	0.0521	-0.5579	0.8522	-0.32	0.2056	-0.6789	0.2707	0.5674	-0.62	-0.5844	-0.981	-0.8083	-0.4686	-0.3441	-0.598	-0.6014	0.427	-0.4024	-0.6479	-0.1811	0.8959
620	9233	solute carrier family 9, subfamily A (NHE3, cation proton antiporter 3), member 3 regulator 1	9233	SLC9A3R1	solute carrier family 9, subfamily A (NHE3, cation proton antiporter 3), member 3 regulator 1	9368	17	n/a	n/a	2.2e-14	1.949	9233	0.968	2.0607	1.7174	1.0033	1.616	0.8952	1.588	1.353	0.1052	0.758	0.7538	0.4942	0.6548	0.6424	1.3611	0.9314	0.9163	1.0006	1.1496	1.1672	0.4254	0.3001	-0.2706	0.9486	0.3914	1.0987	0.8032	1.3213	0.9604	0.7218	-0.1904	0.3835	0.5277	1.1777	0.2145	0.1539	-0.4938
621	8544	phosphatidic acid phosphatase type 2A	8544	PPAP2A	phosphatidic acid phosphatase type 2A	8611	5	n/a	n/a	3.85e-14	1.949	8544	-0.4644	-0.4972	0.5126	0.9437	0.0532	-0.2596	0.2345	0.329	-0.098	0.0479	0.5749	0.0248	0.7295	0.732	0.0876	-0.0393	0.3166	0.1555	-0.4803	0.5788	0.6553	0.3625	-0.3651	0.5096	0.6579	0.1763	-0.2758	-0.0807	0.117	1.3424	0.8056	1.224	0.1878	0.9707	0.1218	0.3864	0.3642
622	57941	SH3 domain binding glutamic acid-rich protein like 2	57941	SH3BGRL2	SH3 domain binding glutamic acid-rich protein like 2	83699	6	n/a	n/a	4.1e-13	1.948	57941	2.8186	2.5718	2.2163	1.8865	2.1085	2.8953	2.0819	1.7783	2.381	2.5142	2.7064	2.7373	1.7435	1.3987	2.686	1.9999	2.396	3.0737	1.0983	1.5998	1.3122	1.3822	0.2152	0.1951	2.4352	1.235	1.5125	0.3869	1.1021	1.2991	1.2269	1.4821	1.2374	1.1479	0.7563	0.6007	-0.7072
623	30815	proline rich 16	30815	PRR16	proline rich 16	51334	5	n/a	n/a	5.19e-13	1.948	30815	0.4222	0.2058	-0.4253	0.0353	0.675	0.0738	-0.4811	-0.4769	0.3051	-0.4224	0.2157	0.432	-0.0876	-0.8826	-0.0378	0.5142	0.162	-0.3163	-0.6601	-0.5458	-0.2494	-0.687	-0.0296	-0.3244	-0.3261	-0.7012	-0.4671	-0.6887	-0.2388	-0.5654	-0.0617	-0.2296	-0.241	-0.3495	0.1222	0.083	-0.1961
624	33729	glucose-fructose oxidoreductase domain containing 1	33729	GFOD1	glucose-fructose oxidoreductase domain containing 1	54438	6	n/a	n/a	1.68e-17	1.948	33729	2.8754	2.9692	3.0649	2.0113	2.4683	2	2.2713	1.6883	2.6635	1.986	2.9378	2.4365	2.2527	1.2631	2.0922	2.6182	2.0881	2.8251	1.5101	2.3217	1.6173	2.7366	-0.036	-0.1255	2.3353	0.8768	1.9086	0.6171	1.1652	0.5164	1.6886	2.1475	1.5209	1.4259	1.7772	0.6005	-1.0263
625	8637	UDP-Gal:betaGlcNAc beta 1,3-galactosyltransferase, polypeptide 2	8637	B3GALT2	UDP-Gal:betaGlcNAc beta 1,3-galactosyltransferase, polypeptide 2	8707	1	n/a	n/a	1.76e-11	1.946	8637	2.4488	1.5812	1.3207	1.353	1.2193	2.62	1.9236	1.439	2.2798	1.8369	2.4912	2.2465	0.9935	1.2433	1.9817	2.0035	1.9808	2.0435	1.4043	0.6993	1.679	0.7651	-0.4222	-0.9756	2.7904	0.5049	2.1837	1.0995	1.5102	0.6869	0.9321	0.9184	0.7848	0.6804	1.0139	0.7301	-0.3544
626	3983	LIM domain 7	3983	LMO7	LIM domain 7	4008	13	n/a	n/a	1.45e-23	1.945	3983	2.7786	2.6889	1.8644	0.9276	1.4074	2.2675	2.3407	1.4051	2.4928	2.1877	2.9642	2.5964	1.2886	1.5068	1.7143	1.4998	1.6005	2.0482	1.6853	1.8987	1.3369	1.6932	-0.6146	0.2915	2.7107	0.4606	2.0215	0.578	1.205	0.1831	1.3116	1.3041	0.6006	1.0546	-0.0642	-0.4087	-0.7205
627	57795	membrane frizzled-related protein	57795	MFRP	membrane frizzled-related protein	83552	11	n/a	n/a	5.68e-31	1.945	57795	-0.8586	-1.121	-0.8874	-0.9243	-0.982	-1.1398	-0.9621	-1.2234	-1.3071	-0.9346	-1.012	-1.0757	0.0254	-0.0373	-0.8613	-0.5221	-0.4706	-1.108	-1.1466	0.2934	0.7822	0.78	-0.9017	-0.4103	-0.0812	0.6909	0.2238	0	-0.5425	-0.0619	0.7026	0.7656	-0.7635	-0.0533	-0.2345	-0.3483	0.004
628	4681	NADH dehydrogenase (ubiquinone) 1 beta subcomplex, 1, 7kDa	4681	NDUFB1	NADH dehydrogenase (ubiquinone) 1 beta subcomplex, 1, 7kDa	4707	14	n/a	n/a	6.9e-20	1.944	4681	2.3306	1.8067	-0.8415	0.3768	0.7739	2.9633	1.6959	0.5372	1.5515	1.2185	2.3154	2.2537	0.1392	0.2596	0.5288	2.4527	1.4834	1.0481	0.9782	-0.0293	0.7177	0.5807	0.1685	0.3421	1.558	0.4869	2.0882	1.2213	0.7719	0.6285	2.0645	1.6954	0.3737	0.3558	0.2727	0.3259	1.0995
629	94560	chromosome 3 open reading frame 70	94560	C3orf70	chromosome 3 open reading frame 70	285382	3	n/a	n/a	1.4e-08	1.944	94560	-0.1637	-0.6537	-0.4566	-0.4795	-0.0633	0.3537	0.2803	0.6735	0.5507	1.3861	-0.2043	0.183	0.6943	0.6773	0.7743	0.3472	0.0891	0.3769	1.3108	-0.1069	0.3509	-0.1103	0.9058	-0.235	0.2861	1.0215	0.6384	-0.0561	0.4015	-0.115	0.5043	0.8305	0.8437	0.3231	0.6949	1.3689	-0.6158
630	6293	sodium channel, voltage-gated, type III, alpha subunit	6293	SCN3A	sodium channel, voltage-gated, type III, alpha subunit	6328	2	n/a	n/a	4.84e-06	1.942	6293	1.209	0.7201	-0.0871	0.4813	0.7883	0.928	0.4435	0.0965	1.1302	1.5003	0.7808	0.456	0.7333	0.3724	1.1266	1.0874	0.4309	0.9399	0.5653	-0.1874	0.026	0.3118	-0.2737	-0.5004	0.8309	-0.1638	0.8824	0.8046	1.1096	0.3275	0.5362	0.7646	0.2587	0.0942	0.2934	0.0952	-0.9734
631	1063	cholesteryl ester transfer protein, plasma	1063	CETP	cholesteryl ester transfer protein, plasma	1071	16	n/a	n/a	1.24e-20	1.942	1063	0	0	-0.112	1.1987	-0.327	0.6299	-0.7263	-0.1059	-0.8387	0	0	0	-0.5889	-0.418	0	0	0	0	0.319	0.1432	-0.8461	-0.638	0.1002	-0.7927	-0.0925	1.7439	1.1641	0	-0.1519	-0.0498	-0.8575	-0.2624	0.5478	0	-0.6659	0.4492	-0.2467
632	125618	olfactory receptor, family 2, subfamily A, member 20 pseudogene	125618	OR2A20P	olfactory receptor, family 2, subfamily A, member 20 pseudogene	401428	7	n/a	n/a	4.72e-17	1.942	125618	0	0.4363	0	0.1316	0	-0.7015	0.7862	-0.6573	-0.4163	-0.7741	0	0	-0.0675	0.4608	-0.3746	0.0111	0	0.8897	-0.4185	-0.3205	0.5274	-0.678	-0.4724	-0.8113	-0.3492	0.3155	-0.4293	0	0	-0.6854	0	-0.7197	-0.2299	-0.4794	-0.2447	0	-0.3537
633	9227	copine VI (neuronal)	9227	CPNE6	copine VI (neuronal)	9362	14	n/a	n/a	3.02e-12	1.941	9227	0.9674	3.0276	3.7781	1.9719	2.5283	2.1497	3.1514	3.2416	2.9968	2.3316	1.6134	2.1753	1.6996	2.7211	3.0705	2.0735	3.0096	2.1058	1.7332	2.556	1.3647	1.5863	0.0048	-0.2453	1.328	2.0191	1.5191	1.9332	1.636	1.0626	1.8237	1.2548	1.9003	1.7982	1.7128	1.6479	0
634	26860	phosphodiesterase 7B	26860	PDE7B	phosphodiesterase 7B	27115	6	n/a	n/a	1.11e-19	1.941	26860	0.9008	0.9134	-0.0493	-0.7608	-0.0457	0.4958	0.3117	-0.0463	0.1044	0.6035	0.5653	0.2383	1.1119	0.5197	0.5578	0.3296	0.1779	1.3805	0.431	0.6788	-0.1772	0.6933	-0.0134	-0.2033	0.6012	0.738	1.1603	-1.0544	0.3056	-0.0325	0.1037	0.3575	0.1852	0.5049	0.365	0.6197	-0.4674
635	9152	G protein-coupled receptor 37 like 1	9152	GPR37L1	G protein-coupled receptor 37 like 1	9283	1	n/a	n/a	2.72e-07	1.94	9152	0.2074	0.8804	0.8655	-0.2578	0.2184	0.7209	1.4668	1.2091	0.9537	0.8104	0.5726	0.884	1.0476	1.2498	0.7164	0.995	1.1831	0.6488	-0.1259	1.8599	1.4886	1.3826	0.0379	-0.0362	0.6524	1.2114	1.0984	1.1132	0.7463	1.2688	1.3181	1.159	0.467	1.1148	0.712	0.9729	0.2349
636	29502	tropomodulin 2 (neuronal)	29502	TMOD2	tropomodulin 2 (neuronal)	29767	15	n/a	n/a	2.91e-21	1.938	29502	2.9229	2.3676	1.6628	0.9903	1.3789	2.7055	1.7538	1.62	2.2529	2.5892	2.7024	2.548	1.4294	1.2659	2.4321	2.5013	1.8934	2.9302	1.351	1.291	1.2063	0.9992	-0.1081	-0.3002	2.0883	0.8467	1.7833	0.7408	1.3222	0.7531	1.6322	1.7194	0.9003	0.9335	0.9083	0.5397	-0.1919
637	33769	family with sequence similarity 64, member A	33769	FAM64A	family with sequence similarity 64, member A	54478	17	n/a	n/a	1.73e-08	1.936	33769	0	0	-2.0153	-1.32	-1.8993	-1.6338	-1.6059	-1.8178	0	0	-2.0655	0	-0.3096	-0.3696	-0.372	-1.6928	-1.3187	0	0.9716	-0.6808	0.2527	0.2309	0.5343	-0.4578	0.3496	0.1897	-0.4231	0.3443	0.1714	0.7543	-0.2809	-0.2361	0.6473	-0.2507	0.7857	0.5994	0.9974
638	23273	R3H domain containing 1	23273	R3HDM1	R3H domain containing 1	23518	2	n/a	n/a	1.69e-23	1.936	23273	3.322	2.556	1.0459	1.1671	1.7908	2.1324	1.6221	1.3761	2.4303	2.6619	2.556	2.2797	1.1296	0.4526	1.8099	2.6225	1.5776	2.4259	0.6484	1.2192	1.063	1.8516	-0.2838	0.051	1.4281	0.4762	2.1833	0.5635	1.1763	0.4599	1.4323	1.864	-0.0866	0.7755	0.8874	0.3337	-0.7707
639	7347	uroporphyrinogen III synthase	7347	UROS	uroporphyrinogen III synthase	7390	10	n/a	n/a	1.41e-15	1.935	7347	0.9591	2.1386	2.3199	1.0581	0.4438	3.1233	3.085	3.0908	1.7204	1.3187	1.2075	1.515	0.8121	1.5721	1.6536	0.8987	1.4868	0.8866	0.4916	1.712	1.2758	1.1195	0.7856	-0.028	1.3461	1.5694	1.1053	0.7878	1.3143	-0.0333	0.415	0.4111	0.6001	1.2089	1.5061	1.5015	-0.0681
640	85573	hydrolethalus syndrome 1	85573	HYLS1	hydrolethalus syndrome 1	219844	11	n/a	n/a	6.74e-17	1.934	85573	1.6634	1.9468	2.198	0.7575	1.2684	1.9769	1.1824	1.3464	1.137	1.4549	1.5338	2.4137	0.3592	1.0517	1.2911	1.1515	1.6907	2.1742	1.4516	0.8088	0.7465	0.4997	0.7501	0.9068	1.1728	0.1066	-0.0088	-0.3357	0.9959	0.774	-0.2208	0.4607	0.1837	0.8641	1.5973	1.8794	0.1868
641	94104	phosphoglycolate phosphatase	94104	PGP	phosphoglycolate phosphatase	283871	16	n/a	n/a	1.89e-33	1.934	94104	2.8367	2.8271	2.5427	1.3633	2.0641	2.6236	2.2739	1.8537	1.5782	0.9979	2.2819	2.6681	1.154	0.9811	2.1048	2.2246	2.4826	2.6138	1.1459	1.7342	1.0032	1.8797	-0.1817	-0.1303	2.052	0.4714	2.1201	1.3046	0.248	0.925	1.2109	0.395	1.1763	0.5234	0.7349	0.8906	-0.3272
642	4008	lymphoid-restricted membrane protein	4008	LRMP	lymphoid-restricted membrane protein	4033	12	n/a	n/a	2.37e-26	1.933	4008	1.2679	1.2347	2.6516	1.9864	-0.1945	1.5518	0.9887	1.6068	2.1402	1.2718	2.0207	1.475	0.6154	0.9302	0.379	0.9587	2.2972	1.4081	2.1468	0.5585	0.6607	0.2161	0.3566	1.0096	0.9658	0.7924	1.43	0.5842	0.3027	-0.367	0.1586	-0.2759	1.4161	0.4446	0.2707	0.7428	-0.3511
643	9010	cyclin B2	9010	CCNB2	cyclin B2	9133	15	n/a	n/a	4.64e-07	1.932	9010	-2.3143	0	-1.944	-0.4812	-1.9436	-1.9608	-2.2607	-1.0218	-1.6655	-2.3088	0	0	-1.5863	-1.3436	-1.0598	-1.1502	-2.1703	0	0.7052	-0.3621	0.0512	-0.4171	0.5363	0.1951	-0.209	-0.6939	-1.8732	-0.3826	0.3684	0.214	-0.9231	-0.9337	0.4058	-0.5712	0.2675	0.498	0.4774
644	1388	cysteine-rich protein 2	1388	CRIP2	cysteine-rich protein 2	1397	14	n/a	n/a	2.06e-13	1.931	1388	-1.2655	1.0824	1.5411	0.0453	0.3944	-0.3255	1.2073	0.8063	0.0479	-1.1025	-1.065	-0.3125	0.2026	0.7268	0.2139	0.2965	0.5441	-0.3262	-0.5925	1.3042	0.8948	0.4477	-0.1737	0.3186	-0.5769	0.9361	0.779	0.9707	0.271	-0.0414	0.6744	0.4215	-0.3628	0.6782	1.6486	0.648	-0.7082
645	80513	F-box and leucine-rich repeat protein 16	80513	FBXL16	F-box and leucine-rich repeat protein 16	146330	16	n/a	n/a	2.87e-11	1.93	80513	2.9311	3.1815	2.7758	1.2133	1.9781	2.4855	2.9183	2.8488	2.6523	2.1114	2.7352	2.419	2.197	1.8214	2.2061	2.7917	2.586	2.4582	1.7411	2.4172	2.0031	2.4895	-0.4237	0.0443	2.0304	2.0528	2.6731	1.7276	1.6617	0.9288	2.0658	2.1013	1.2062	2.0737	1.106	0.8511	-1.0112
646	5969	regulator of G-protein signaling 10	5969	RGS10	regulator of G-protein signaling 10	6001	10	n/a	n/a	3.96e-08	1.929	5969	-0.5812	-0.3498	-0.7796	0.4419	0.3865	0.0543	0.1841	1.5912	0.8019	1.2043	-0.0379	0.0864	1.117	0.6916	0.307	0.2512	0.8093	0.3029	0.6436	-0.4942	0.5763	-1.4644	0.5489	1.5136	0.6346	1.3354	-0.2187	1.3013	0.392	1.1291	0.599	0.2472	0.0288	0.8526	0.2609	0.5436	1.4906
647	498	aldehyde dehydrogenase 7 family, member A1	498	ALDH7A1	aldehyde dehydrogenase 7 family, member A1	501	5	n/a	n/a	7.52e-17	1.928	498	-0.0801	-0.1355	0.0404	-0.5434	-0.4466	-0.6274	-0.0402	0.9016	-0.0035	0.0786	0.4914	-0.2218	0.6083	0.9439	0.1108	0.2285	0.5843	-0.4819	0.626	0.9625	0.7916	0.6841	0.4099	-0.477	0.2348	1.2656	0.7386	0.2852	0.001	-0.9332	1.7059	1.6461	1.0838	0.8675	0.4118	1.3563	0.568
648	79778	SLIT and NTRK-like family, member 4	79778	SLITRK4	SLIT and NTRK-like family, member 4	139065	X	n/a	n/a	1.43e-11	1.926	79778	3.4848	2.8392	2.2583	2.0431	2.8099	2.8812	2.4194	1.6087	2.3869	2.9495	3.0911	2.9847	1.8727	1.8093	2.6967	2.7386	2.2971	3.0979	1.5449	1.906	1.6559	2.3102	0.531	0.7985	2.3119	1.3175	2.296	0.5256	1.3463	0.9143	1.9957	2.2905	1.5184	1.5196	1.868	1.1836	-0.6067
649	34150	SNF related kinase	34150	SNRK	SNF related kinase	54861	3	n/a	n/a	6.2e-18	1.926	34150	0.8606	0.4122	-0.1243	-0.274	0.3373	0.9649	-0.2057	-0.4304	-0.3037	1.1043	0.9917	0.6934	0.0506	-0.1943	0.3663	0.3007	-0.1512	1.3383	-0.124	-0.2473	-0.2784	-0.175	-0.825	-1.1804	0.3298	0.1936	0.4483	0.0026	0.6904	0.1278	-0.2408	0.7566	-0.7929	-0.658	0.1472	-0.6712	-1.1157
650	3538	interleukin 3 receptor, alpha (low affinity)	3538	IL3RA	interleukin 3 receptor, alpha (low affinity)	3563	X|Y	n/a	n/a	4.57e-17	1.925	3538	0.1669	-0.876	-0.1399	1.9708	0.1871	-0.9991	0.1788	-0.8409	0.0982	-0.5506	0	-0.847	0.0394	-0.5673	-0.1325	-0.198	-0.9111	0.0862	-0.3114	-0.6029	-0.2093	-0.9081	0.1922	0.4965	-0.8525	0.3864	-0.3334	-0.69	-0.9512	-0.6766	-0.8677	-0.9251	0.6286	0.123	0.4125	0.6107	-0.0431
651	8880	heat shock 27kDa protein 3	8880	HSPB3	heat shock 27kDa protein 3	8988	5	n/a	n/a	3.5e-11	1.924	8880	2.6261	2.2547	1.7924	2.123	2.7321	2.8431	1.9175	2.0171	2.5814	2.9601	2.1012	2.3994	0.7638	0.7702	2.3185	2.2504	2.1578	1.7939	1.5673	0.5549	0.7431	1.4173	0.9479	0.5506	1.8402	0.5633	1.6336	0.4284	1.3532	1.4492	1.2928	1.1633	1.2838	1.1038	2.3105	2.5151	-0.3826
652	8365	butyrobetaine (gamma), 2-oxoglutarate dioxygenase (gamma-butyrobetaine hydroxylase) 1	8365	BBOX1	butyrobetaine (gamma), 2-oxoglutarate dioxygenase (gamma-butyrobetaine hydroxylase) 1	8424	11	n/a	n/a	3.13e-06	1.924	8365	-0.5659	-0.2119	-0.2724	0.4042	0.7279	0.3134	0.08	0.9355	0.6893	1.1118	0.2854	0.5445	1.0586	1.0007	0.1895	0.2814	0.6333	0.4039	0.5807	0.5487	0.8059	0.2908	0.7867	0.6056	0.909	1.2836	0.9368	1.0307	1.1529	1.0897	1.2429	1.2122	0.6612	0.6618	0.8332	1.399	0.9122
653	5332	plexin B1	5332	PLXNB1	plexin B1	5364	3	n/a	n/a	5.82e-20	1.924	5332	-0.0345	0.37	1.2099	-0.2004	0.7159	0.103	0.9668	1.1434	-0.2632	-0.0427	0.0906	0.2636	1.4073	1.1033	0.7004	0.922	1.1571	0.7654	0.6274	1.9808	1.5378	1.8252	-0.3036	-0.8346	0.6217	0.739	1.2852	0.6648	-0.3432	0.209	0.5585	0.4803	0.5385	1.6366	0.8752	0.1198	-0.0754
654	119465	family with sequence similarity 111, member B	119465	FAM111B	family with sequence similarity 111, member B	374393	11	n/a	n/a	7.33e-12	1.923	119465	-1.9227	-2.0143	-1.9985	-0.4432	-1.7396	-2.0433	-2.0641	-2.0375	-1.9765	-1.5628	-2.0308	-2.0037	-0.2247	-0.6797	-1.4424	-1.3359	-1.9695	-1.8457	-0.3535	-0.6718	-0.2052	0.4412	-0.0476	0.6393	-0.99	-1.0937	-1.2206	0.322	0.8789	0.4524	-1.1083	-0.8985	-0.0763	-0.3827	-0.4152	-0.5861	0.1824
655	60057	ankyrin repeat domain 44	60057	ANKRD44	ankyrin repeat domain 44	91526	2	n/a	n/a	1.88e-20	1.921	60057	1.3336	-1.1604	-1.4699	-1.2917	-0.9826	-0.1675	-1.3618	-0.1428	-0.7993	-0.3403	0.4241	0.2743	0.3213	-0.7899	0.3134	-0.5246	-0.5343	0.036	0.1798	-0.393	0.1551	0.6613	-0.6506	-0.8571	0.6019	0.2694	0.4946	0.5933	1.3188	1.0333	0.05	0.5549	-1.4559	-0.7295	-1.3644	-0.8346	-0.0196
656	30678	phospholipase C, epsilon 1	30678	PLCE1	phospholipase C, epsilon 1	51196	10	n/a	n/a	1.02e-23	1.92	30678	-1.1246	-1.1142	-1.3791	-0.8833	-1.037	-1.2129	-0.6718	-1.7265	-1.6164	-1.0538	-1.0755	-0.9309	0.0537	-0.0189	-0.6821	-1.0704	-1.0093	-1.6139	-0.7119	0.3117	0.5546	0.6261	-0.8027	-0.6199	-0.7585	-0.0129	-0.2292	0.4857	0.5778	1.0111	0.0329	-0.1985	-0.2517	0.418	0.3831	0.8232	-0.7038
657	35079	chondroitin sulfate N-acetylgalactosaminyltransferase 1	35079	CSGALNACT1	chondroitin sulfate N-acetylgalactosaminyltransferase 1	55790	8	n/a	n/a	5.13e-11	1.92	35079	1.8638	1.145	0.5063	1.1237	1.3238	1.1156	0.6019	0.8102	0.9963	1.56	1.9279	1.3059	1.3792	0.9786	1.4982	1.5247	1.0061	1.6557	0.7604	0.5103	1.1308	0.858	-0.9399	-0.3626	1.3503	0.7109	0.9663	1.5191	1.7814	1.4751	0.7905	0.6956	0.3471	0.9781	1.0641	-0.0123	0.1672
658	4550	tRNA	4550	TRNT	tRNA	4576	MT	n/a	n/a	0.000136	1.918	4550	2.5929	1.7509	-0.0716	0.4239	1.7683	1.3336	2.0067	1.7036	1.2774	1.4006	2.3793	1.8578	0.6104	-0.4718	0.9197	2.8384	1.5776	1.684	0.2635	0.9547	1.5388	2.0146	-0.2367	0.2423	0.7403	1.5452	1.7412	0.7293	0.8915	0.0132	1.7687	0.5595	0.9783	0.8616	0.2191	0.8328	0.2462
659	3402	isopentenyl-diphosphate delta isomerase 1	3402	IDI1	isopentenyl-diphosphate delta isomerase 1	3422	10	n/a	n/a	1.06e-13	1.916	3402	1.2919	1.4714	0.8864	1.9135	1.8414	1.453	0.8056	2.3175	1.8118	1.9072	1.6949	1.8821	0.2603	0.4358	1.5397	1.5774	1.2133	1.9708	1.7034	-0.4465	0.1272	-0.5911	1.0005	0.4442	0.3856	0.1244	0.1688	0.4109	1.469	0.7325	0.3361	0.5483	0.4297	-0.3171	1.2378	0.8783	-0.3018
660	7006	transforming growth factor, beta receptor II (70/80kDa)	7006	TGFBR2	transforming growth factor, beta receptor II (70/80kDa)	7048	3	n/a	n/a	9.36e-10	1.916	7006	-0.3962	-1.3879	-1.4637	0.9601	-0.0966	-0.3986	-0.9845	-0.3707	-0.5498	0.0274	-0.7372	-0.7423	-0.4971	-0.4331	-0.6094	-0.3295	-0.8676	-0.7649	-0.1532	-1.2797	-0.5394	-0.8198	0.3157	0.6176	0.1367	0.5281	0.0517	-0.55	-0.2193	-0.3498	-0.9728	-0.1172	-0.157	-0.6186	-0.3747	-0.7027	0.4887
661	37221	WAP four-disulfide core domain 1	37221	WFDC1	WAP four-disulfide core domain 1	58189	16	n/a	n/a	2.01e-25	1.916	37221	2.9129	2.2374	1.5233	0.6583	2.156	2.0585	2.097	2.3233	3.0711	3.2881	0.8288	1.7292	0.6892	1.5995	3.3265	3.5553	1.6746	1.9448	0.5378	2.194	1.5115	0.9063	-0.7046	-0.3211	1.5983	1.126	1.3591	1.4732	1.4778	1.3426	1.0524	1.2249	0.8788	1.4031	0.654	1.1998	0
662	79588	family with sequence similarity 173, member B	79588	FAM173B	family with sequence similarity 173, member B	134145	5	n/a	n/a	1.01e-14	1.916	79588	1.363	-0.3308	-0.721	0.0301	-0.0742	1.2933	-0.7444	0.9998	0.4011	1.4123	1.3112	1.4372	0.4728	0.4612	0.5246	0.0905	-0.1628	0.7164	1.4325	-1.2708	0.2309	-0.4631	0.3074	0.1119	0.1267	0.5395	0.1044	-0.6862	1.2214	0.7405	0.9285	0.7145	0.6256	0.4224	0.831	1.5214	0.1812
663	40748	chromosome 10 open reading frame 54	40748	C10orf54	chromosome 10 open reading frame 54	64115	10	n/a	n/a	4.73e-14	1.915	40748	-0.4364	-0.1693	1.5529	-0.9664	0.8784	1.475	1.8363	2.9195	2.0102	1.6242	0.5048	1.1323	1.8697	2.0133	1.5623	0.9987	1.3618	1.0711	1.5759	0.9529	0.2634	1.1343	-0.5673	0.0182	1.026	1.3831	0.8515	2.2259	1.5733	1.5546	1.5055	1.3379	1.3034	1.1096	1.0229	0.7231	-0.3686
664	149624	creatine kinase, mitochondrial 1A	149624	CKMT1A	creatine kinase, mitochondrial 1A	548596	15	n/a	n/a	1.61e-11	1.914	149624	1.5326	2.9993	3.9125	2.0149	2.3758	2.1087	3.365	2.332	2.7644	2.1976	1.1784	1.427	2.244	2.3112	2.6007	2.1554	2.5032	1.5831	1.8018	2.5539	1.7367	1.9406	0.6791	0.603	1.8472	1.2948	1.4003	2.0286	1.6127	1.4474	0.4366	-0.1234	1.2661	2.1556	1.4363	2.1668	-0.6371
665	36231	phosphoribosyl transferase domain containing 1	36231	PRTFDC1	phosphoribosyl transferase domain containing 1	56952	10	n/a	n/a	3.76e-16	1.914	36231	0.3474	-0.0707	-0.6108	0.5241	1.0529	-0.1702	-1.1674	1.1146	0.3696	0.775	0.7046	0.9918	0.4114	-0.031	0.1945	1.5339	0.7364	0.6356	1.4968	0.0307	1.0555	-0.5121	0.2943	-0.6282	-0.5281	-0.2815	-0.3033	2.2134	2.4559	2.2786	0.503	0.6748	0.5202	0.1192	0.0829	0.3335	0.4267
666	77660	potassium channel tetramerisation domain containing 12	77660	KCTD12	potassium channel tetramerisation domain containing 12	115207	13	n/a	n/a	1.73e-14	1.913	77660	-0.1543	-0.7256	-3.0291	0.8368	-0.2367	0.1104	-0.7772	-0.4806	-0.3837	0.4464	-0.3626	0.0053	0.742	0.1086	0.6399	0.6845	-0.7791	-0.1447	0.1466	-0.5599	0.4928	-0.3157	2.031	1.569	0.8576	0.4731	1.1689	-0.7051	-0.3849	-0.9121	0.3641	0.6448	-0.2407	0.1256	0.0939	-0.005	1.7793
667	40538	piezo-type mechanosensitive ion channel component 2	40538	PIEZO2	piezo-type mechanosensitive ion channel component 2	63895	18	n/a	n/a	1.06e-20	1.911	40538	-0.1476	-0.5388	-0.1792	-0.0197	-0.3854	-0.2241	-0.252	-0.8355	-0.6938	-0.5122	-0.0453	-0.5353	-0.814	-0.6926	-0.5906	-0.4313	-0.4179	0.0412	0.3345	0.0263	0.2223	-0.1101	-0.6294	-0.4848	0.0271	-0.7143	-0.2382	-0.1158	-0.3779	-0.1984	-0.7716	-0.8761	-0.1171	-0.6697	-0.7944	-0.6881	-0.3408
668	6885	transcription factor 4	6885	TCF4	transcription factor 4	6925	18	n/a	n/a	5.91e-14	1.909	6885	0.7042	-0.4383	-0.9447	-0.8242	-0.7215	-0.7119	-0.7777	-1.7492	-0.7717	-0.2266	-0.0544	-0.8059	-0.176	-0.3361	-0.5782	-0.4298	-0.8074	-0.1351	0.1517	-0.1869	-0.0481	0.6742	-0.8557	-0.8071	-0.0174	0.122	0.1746	-0.2317	0.4309	-0.0027	0.0588	0.3474	-0.5616	-0.2916	-0.1343	-0.2812	-1.0741
669	80672	tetratricopeptide repeat domain 9B	80672	TTC9B	tetratricopeptide repeat domain 9B	148014	19	n/a	n/a	1.11e-09	1.909	80672	2.2268	2.6678	2.0566	1.8568	2.1277	2.5098	2.622	2.105	2.4991	1.5145	1.9972	2.2073	1.0469	1.5349	1.8582	2.323	2.3718	1.7919	1.7702	2.1041	1.4378	1.6587	0.1814	1.412	1.7981	1.2527	2.0699	1.8559	1.3232	0.5834	1.448	0.7372	1.7734	1.7962	1.7271	1.5636	-0.3429
670	22622	connector enhancer of kinase suppressor of Ras 2	22622	CNKSR2	connector enhancer of kinase suppressor of Ras 2	22866	X	n/a	n/a	8.79e-10	1.909	22622	2.8185	2.5959	1.887	1.7172	2.0749	2.3488	1.8803	1.4735	2.2707	2.3767	2.7209	2.4656	1.7834	1.3453	2.1394	1.8519	1.9092	2.7676	1.3955	1.713	1.4875	1.8269	-0.06	-0.2217	2.0757	0.9497	1.9294	0.6456	1.7073	0.8668	1.6769	1.9576	1.1258	1.3692	1.1401	0.5156	-0.7053
671	85700	family with sequence similarity 171, member A1	85700	FAM171A1	family with sequence similarity 171, member A1	221061	10	n/a	n/a	2.45e-17	1.909	85700	2.0644	2.2233	2.6209	0.6587	1.4089	0.9662	2.101	0.9465	1.8359	0.8446	2.1296	1.5175	1.4792	0.9094	1.9587	1.8408	1.7624	1.2174	1.1386	2.5284	1.8183	2.8264	-0.5934	-0.492	1.1602	1.2946	1.1909	1.6872	1.6468	0.4613	1.271	1.4768	0.858	1.216	0.3568	0.2087	-0.0716
672	59625	scinderin	59625	SCIN	scinderin	85477	7	n/a	n/a	2.87e-06	1.908	59625	-0.7551	-1.5352	-1.8952	2.0915	0.4772	-1.0572	-0.8051	-0.1841	-1.0707	-0.6486	-0.9336	-1.3512	-0.5355	-0.3041	-0.5565	-0.2415	-0.6594	-1.2391	-0.4564	-0.586	-0.5396	-0.9448	2.1334	2.8119	0.5248	0.106	-0.2326	-0.3427	-1.2423	0.3676	-1.4699	-1.1622	0.6079	0.0806	0.2488	0.2249	2.4341
673	10592	GRB2-related adaptor protein	10592	GRAP	GRB2-related adaptor protein	10750	17	n/a	n/a	8.65e-21	1.908	10592	0	-0.6881	-0.3773	-0.3644	0.2377	-0.1936	-0.3699	-0.2814	0	-0.6544	-0.8644	0	-0.0158	0.3411	-0.2971	-0.1478	-0.4702	-0.6227	-0.7297	-0.8719	-0.6527	-0.1096	0.7444	0.4971	-0.521	0.9796	0.205	-0.7164	-0.2358	0	-0.893	-0.7544	-0.2917	-0.7722	-0.3751	-0.0992	-0.1678
674	1460	cystatin C	1460	CST3	cystatin C	1471	20	n/a	n/a	4.38e-07	1.908	1460	0.398	1.0592	0.3278	-0.3504	0.4951	1.0178	1.2351	0.8446	0.891	0.399	0.9327	0.891	1.1183	1.3947	0.751	1.0389	1.1408	0.656	-0.164	1.5897	1.0727	1.0337	-0.3755	-0.16	0.7162	1.2454	1.1817	1.5175	1.0545	0.9224	1.5452	1.383	0.1931	1.5075	0.9937	1.0745	0.3649
675	36399	lysophosphatidic acid receptor 5	36399	LPAR5	lysophosphatidic acid receptor 5	57121	12	n/a	n/a	1.67e-16	1.908	36399	-0.5343	-1.0806	-1.2903	0.6293	0.8319	-0.5006	-0.5784	-0.2014	0.2246	-0.0158	-0.3868	-1.2746	0.4761	-0.1494	-0.2374	0.1737	0.2204	-0.7772	-0.1562	-0.2147	1.1368	0.0624	0.7772	1.9611	-0.1847	0.7819	0.8305	0.0108	0.6365	0.3769	0.007	0.5294	-0.6953	0.5629	0.9951	-0.4361	2.453
676	26325	osteoclast stimulating factor 1	26325	OSTF1	osteoclast stimulating factor 1	26578	9	n/a	n/a	2.29e-15	1.908	26325	1.8048	1.1445	1.5723	1.2764	0.6689	0.5012	0.7163	1.1615	1.2299	0.7536	1.389	0.9646	0.3016	-0.3092	0.933	1.0481	0.9013	0.7614	0.3703	0.1441	0.3688	-0.6073	1.1961	1.2433	0.3018	-0.6297	0.1449	-0.0686	-0.2298	-0.2885	0.3497	-0.1671	0.7403	-0.4004	-0.3776	0.3942	0.6695
677	9190	high mobility group nucleosomal binding domain 3	9190	HMGN3	high mobility group nucleosomal binding domain 3	9324	6	n/a	n/a	5.35e-18	1.907	9190	0.0715	0.5435	0.8101	-1.1482	-0.8924	1	-0.1736	1.1469	1.3588	1.721	0.559	0.8022	1.2525	1.0297	0.4446	0.4726	1.0236	0.2914	1.3767	0.0496	0.181	0.2724	-0.0488	-0.456	0.7153	0.7186	0.282	0.4973	1.3074	0.5384	0.8389	1.0635	0.6523	0.2215	0.5727	1.6205	0.651
678	33636	SRY (sex determining region Y)-box 18	33636	SOX18	SRY (sex determining region Y)-box 18	54345	20	n/a	n/a	1.03e-25	1.907	33636	-0.3288	-0.8149	-0.5996	0.193	0.1726	-0.6231	-0.0453	-0.367	-0.3916	-0.3982	-0.2863	-0.1722	-0.3152	-0.4646	-0.3944	-0.6884	-0.6191	-0.563	-0.6246	-0.55	0.262	0.0077	-0.158	0.2522	-0.7539	0.0101	-0.1454	-0.3265	-0.7156	-0.7328	-0.4284	-0.2791	0.2335	-0.3192	-0.6308	-0.5204	-0.3295
679	60274	oligodendrocytic myelin paranodal and inner loop protein	60274	OPALIN	oligodendrocytic myelin paranodal and inner loop protein	93377	10	n/a	n/a	1.73e-13	1.906	60274	2.4883	2.5364	3.1355	2.2962	2.1304	2.6335	2.1271	2.4041	2.2524	1.1522	3.0285	2.5933	1.6741	1.8809	1.7689	1.2443	2.3695	2.3738	2.7952	2.5743	2.9293	2.0003	-0.0829	-0.3668	2.3265	1.043	1.5028	1.0564	1.0123	0.136	0.8292	0.2529	1.8113	1.9674	-0.0776	1.4769	0.0201
680	10121	receptor (G protein-coupled) activity modifying protein 1	10121	RAMP1	receptor (G protein-coupled) activity modifying protein 1	10267	2	n/a	n/a	1.43e-05	1.905	10121	-0.1184	0.1522	0.9999	0.4551	0.9305	0.9479	0.6617	1.5775	0.3119	0.3219	0.3005	0.4814	0.8019	0.9477	0.5463	-0.052	0.6289	0.4339	-0.1011	0.9594	1.0157	0.6187	0.7737	0.0014	0.667	1.0006	0.7714	0.9317	0.2959	0.9052	0.8678	0.9215	0.0531	1.0387	1.9032	1.0888	1.2314
681	56534	inter-alpha-trypsin inhibitor heavy chain family, member 5	56534	ITIH5	inter-alpha-trypsin inhibitor heavy chain family, member 5	80760	10	n/a	n/a	1.99e-17	1.904	56534	0.05	-0.2415	-0.662	-0.3727	0.5295	0.1521	0.2244	0.066	-0.4279	0.145	0.1131	-0.0687	0.4041	0.1426	-0.2663	0.6867	-0.1684	-0.4683	-0.3025	0.0482	0.3789	-0.0848	-1.2204	-0.7762	0.0429	0.7025	0.3307	0.0208	0.318	-0.0587	0.3224	0.1626	0.3655	-0.0188	-0.4653	-0.5905	0.0535
682	110298	SOX2 overlapping transcript (non-protein coding)	110298	SOX2-OT	SOX2 overlapping transcript (non-protein coding)	347689	3	n/a	n/a	2.48e-08	1.903	110298	0.9515	-0.0612	0.0545	0.3677	0.3501	0.8054	-0.2918	0.2827	0.0492	0.3383	0.8786	0.3402	-0.0434	-0.0794	-0.0106	0.4773	0.3688	0.3934	1.4507	0.5631	1.498	0.625	0.3622	-0.156	0.9087	0.2032	0.7376	0.8102	1.0523	0.9079	0.0144	0.068	0.4689	-0.0957	-0.2134	0.2305	0.7778
683	8468	carbohydrate (keratan sulfate Gal-6) sulfotransferase 1	8468	CHST1	carbohydrate (keratan sulfate Gal-6) sulfotransferase 1	8534	11	n/a	n/a	1.65e-11	1.903	8468	2.3963	2.7338	1.947	0.5002	0.7239	1.7066	2.3552	1.2279	2.2078	1.0858	1.6946	1.284	1.7339	1.4648	1.5386	1.988	1.9334	1.1008	0.9357	1.9779	1.1671	1.4266	-0.6829	0.5561	1.2777	1.1312	1.7859	1.0314	1.1482	-0.0645	1.7357	1.353	1.1894	1.7268	0.4871	0.313	0.0487
684	2243	fibroblast growth factor 13	2243	FGF13	fibroblast growth factor 13	2258	X	n/a	n/a	0.00132	1.902	2243	2.1136	1.9087	1.4671	1.5882	1.9959	2.1066	1.6549	1.7638	1.857	2.2517	2.195	2.2111	1.636	1.42	2.0936	2.0182	1.7312	2.2658	1.3021	1.3828	1.5272	1.5502	0.4908	0.5334	2.1052	1.3223	1.9749	1.1571	1.4436	1.2291	1.7355	1.9587	0.9912	1.3332	1.4145	0.8803	-0.3476
685	35074	FYVE, RhoGEF and PH domain containing 6	35074	FGD6	FYVE, RhoGEF and PH domain containing 6	55785	12	n/a	n/a	3.31e-34	1.901	35074	0.764	1.1373	-0.3103	0.9753	0.804	0.8153	0.2578	1.5564	1.4072	1.7834	1.492	0.3331	0.4516	0.2462	1.3839	1.186	1.1836	1.6169	0.3401	0.1426	0.5274	0.663	-0.3195	-0.2584	1.2371	0.5845	0.9073	0.4511	0.7196	0.4037	0.4548	0.6364	0.7366	-0.0387	-0.7076	-0.5851	-0.5188
686	5545	protein kinase, cAMP-dependent, regulatory, type II, beta	5545	PRKAR2B	protein kinase, cAMP-dependent, regulatory, type II, beta	5577	7	n/a	n/a	3.14e-07	1.901	5545	2.3311	2.083	1.4576	0.9074	1.8935	2.2375	1.2968	1.3083	2.0096	2.2381	2.3521	2.3393	1.461	0.8441	1.8569	1.8394	1.5642	2.4759	1.4765	0.8689	0.9136	1.3332	0.1092	0.0209	1.7121	0.3935	1.3679	0.2132	0.7022	-0.0825	1.5005	1.5399	0.3398	0.8274	1.1698	0.6763	-0.6677
687	2135	coagulation factor II (thrombin) receptor-like 1	2135	F2RL1	coagulation factor II (thrombin) receptor-like 1	2150	5	n/a	n/a	6.45e-10	1.901	2135	0	-1.2936	-1.6113	0.4015	-0.217	-0.7365	-1.3984	-1.1493	-0.5692	-0.4854	-1.0406	-0.8202	-0.0853	-0.66	-0.128	-0.0671	-1.3881	-0.8337	-0.4056	-0.4927	-0.197	-0.5067	1.2738	0.9754	-1.0441	-0.5454	-0.7437	-1.2107	-0.4253	-1.0068	-0.3193	-1.5187	0.0601	0.3773	0.2049	0.1777	0.6239
688	157122593	uncharacterized LOC100506725	157122593	LOC100506725	uncharacterized LOC100506725	100506725	7	n/a	n/a	3e-09	1.9	157122593	1.7902	1.1585	1.8541	0.6167	1.1094	1.758	0.7453	0.6609	1.136	0.7083	1.746	1.3931	0.5261	0.418	1.1949	1.5376	1.5745	2.2886	2.4696	1.0869	1.8165	0.974	-0.3671	-0.4743	1.7234	0.8907	1.2748	0.4646	0.7278	0.7988	1.0292	1.1925	0.9767	0.1083	0.1912	0.825	0.4294
689	1056	centromere protein F, 350/400kDa (mitosin)	1056	CENPF	centromere protein F, 350/400kDa (mitosin)	1063	1	n/a	n/a	2.67e-06	1.898	1056	-2.1624	-2.7543	-2.1313	-1.1942	-1.8028	-2.328	-2.1789	-2.391	-2.1806	-1.5656	-2.5489	-2.6135	-0.7583	-0.789	-1.9267	-1.8407	-2.1209	-2.4418	-0.6299	-0.4292	0.1513	0.1052	-0.2464	0.0223	-0.7018	-0.7193	-0.7515	0.2574	0.7373	1.0255	-1.1802	-0.4414	-0.3546	-0.3286	-0.0011	-0.405	0.1688
690	11008	follistatin-like 1	11008	FSTL1	follistatin-like 1	11167	3	n/a	n/a	2.33e-09	1.896	11008	-2.0148	-2.0087	-2.0801	-1.0437	-1.7426	-1.6446	-1.8485	-1.2337	-1.6976	-1.0873	-1.67	-1.5901	-0.5282	-0.5969	-1.4209	-1.3247	-1.5843	-1.1808	-1.4811	-1.1774	-0.5558	-1.1825	0.0623	0.1546	-0.9445	-0.351	-0.8725	-1.7555	-1.0155	-1.3725	-0.8434	-0.6571	-0.3354	-0.4891	-0.4148	-0.4539	0.4356
691	90333	STEAP family member 1B	90333	STEAP1B	STEAP family member 1B	256227	7	n/a	n/a	2.04e-11	1.895	90333	0.8328	0.0876	-0.0563	-0.0359	0.4536	-0.2581	-0.0971	-0.5041	0.3049	-0.3496	-0.1713	0.007	0.398	0.2379	-0.6366	-0.2692	-0.4905	0.2598	-0.0328	-0.1468	0.0513	-0.6691	0.6741	0.5798	-0.9024	-0.4517	-0.8038	0	-0.5377	0	-0.6612	-0.6489	0.0069	0.2771	0.8294	1.092	0.2807
692	55584	IQ motif containing with AAA domain 1	55584	IQCA1	IQ motif containing with AAA domain 1	79781	2	n/a	n/a	1.11e-12	1.895	55584	2.0789	2.4127	2.3513	0.8281	1.8331	1.8043	2.4897	2.1381	1.8657	1.3041	1.6512	1.5634	1.4624	1.5659	1.7505	1.5417	1.7766	1.6305	0.988	2.9011	2.0951	2.7425	-0.3776	0.0307	1.0648	1.5939	1.469	0.9354	1.8475	1.2018	0.7003	0.9893	1.1295	1.436	0.4024	0.4869	-0.4272
693	29744	SH3-domain kinase binding protein 1	29744	SH3KBP1	SH3-domain kinase binding protein 1	30011	X	n/a	n/a	1.67e-18	1.893	29744	-0.0855	0.7342	0.5312	0.1543	-0.4091	-0.3019	0.6989	-0.0763	0.4656	-0.7464	0.0786	-0.0548	0.2304	-0.1927	0.2483	-0.3718	0.3772	0.0131	-0.2996	0.7378	0.7399	1.2275	-0.2816	0.5621	0.2303	0.3711	0.1106	-0.0625	-0.1238	0.5945	-0.8099	-0.6792	-0.1709	0.0281	0.1331	-0.3564	0.6701
694	4946	opioid binding protein/cell adhesion molecule-like	4946	OPCML	opioid binding protein/cell adhesion molecule-like	4978	11	n/a	n/a	3.25e-07	1.893	4946	2.5176	2.0832	1.7821	1.4252	1.5966	1.8897	1.681	1.1147	1.9723	2.2595	2.391	2.1288	1.5124	1.5662	1.9393	1.8008	1.8509	2.3747	1.8232	1.3265	1.1787	1.3915	-0.4785	-0.2185	1.9735	0.7656	1.8339	0.6446	1.1903	0.7445	1.3551	1.3003	0.8822	1.239	1.2632	0.7247	-0.1284
695	10016	lysophosphatidic acid receptor 6	10016	LPAR6	lysophosphatidic acid receptor 6	10161	13	n/a	n/a	4.24e-10	1.892	10016	-1.2079	-2.2143	-3.4379	0.4956	-0.9305	-0.7094	-1.351	-0.9981	-1.4748	-0.1181	-1.0731	-1.0877	-0.2299	-0.5314	-1.0554	-0.3232	-2.0833	-0.6856	-0.4753	-1.6898	-1.3598	-2.1344	0.6345	0.6714	-0.3602	0.4215	-0.1983	-1.4089	-0.5566	-0.5687	-1.2084	-0.6463	-0.8819	-0.5709	-0.4385	-0.1268	0.4412
696	25583	mannosyl (alpha-1,3-)-glycoprotein beta-1,4-N-acetylglucosaminyltransferase, isozyme C (putative)	25583	MGAT4C	mannosyl (alpha-1,3-)-glycoprotein beta-1,4-N-acetylglucosaminyltransferase, isozyme C (putative)	25834	12	n/a	n/a	5.54e-12	1.892	25583	1.8407	1.7496	0.8788	1.6145	1.336	3.1048	1.0171	2.6488	2.1267	3.0209	1.7821	2.2923	1.6032	1.0916	1.7988	1.3654	1.902	2.6793	2.0231	0.9297	0.7884	1.2482	0.0438	0.1935	2.1707	1.5677	1.1693	2.3523	2.9408	1.6237	1.945	1.8734	1.642	0.499	0.3815	0.7225	-0.7149
697	1624	angiotensin I converting enzyme (peptidyl-dipeptidase A) 1	1624	ACE	angiotensin I converting enzyme (peptidyl-dipeptidase A) 1	1636	17	n/a	n/a	1.05e-20	1.89	1624	-0.6306	-0.3679	-0.522	-0.5865	-0.7676	-0.4162	0.0449	-0.7398	-0.6388	0	-0.1913	-0.7581	-0.2275	-0.5796	-0.7648	0	-0.3291	-0.6189	-0.7681	-0.1689	0.3997	-0.2167	-0.466	0.1654	-0.6925	0.21	-0.2855	-0.7456	-0.6075	-0.5516	-0.4394	-0.6978	-0.3346	-0.672	-0.3096	-0.7823	-0.1081
698	3703	junction plakoglobin	3703	JUP	junction plakoglobin	3728	17	n/a	n/a	2.37e-14	1.89	3703	-1.198	-0.1316	0.8373	-0.5331	-0.3911	-0.7671	0.3655	0.3604	-0.0525	-0.6733	-0.5306	-0.7495	0.1209	0.275	-0.1613	-0.3851	-0.2089	-0.6036	-0.3401	0.0661	0.3802	-0.0293	-0.9345	-0.0204	0.0917	0.8296	-0.1695	-0.099	-0.565	-0.1701	-0.5281	-1.1845	-0.6215	0.197	-0.861	-0.7122	0.1251
699	2802	glycerol-3-phosphate dehydrogenase 1 (soluble)	2802	GPD1	glycerol-3-phosphate dehydrogenase 1 (soluble)	2819	12	n/a	n/a	1.58e-07	1.89	2802	-0.7589	-0.0592	1.1813	1.3738	0.7787	0.45	0.5273	-0.2895	0.7137	0.2162	0.6071	0.3858	0.1071	0.3172	-0.0075	0.6273	0.6466	0.801	2.8001	0.0584	0.302	-0.0016	1.0495	-0.1845	0.2482	0.1904	0.6242	0.4853	-0.5293	-1.0376	0.6096	0.8625	1.4733	0.1166	-0.6712	-0.2126	-1.0584
700	488	ATPase, Ca++ transporting, plasma membrane 2	488	ATP2B2	ATPase, Ca++ transporting, plasma membrane 2	491	3	n/a	n/a	3.19e-17	1.889	488	2.7934	2.8989	3.2118	1.4368	2.3041	2.6281	2.9217	2.3066	2.8961	2.4636	2.964	2.6745	1.8992	1.6044	2.2154	2.3254	2.3284	2.85	1.7155	2.7609	1.7045	2.4084	-0.1457	0.1375	2.258	1.1992	1.895	1.6201	1.9505	1.1287	1.6329	1.8119	1.7746	1.3659	1.0301	1.3931	-0.3523
701	1051	centromere protein A	1051	CENPA	centromere protein A	1058	2	n/a	n/a	8.09e-10	1.889	1051	0	0	-1.6142	-0.9282	-0.5184	0	0	0	0	-1.7386	-1.2921	0	-0.1446	-0.9064	-1.1571	-1.6092	-1.686	0	-0.6896	-0.8534	0.262	-0.2574	0.304	0.3978	-1.1205	-1.1657	-0.7178	-0.799	0.3644	0.6703	-0.2585	-0.3383	-0.7791	-1.278	0.2377	0.0909	0.0192
702	9880	trophinin associated protein (tastin)	9880	TROAP	trophinin associated protein (tastin)	10024	12	n/a	n/a	3.74e-08	1.889	9880	0	0	0	-0.3288	-1.0152	0	-1.6311	-1.6512	0	0	0	0	-0.4869	-1.2183	-1.2637	-0.9462	-0.6819	-0.9	0.9871	-0.4288	-0.3089	-0.9336	0.6897	0.7421	-0.6252	-0.3925	-0.1547	-1.6237	-0.04	-0.3082	-0.249	-0.2924	0.6059	0.631	0.3453	0.424	0.6584
703	5146	paternally expressed 3	5146	PEG3	paternally expressed 3	5178	19	n/a	n/a	6.05e-06	1.889	5146	2.1578	1.8544	1.3674	1.4989	2.1269	2.1545	1.5918	1.409	1.7188	2.152	2.1986	2.1611	1.529	1.2661	2.1303	2.1256	1.8485	2.2563	1.3022	1.2532	1.2291	1.4124	0.3894	0.1951	2.1071	0.6601	1.862	0.6942	1.1188	0.6961	1.6658	1.76	0.9741	1.3129	1.5129	1.0473	-0.2417
704	57300	integral membrane protein 2C	57300	ITM2C	integral membrane protein 2C	81618	2	n/a	n/a	4.98e-10	1.888	57300	0.7322	0.7447	0.7726	-0.2056	0.3185	0.5901	0.6617	1.0075	0.5794	0.5334	0.4664	0.3658	1.3745	1.2785	1.0904	1.3486	0.9393	0.9937	0.7514	0.8753	0.9728	1.1774	-0.5036	-0.7363	0.8532	0.9081	1.2512	0.3696	0.1264	0.3019	1.1833	1.3595	0.6825	1.4882	1.7927	1.1167	-0.0875
705	1013701	small nucleolar RNA, H/ACA box 11D	1013701	SNORA11D	small nucleolar RNA, H/ACA box 11D	100124541	X	n/a	n/a	2.19e-05	1.887	1013701	1.3947	1.3885	-0.5213	-0.741	-0.2132	-1.0997	-0.2795	0	0	-0.6272	-0.0874	0.1621	0	-0.4075	0	1.5216	0	-0.1855	1.1917	0.4606	1.9401	2.6416	-0.5724	0	-0.0305	-0.3794	1.1837	1.0442	1.3866	1.3798	1.2585	0.9479	0.4109	-0.3912	0.0911	0.1966	1.2023
706	76657	solute carrier family 52, riboflavin transporter, member 3	76657	SLC52A3	solute carrier family 52, riboflavin transporter, member 3	113278	20	n/a	n/a	2.44e-35	1.886	76657	-0.5694	-0.129	0.7767	1.3554	1.7453	-0.9361	0.5911	1.683	1.2878	0.4953	-0.8253	-0.5203	-0.4757	0.1552	0.8462	0.763	1.4959	0.8435	0.9328	0.9651	0.8568	0.8512	-0.423	-0.8101	-0.5973	1.3398	-0.0009	0.7511	0.8174	1.8551	0.9897	2.0354	1.595	0.0821	-0.2338	0.2215	-0.0037
707	1288	collagen, type IX, alpha 1	1288	COL9A1	collagen, type IX, alpha 1	1297	6	n/a	n/a	1e-16	1.885	1288	-0.8453	-0.3167	-0.517	-0.7922	-0.6591	-0.1675	-0.8554	-0.0895	0.2806	-0.054	-0.454	-0.5433	-0.8068	0.0394	-0.4849	-0.5911	-0.7201	-0.5416	0.327	-0.5833	-0.6211	-0.3347	-0.1518	0	-0.011	0.3877	-0.2917	-0.5479	-0.0607	1.7074	-0.243	-0.0116	-0.1156	-0.5853	-0.1659	-0.4885	-0.3466
708	8603	eukaryotic translation initiation factor 4 gamma, 3	8603	EIF4G3	eukaryotic translation initiation factor 4 gamma, 3	8672	1	n/a	n/a	5.49e-17	1.885	8603	2.154	1.4781	0.1356	-0.0388	0.6205	0.7447	0.8856	-0.964	0.8039	0.8059	1.813	1.1075	0.2091	-0.1864	0.1337	1.2293	1.181	1.3499	0.1009	0.9236	1.2596	1.3666	-0.8995	0.4022	0.8674	-0.7704	0.987	0.5772	0.8669	0.4586	0.6094	0.2541	-0.101	0.4723	-0.3137	-0.3553	0.1905
709	1707	dihydrofolate reductase	1707	DHFR	dihydrofolate reductase	1719	5	n/a	n/a	2.24e-14	1.883	1707	-0.6583	-1.6833	-2.1232	-1.2114	-2.3592	-1.4839	-1.4683	-1.0703	-1.2224	-0.7897	-1.4646	-1.8279	-1.3391	-1.2407	-1.7058	-1.9223	-2.0582	-1.9579	0.1558	-0.2625	0.5888	0.223	-0.6488	-0.016	-0.3501	-0.1752	0.0041	0.5167	0.7035	0.5347	0.2574	0.6316	-0.3205	-0.7642	-0.3097	-0.4309	-0.1953
710	34502	regulator of chromosome condensation (RCC1) and BTB (POZ) domain containing protein 1	34502	RCBTB1	regulator of chromosome condensation (RCC1) and BTB (POZ) domain containing protein 1	55213	13	n/a	n/a	1.06e-14	1.882	34502	0.9047	0.4552	-0.6541	0.7915	0.1004	0.9537	-0.5607	0.3035	0.9597	1.1102	1.0419	0.8227	0.2399	0.3421	0.9998	0.8625	0.826	1.0719	1.3598	-0.1713	0.4579	0.2587	-0.0851	-0.2716	1.2991	0.5373	1.2051	-1.0314	0.7552	0.0587	0.9526	0.3698	0.6917	0.3567	0.3775	0.7139	0.7512
711	34277	acyl-CoA synthetase medium-chain family member 5	34277	ACSM5	acyl-CoA synthetase medium-chain family member 5	54988	16	n/a	n/a	8.89e-27	1.881	34277	-0.2303	-0.3043	-0.6803	-0.2389	1.3991	0.1006	0.2563	-0.4286	0.2362	1.3659	0.6033	0.5191	1.2999	1.2138	-0.3962	0.5707	1.0629	-0.3164	0.5618	0.6949	0.1692	0.823	0.2924	0.4569	1.1502	1.3336	1.4329	2.6685	2.4973	3.2167	-0.4301	0.008	0.4934	0.3838	0.4681	1.3029	0.9498
712	8306	histone cluster 1, H4c	8306	HIST1H4C	histone cluster 1, H4c	8364	6	n/a	n/a	2.57e-09	1.88	8306	0.2525	-0.0816	-0.7656	-0.6258	-0.1708	1.3321	-0.2375	-0.4642	-0.3511	-0.1194	0.2868	0.5771	-0.6408	-0.4126	-0.5265	0.8261	0.1224	0.1027	1.0166	-0.2795	0.0915	0.1419	0.369	-0.3379	0.783	-0.0051	0.6502	0.0292	-0.0461	-0.1691	0.3067	0.1375	0.4618	-0.4568	0.5222	0.197	0.0004
713	5335	pro-melanin-concentrating hormone	5335	PMCH	pro-melanin-concentrating hormone	5367	12	n/a	n/a	1.75e-09	1.879	5335	-0.6305	0	0	1.9949	0	0	0	-0.6053	0.2626	2.3268	0	0	0	0	0.1765	-0.3864	0.2151	0.437	-0.0007	0	0	-0.4647	1.25	1.9508	0	0	0	0	-0.264	3.2369	0	0.1306	0.1082	0	1.951	0	0
714	31035	peroxisomal biogenesis factor 5-like	31035	PEX5L	peroxisomal biogenesis factor 5-like	51555	3	n/a	n/a	7.04e-13	1.879	31035	2.9445	2.6279	2.2733	1.842	1.9403	2.3795	1.9636	1.8387	2.4459	2.2482	3.0193	2.7879	1.3859	1.6238	2.1872	1.6547	1.9617	3.1342	2.2122	2.1094	2.0145	1.7569	0.6564	0.8834	2.6131	0.7508	1.0884	1.0151	1.0013	0.8949	1.3014	1.6208	1.7429	1.1754	0.1091	0.3806	-0.0179
715	1003	cadherin 10, type 2 (T2-cadherin)	1003	CDH10	cadherin 10, type 2 (T2-cadherin)	1008	5	n/a	n/a	1.5e-11	1.879	1003	2.2569	1.5691	1.7093	-0.0232	-0.0928	1.779	1.4935	0.8836	1.7422	1.8312	1.9984	2.1923	0.5387	0.7925	1.4203	1.7471	1.4492	2.1781	1.0145	0.8361	1.1225	1.2289	0.3671	-0.0328	1.8446	0.8405	1.697	1.4453	1.4523	0.8831	0.7535	1.3684	0.6347	0.404	0.4416	0.8975	-0.1053
716	5035	contactin 3 (plasmacytoma associated)	5035	CNTN3	contactin 3 (plasmacytoma associated)	5067	3	n/a	n/a	2.3e-15	1.879	5035	2.8907	2.3741	1.1415	1.3352	1.7236	2.4661	1.6508	1.6882	2.4722	2.4497	2.4589	2.5745	1.8462	1.7867	2.7298	2.274	1.957	2.1014	1.923	1.5012	0.867	1.8486	-0.2588	-0.0476	1.4633	0.6196	1.9486	1.8868	2.1998	1.7787	0.7194	1.3761	0.6976	1.6368	1.2991	0.717	0
717	8265	frizzled family receptor 6	8265	FZD6	frizzled family receptor 6	8323	8	n/a	n/a	7.55e-08	1.878	8265	-0.1366	-0.1805	-0.6435	0.6073	-0.1173	0.556	-0.6951	-0.5872	0.2354	0.7424	0.0407	-0.0347	0.0973	0.1645	0.3913	0.0183	-0.5062	0.3553	-0.3619	-0.4128	-0.3322	-0.3863	0.617	0.4217	0.585	-0.279	-0.1966	-0.6648	-0.1317	-0.4336	-0.0998	-0.6563	0.0182	-0.2335	0.4543	0.6427	-1.4817
718	36766	HEG homolog 1 (zebrafish)	36766	HEG1	HEG homolog 1 (zebrafish)	57493	3	n/a	n/a	2.17e-23	1.877	36766	-1.4217	-1.5864	-1.0723	0.1513	-0.8765	-0.5898	-0.7525	-1.0085	-1.039	-0.3253	-1.0721	-1.1533	-0.012	-0.451	-0.6405	-1.1068	-1.0731	-0.7073	-0.4723	-0.0431	0.0801	0.0419	-0.4801	0.2999	0.1552	1.1477	0.0121	-0.7884	-0.6489	0.1126	-0.5085	0.2375	-0.3874	-0.5755	-0.3324	0.0516	-0.6602
719	25579	sulfotransferase family 4A, member 1	25579	SULT4A1	sulfotransferase family 4A, member 1	25830	22	n/a	n/a	1.28e-08	1.877	25579	2.2236	2.8854	3.2654	2.3908	2.7816	2.4426	2.9333	2.9107	2.9966	2.4805	2.2837	2.6127	2.3027	2.1013	2.8409	2.4951	2.8761	2.5856	2.1945	2.4752	1.6601	1.8274	1.0192	1.39	2.3694	1.717	1.9729	1.6165	1.8224	1.1783	1.9656	1.7051	2.457	1.844	1.5572	1.8551	-0.5472
720	55768	stearoyl-CoA desaturase 5	55768	SCD5	stearoyl-CoA desaturase 5	79966	4	n/a	n/a	5.3e-13	1.876	55768	0.8482	0.4551	0.0619	0.6363	0.5446	0.6417	0.1592	0.397	0.7386	0.972	0.7926	0.6158	0.8585	0.6842	0.7865	1.0794	0.9032	1.0274	0.6655	0.8049	1.182	0.732	-0.0222	-0.1993	0.8935	0.5068	1.0036	0.804	1.1842	1.0782	0.6419	0.8717	0.0766	0.7322	1.0366	0.987	0.8316
721	4546	tRNA	4546	TRNQ	tRNA	4572	MT	n/a	n/a	1.98e-08	1.874	4546	2.4749	1.4925	0.2453	0.5054	0.5579	1.0298	1.4868	1.059	0.9536	-0.2593	2.7264	1.4333	0.4479	-0.2858	0.2382	1.1753	0.9546	0.3564	0.9212	0.2447	0.242	0.8407	0.133	0.6232	1.5291	1.3205	1.6093	1.2113	0.5846	0.1149	1.2865	1.248	0.6996	0.6941	0.4833	0.4222	0.4421
722	3603	inositol polyphosphate-1-phosphatase	3603	INPP1	inositol polyphosphate-1-phosphatase	3628	2	n/a	n/a	7.17e-22	1.874	3603	0.8722	1.1326	1.1269	1.2377	1.1902	0.974	1.2661	0.4128	1.6305	0.733	1.6376	1.7624	1.2562	0.629	1.5706	1.641	1.6951	1.0787	2.3018	0.7112	1.0677	0.6063	0.6722	0.3309	1.1784	0.3393	0.8147	1.5177	0.4422	1.2475	1.8281	1.6655	1.471	0.5405	1.2046	1.629	0.2925
723	426	achaete-scute complex homolog 1 (Drosophila)	426	ASCL1	achaete-scute complex homolog 1 (Drosophila)	429	12	n/a	n/a	0.000141	1.874	426	0.0274	0.0873	-0.2189	-1.136	-0.5371	0.0559	0.087	-0.4262	-0.4257	-0.9369	0.249	0.0791	0.1646	0.3325	-0.0399	-0.1515	0.1508	-0.0775	0.6343	0.7571	0.9166	0.8368	-0.421	-1.1875	0.7778	1.0684	1.223	0.812	0.406	0.9529	0.8344	0.6719	0.462	0.513	0.1771	0.0996	-1.2629
724	10531	UDP-GlcNAc:betaGal beta-1,3-N-acetylglucosaminyltransferase 2	10531	B3GNT2	UDP-GlcNAc:betaGal beta-1,3-N-acetylglucosaminyltransferase 2	10678	2	n/a	n/a	1.08e-13	1.874	10531	0.9951	0.596	-0.7192	0.6646	0.9876	0.2735	0.0257	0.4709	1.1363	1.1227	0.8592	0.9397	0.0698	-0.5978	1.016	0.6466	0.038	0.9464	0.2678	-0.5941	-0.482	-1.0921	0.5801	0.4726	0.7579	-0.2357	0.4424	-0.6122	-0.0999	0.0403	0.138	0.2234	-0.2452	-0.3383	0.1525	-0.2743	0.1164
725	2881	glutamate receptor, ionotropic, kainate 2	2881	GRIK2	glutamate receptor, ionotropic, kainate 2	2898	6	n/a	n/a	1.12e-07	1.874	2881	1.297	0.5833	0.1401	-0.2027	0.3297	0.4176	0.1953	0.5206	0.4897	0.6797	0.9061	0.6801	0.3882	0.5638	0.3438	0.832	0.2644	0.8832	0.5253	0.2589	0.4929	1.0003	-0.6459	-0.7428	0.6523	0.1623	0.1474	0.2897	0.5864	0.3085	0.7431	0.5947	0.4977	0.1176	0.8565	0.3871	0.3239
726	34677	minichromosome maintenance complex component 10	34677	MCM10	minichromosome maintenance complex component 10	55388	10	n/a	n/a	2.14e-13	1.873	34677	-1.5341	0	0	-0.9878	-1.5253	-1.5152	-1.5397	-1.4801	-1.506	0	0	0	-0.5062	-0.7924	-1.462	-1.0409	-1.3205	0	-0.222	-0.6529	-0.1223	-0.9318	0.0458	0.7468	-0.9308	-0.8931	-0.3576	0.1372	0.8132	0.686	-1.3976	-1.0303	0.0576	-0.6679	-0.2776	-0.1126	0.3649
727	79564	EGF-like, fibronectin type III and laminin G domains	79564	EGFLAM	EGF-like, fibronectin type III and laminin G domains	133584	5	n/a	n/a	9.72e-11	1.873	79564	0	0	-0.4098	-0.5539	-0.7435	-0.1591	-0.3701	-0.252	0.136	0.9505	-0.8687	0.3639	0.8818	0.4931	-0.0293	0.2888	0.3552	0.3145	0.5312	-0.8146	0.001	-0.3776	-0.3325	-0.1996	0.0452	-0.6588	-0.5003	0.1814	0.8387	-0.5914	-0.3429	-0.3675	-0.362	-0.6945	-0.0684	-0.1457	-0.3627
728	10808	RAB40B, member RAS oncogene family	10808	RAB40B	RAB40B, member RAS oncogene family	10966	17	n/a	n/a	2.87e-12	1.872	10808	2.2773	2.4421	1.393	2.0334	2.8281	1.9137	1.9541	2.0893	2.2799	2.3501	2.6015	2.0851	1.9736	1.2006	2.1297	2.6882	2.2605	2.5192	1.7745	1.3992	2.1635	1.6641	0.1461	-0.2252	2.0055	0.8727	1.9373	0.639	0.8539	0.3638	1.6494	1.8317	1.2471	1.0761	1.3434	0.6429	0.5745
729	4874	N-ethylmaleimide-sensitive factor	4874	NSF	N-ethylmaleimide-sensitive factor	4905	17	n/a	n/a	7.53e-20	1.872	4874	3.396	3.1861	2.9603	1.5469	2.1123	2.8536	2.8872	1.5925	2.8023	2.8303	3.2172	2.998	2.0934	2.201	2.733	2.1932	2.4686	3.3145	1.386	1.8889	1.6468	1.8004	0.2022	0.1628	2.6694	0.908	2.0168	0.811	1.7759	0.7302	2.0835	2.23	1.4674	1.6829	1.4485	1.3513	-0.4078
730	26989	sestrin 1	26989	SESN1	sestrin 1	27244	6	n/a	n/a	3.71e-11	1.872	26989	2.4008	2.0891	1.3352	0.3694	0.7032	2.036	1.0475	1.7536	2.0247	2.1031	2.4113	2.5922	1.8841	1.1533	1.9096	1.5858	1.4681	2.5796	1.322	0.267	0.3253	1.112	-0.0972	-0.6352	1.6698	0.1319	1.0762	0.5293	0.7089	0.5231	1.9018	1.899	0.9034	0.7006	-0.1498	0.3939	0.8639
731	2924	glutathione S-transferase alpha 4	2924	GSTA4	glutathione S-transferase alpha 4	2941	6	n/a	n/a	3.36e-11	1.872	2924	0.2867	1.1388	1.792	0.784	0.3919	0.7344	0.542	1.2697	1.5285	1.0646	0.7078	0.8832	0.7944	0.7965	1.3559	0.63	0.8193	1.1497	0.5551	0.0618	0.0552	-0.0745	-0.7362	-1.1733	-0.0121	-0.3852	-1.3258	1.2717	1.3053	1.1678	0.0531	0.6423	0.6059	-0.3849	0.8396	1.1181	-0.0011
732	58931	carnosine dipeptidase 1 (metallopeptidase M20 family)	58931	CNDP1	carnosine dipeptidase 1 (metallopeptidase M20 family)	84735	18	n/a	n/a	0.000996	1.871	58931	0.7961	1.048	1.9507	2.1139	1.1492	1.4113	1.227	1.0545	1.2003	0.3829	1.29	1.2717	0.4388	1.2135	1.1655	0.9129	1.3958	1.0182	1.7354	1.4525	1.6549	0.9682	1.2919	1.6674	1.6138	0.5416	0.6876	0.6847	-0.0063	0.0156	0.3279	-0.3349	1.7795	1.1153	-0.0119	0.8281	1.2054
733	77756	TLC domain containing 1	77756	TLCD1	TLC domain containing 1	116238	17	n/a	n/a	1.01e-08	1.87	77756	0.3908	0.4591	0.2745	0.3536	1.0698	0.6209	0.7883	0.6614	0.1589	0.7377	0.0608	0.8011	0.5384	1.4143	0.4819	1.0761	1.2627	0.9222	0.1052	2.019	2.1816	1.803	0.1199	0.0754	0.5744	0.792	0.8873	1.2953	0.4145	0.6685	1.3738	1.5962	0.6304	0.9301	0.9789	0.7225	0.7785
734	79549	ectonucleotide pyrophosphatase/phosphodiesterase 6	79549	ENPP6	ectonucleotide pyrophosphatase/phosphodiesterase 6	133121	4	n/a	n/a	1.14e-09	1.869	79549	0.6425	0.5669	0.4647	0.3579	0.5185	0.4084	0.2627	-0.3236	0.5836	0.3887	0.7485	1.0834	0.5714	-0.4225	0.7112	0.0946	0.6818	0.3418	1.3336	0.2121	0.492	-0.137	-0.4661	-0.2631	0.8282	0.827	0.762	0.352	0.1901	0.1549	1.0207	1.3696	-0.4754	0.0303	-0.1752	0.5862	0.7145
735	40551	N-ethylmaleimide-sensitive factor attachment protein, beta	40551	NAPB	N-ethylmaleimide-sensitive factor attachment protein, beta	63908	20	n/a	n/a	6.05e-08	1.868	40551	2.8184	2.7003	2.6765	1.9822	2.0686	2.4005	2.3421	2.1972	2.7129	2.6776	2.8271	2.6645	2.2268	2.0621	2.5984	2.1705	2.3439	2.9308	1.9281	2.1311	1.808	1.935	0.7972	0.8928	2.3612	1.324	1.6984	1.4832	1.9559	1.214	2.0127	2.0619	1.7198	1.8616	1.5931	1.4438	-0.3978
736	23091	synemin, intermediate filament protein	23091	SYNM	synemin, intermediate filament protein	23336	15	n/a	n/a	1.31e-07	1.867	23091	0.9917	0.9069	0.2008	0.9335	0.4619	0.2655	0.2115	-0.0699	-0.3789	-0.2658	0.535	0.2932	-0.2894	-0.0137	-0.3822	0.2576	-0.0876	0.2951	-0.0132	0.4034	0.7796	0.6785	0.1082	0.4298	0.595	0.3373	0.4184	-0.628	-0.3104	0.2274	-0.5443	-0.4697	-0.3158	0.16	-0.0115	0.3081	0.5733
737	35188	thrombospondin, type I, domain containing 1	35188	THSD1	thrombospondin, type I, domain containing 1	55901	13	n/a	n/a	1.03e-15	1.867	35188	-0.7818	-0.3275	-1.069	0.8592	-0.1051	-0.2108	-0.0998	0.911	0.1211	0.2883	-0.1944	-1.5655	-0.1943	0.9292	0.0411	0.6683	-0.203	-0.8619	0.0431	-1.0931	-0.0521	-0.275	0.1101	0.0938	-0.072	0.5553	0.6415	-0.1404	0.1048	-0.3968	-0.0138	0.4093	0.9444	0.7952	0.2626	1.2193	1.099
738	4824	notch 4	4824	NOTCH4	notch 4	4855	6	n/a	n/a	2.32e-28	1.866	4824	-0.8083	-0.5839	-0.3807	0.1208	-0.2981	-0.5019	-0.3249	-0.9603	-0.348	-0.4991	-0.7978	-0.6992	-0.107	-0.0295	-0.6461	-0.2537	-0.6716	-0.2838	-0.7435	0.2256	0.0897	0.1708	-0.3247	-0.0199	0.1723	0.1649	-0.4022	-0.3688	-1.0624	-0.044	0.5157	0.8041	-0.204	-0.5095	-0.2411	-0.4305	0.0524
739	34148	chromosome 3 open reading frame 75	34148	C3orf75	chromosome 3 open reading frame 75	54859	3	n/a	n/a	2.08e-16	1.863	34148	-0.6465	-1.2626	1.5224	0.521	1.0267	1.4738	0.0777	1.9493	0.8596	1.0153	-0.6541	0.646	0.2302	-0.0182	1.1305	1.0923	1.1916	0.0937	1.7317	0.1273	-0.3373	-0.978	1.4564	0.0355	0.6462	0.536	-0.1255	0.9319	0.0011	0.3244	1.0508	0.3738	1.6821	0.431	1.2195	1.8483	0.6104
740	2549	gamma-aminobutyric acid (GABA) A receptor, gamma 1	2549	GABRG1	gamma-aminobutyric acid (GABA) A receptor, gamma 1	2565	4	n/a	n/a	2.47e-14	1.861	2549	3.4926	2.811	2.0159	1.712	2.1335	3.2499	2.5701	2.9823	3.0998	3.1249	3.2939	3.2989	1.9605	1.5115	2.5552	3.171	3.0456	3.3629	2.3873	1.7794	1.8241	1.7082	-0.3126	-0.2079	2.8326	1.8838	2.8192	1.8078	2.1161	1.3166	1.7655	1.6511	1.485	1.0872	0.226	0.6879	-0.4166
741	3761	potassium voltage-gated channel, KQT-like subfamily, member 3	3761	KCNQ3	potassium voltage-gated channel, KQT-like subfamily, member 3	3786	8	n/a	n/a	3.74e-13	1.861	3761	3.1561	2.2332	1.9115	1.9688	2.1915	2.4125	1.9774	1.2262	2.3034	2.9876	3.1207	2.4719	2.0392	1.8232	2.7191	2.2338	2.2852	2.9007	1.3714	1.5659	1.3221	1.4166	0.0221	0.4453	2.6909	1.243	2.2064	1.1011	2.234	1.1114	1.8368	2.1365	0.6683	1.3606	1.0326	0.7586	-0.3798
742	2517	FYN binding protein	2517	FYB	FYN binding protein	2533	5	n/a	n/a	7.01e-08	1.859	2517	-1.2388	-1.5986	-2.2637	0.5914	-0.4101	-0.8412	-0.9358	-1.1207	-0.9132	-0.3164	-1.11	-1.4983	-0.5914	-0.2003	-0.6831	-0.5738	-0.9585	-0.6864	-0.4082	-1.1813	-1.2219	-1.5991	0.9579	1.7948	0.0821	0.3419	-0.2444	-0.6265	-0.6116	0.1004	-0.9326	-0.617	0.3099	0.1137	0.0365	-0.2972	1.3697
743	157123259	uncharacterized LOC100507263	157123259	LOC100507263	uncharacterized LOC100507263	100507263	17	n/a	n/a	2.81e-13	1.858	157123259	0.2026	0	-0.1095	-0.3279	0	-0.1609	-0.7605	0	0	0	-0.6777	-0.177	-0.2376	0.0204	-0.103	0	-0.4511	0	-0.0041	0.0523	0	0	0.1387	-0.4579	0.1025	-0.0461	-0.7398	0	-0.7676	0.2097	0	-0.6007	-0.4777	0	0	-0.4025	0.7235
744	306	annexin A6	306	ANXA6	annexin A6	309	5	n/a	n/a	9.54e-15	1.857	306	0.2395	1.1234	1.2789	0.3148	-0.053	0.2881	0.9192	1.2002	1.2692	0.0152	0.314	0.6345	0.3201	0.7485	0.7723	-0.1723	0.6335	-0.5982	-0.0177	0.4336	-0.3098	-0.2044	-0.0267	-0.0503	0.5054	-0.1137	-0.0478	1.0278	0.5331	1.1101	0.5871	-0.5855	1.0935	-0.2021	-0.1528	0.4311	0.7227
745	122048	potassium channel tetramerisation domain containing 4	122048	KCTD4	potassium channel tetramerisation domain containing 4	386618	13	n/a	n/a	4.12e-15	1.857	122048	1.8442	2.2904	1.3257	-0.133	2.096	2.5549	1.4171	1.8564	2.5378	3.1991	1.9627	2.2004	2.8888	2.2111	3.1574	2.9159	2.2093	2.5608	1.6841	1.3609	1.3722	0.7784	-0.2417	-0.682	2.2617	0.828	1.4711	0.2109	1.412	0.3399	1.6738	2.5367	-0.1615	2.7052	2.0872	2.0662	-0.5687
746	6390	serine/arginine-rich splicing factor 1	6390	SRSF1	serine/arginine-rich splicing factor 1	6426	17	n/a	n/a	1.34e-18	1.857	6390	0.753	-0.7842	-1.0017	0.2209	0.3329	-0.5846	-0.7932	-0.0534	0.2507	0.4705	0.1949	-0.5494	-0.0848	-0.5957	0.1743	-0.2839	-0.0817	1.0918	0.3077	-0.8303	0.03	-0.4991	1.021	0.6772	-0.1531	0.0213	-0.1475	-0.1503	0.4191	0.2185	-0.3871	-0.1332	-0.4641	-0.9539	-0.1104	0.624	-0.4881
747	8471	breast carcinoma amplified sequence 1	8471	BCAS1	breast carcinoma amplified sequence 1	8537	20	n/a	n/a	0.00131	1.857	8471	0.9098	0.9359	1.1386	0.8728	0.7411	0.6114	0.6879	1.0485	0.8722	0.4302	1.0373	0.6538	0.041	0.5675	0.7276	0.7884	1.2323	1.0175	1.5046	1.3652	1.8004	1.0335	0.1496	0.9826	0.8218	0.2549	0.4174	0.5923	0.2483	1.1114	-0.1252	-0.348	0.7928	0.5778	-0.6689	0.1107	0.722
748	2603	growth arrest-specific 1	2603	GAS1	growth arrest-specific 1	2619	9	n/a	n/a	3.82e-08	1.855	2603	-0.9926	-1.0713	-1.7982	-1.6407	-1.0201	-1.2462	-0.6409	-1.3563	-1.4229	-1.4864	-1.0782	-1.1876	0.7787	0.5672	-0.1804	-0.6914	-1.0949	-1.3292	-1.0356	0.1445	0.3438	0.6537	-0.4433	-1.0033	0.8264	0.5029	1.2751	-0.315	-0.5014	-0.0475	0.7852	1.2328	0.3231	0.892	0.7756	0.7791	0.9971
749	4748	nuclear factor I/A	4748	NFIA	nuclear factor I/A	4774	1	n/a	n/a	4.08e-10	1.854	4748	0.2499	-0.6878	-1.2716	-1.1304	-0.596	-0.351	-0.3737	-0.7334	-0.6919	0.0743	-0.2482	-0.4534	0.4211	0.2845	-0.0732	0.1339	-0.1959	0.28	-0.2601	0.3699	1.095	0.7482	-0.2719	-0.8977	0.8409	1.2993	1.0219	0.2627	1.0668	0.32	0.2998	0.7825	-0.6492	0.3649	-0.0861	0.0781	-1.2044
750	36366	phospholipid scramblase 4	36366	PLSCR4	phospholipid scramblase 4	57088	3	n/a	n/a	2.37e-12	1.854	36366	1.5157	-0.1198	-0.6603	-0.5943	0.6149	0.2641	-0.1885	0.2774	-0.2817	1.2412	0.5296	0.4414	0.966	0.3897	0.7019	0.9656	0.616	1.0584	0.0612	0.1129	1.1476	0.7949	-0.5457	-0.6025	1.5584	1.0938	1.9703	0.8389	1.4684	1.4876	1.325	1.7125	-0.2708	0.402	0.0379	0.3831	-0.6014
751	30921	hippocalcin like 4	30921	HPCAL4	hippocalcin like 4	51440	1	n/a	n/a	1.16e-10	1.854	30921	2.1843	2.7556	2.845	1.4759	2.0945	2.8977	2.8467	3.2381	3.0101	2.6096	2.0696	2.6255	2.3824	2.1249	2.9574	2.9051	2.7217	2.7044	1.8189	2.1614	1.2155	1.7307	0.1772	-0.5014	2.3046	2.0835	1.7989	1.691	1.662	1.4764	1.9216	1.8661	2.2368	1.7576	1.2358	1.1134	-0.2983
752	2541	gamma-aminobutyric acid (GABA) A receptor, alpha 4	2541	GABRA4	gamma-aminobutyric acid (GABA) A receptor, alpha 4	2557	4	n/a	n/a	1.79e-13	1.853	2541	3.2307	2.7145	1.7885	2.4674	2.999	3.0791	2.1033	1.5603	2.5673	3.3071	3.3427	3.2091	2.3498	2.0323	3.2209	2.982	2.3404	3.3275	1.5135	1.7285	1.8321	1.9385	0.7923	0.8479	2.4914	1.0447	2.5991	0.9018	1.8861	0.9684	2.416	2.4933	1.536	1.6951	2.2332	1.4782	-0.3667
753	78848	FYVE, RhoGEF and PH domain containing 4	78848	FGD4	FYVE, RhoGEF and PH domain containing 4	121512	12	n/a	n/a	2.02e-18	1.852	78848	1.4985	0.4986	-0.3645	0.4526	0.8033	1.5265	0.3745	0.3361	1.0985	1.7916	1.6326	1.4383	0.8037	0.1564	0.9618	0.828	0.9294	1.8368	1.0928	-0.0757	0.876	0.4653	-0.6726	-0.092	1.5278	1.0404	1.5537	0.3888	1.366	0.8247	0.6997	1.4841	0.2337	0.0102	-0.2436	-0.5374	0.3352
754	41008	regulator of G-protein signaling 18	41008	RGS18	regulator of G-protein signaling 18	64407	1	n/a	n/a	1.59e-12	1.852	41008	-1.0825	-1.4524	0	0.072	-0.3587	-0.691	-1.1207	0.3319	-0.3198	-0.3347	0.4857	-0.3401	0.9619	-0.3562	0.9863	0.1787	-0.7499	-0.208	-0.9069	-1.6161	-0.8292	-1.5156	1.5999	1.0817	0.4215	0.3004	0.102	0.0193	-0.46	-0.6416	-0.5736	0.4919	0.3633	-0.7169	-0.2141	-0.8806	0.4096
755	1381	cAMP responsive element modulator	1381	CREM	cAMP responsive element modulator	1390	10	n/a	n/a	1.69e-12	1.852	1381	0.6116	0.2317	-0.8674	1.0613	1.3466	1.2473	-0.0816	0.5663	0.3683	1.4362	0.4548	0.6784	0.6121	0.3304	1.3076	1.1943	0.9288	1.2399	0.2319	-0.4331	0.1252	-0.2705	0.609	0.5407	0.7965	0.3721	0.9023	0.1177	0.7812	1.136	0.6528	0.7928	0.2785	0.0503	0.0647	0.1358	0.5468
756	8795	Rho guanine nucleotide exchange factor (GEF) 7	8795	ARHGEF7	Rho guanine nucleotide exchange factor (GEF) 7	8874	13	n/a	n/a	2.81e-23	1.851	8795	1.9419	1.8957	1.6465	1.0475	1.8831	1.5444	1.8109	1.4117	2.0523	2.5896	1.8533	1.4344	1.499	1.2673	2.1827	2.6786	1.8521	2.174	1.2298	0.8835	0.6373	0.5658	-0.8137	-1.0001	1.5899	-0.0649	1.0346	1.8283	2.057	1.6908	0.8958	0.8029	0.6501	0.6195	1.1055	0.4356	-0.5068
757	1633	aldo-keto reductase family 1, member C1 (dihydrodiol dehydrogenase 1; 20-alpha (3-alpha)-hydroxysteroid dehydrogenase)	1633	AKR1C1	aldo-keto reductase family 1, member C1 (dihydrodiol dehydrogenase 1; 20-alpha (3-alpha)-hydroxysteroid dehydrogenase)	1645	10	n/a	n/a	1.38e-06	1.851	1633	1.3705	1.3071	1.6336	1.0214	1.7419	1.9256	1.5993	1.8406	2.2163	2.1903	1.0288	1.3144	0.1292	0.5764	0.5855	1.1844	1.6155	0.7894	1.0442	1.1001	0.552	0.5188	0.4789	0.0267	1.8576	1.0308	1.5394	2.8664	2.6931	3.0369	0.4305	0.7541	0.7986	0.2482	0.4923	0.0737	-0.8764
758	3958	actin binding LIM protein 1	3958	ABLIM1	actin binding LIM protein 1	3983	10	n/a	n/a	9.36e-18	1.85	3958	0.6636	0.9463	1.3291	1.0902	1.1009	0.543	1.6091	1.4633	1.4063	1.7622	0.8393	0.9568	1.6956	1.3783	1.3077	0.9007	1.4408	1.2248	1.4265	1.7457	1.2431	1.5596	-0.1414	0.1693	1.4165	2.0413	1.3286	1.2015	1.6168	1.4943	1.1581	1.0205	0.8894	1.0639	0.2801	0.9392	-0.2198
759	2556	glutamate decarboxylase 2 (pancreatic islets and brain, 65kDa)	2556	GAD2	glutamate decarboxylase 2 (pancreatic islets and brain, 65kDa)	2572	10	n/a	n/a	5.01e-15	1.85	2556	2.8153	2.6728	1.7106	1.855	2.2721	2.4096	2.2933	1.4009	2.3573	3.0499	2.7113	2.3342	1.8182	1.5967	2.5788	3.3578	2.8972	2.7387	1.354	1.9815	1.9647	2.3295	-0.0408	0.164	1.7537	1.1761	2.6619	2.0061	2.2756	2.3658	2.1162	1.9522	1.6069	1.4359	2.5527	2.0265	-0.3584
760	3459	insulin-like growth factor 1 (somatomedin C)	3459	IGF1	insulin-like growth factor 1 (somatomedin C)	3479	12	n/a	n/a	9.68e-16	1.849	3459	1.7118	0.838	-0.4018	-0.5372	0.3537	1.2197	0.7728	1.6595	1.0755	1.8331	0.7985	1.0856	0.5833	0.7455	1.707	1.7053	0.1656	1.8042	0.7589	0.6317	0.3382	0.897	0.1992	1.0872	0.9691	0.9637	0.9912	-0.1111	0.1318	0.769	0.961	0.6711	0.7439	0.9305	1.6845	0.5202	0.5735
761	1981	ELAV (embryonic lethal, abnormal vision, Drosophila)-like 4 (Hu antigen D)	1981	ELAVL4	ELAV (embryonic lethal, abnormal vision, Drosophila)-like 4 (Hu antigen D)	1996	1	n/a	n/a	0.00239	1.848	1981	1.6629	1.5977	1.9813	1.6848	2.0075	1.5943	1.5682	1.2836	1.846	1.5833	1.7423	1.707	1.1044	1.1957	1.4987	1.5424	1.7197	1.8146	1.4302	1.369	0.9175	1.0023	0.4382	0.7051	1.545	0.4718	1.0413	1.0314	1.1761	0.8181	1.1633	0.8551	1.4331	1.1579	1.0428	1.1767	-1.2997
762	10330	ubiquitin-conjugating enzyme E2E 3	10330	UBE2E3	ubiquitin-conjugating enzyme E2E 3	10477	2	n/a	n/a	4.52e-13	1.848	10330	0.8689	0.525	-0.2092	-0.3616	0.0755	1.0497	-0.1528	-0.0673	0.5611	0.8958	0.8972	1.3921	0.3945	-0.5815	0.7607	1.132	0.3465	1.0367	0.5158	-0.9667	0.19	-0.6046	0.2808	-0.5611	0.1098	-0.2693	0.5919	-0.4757	0.3399	-0.5156	0.4724	0.3697	-0.8241	0.0306	0.6584	-0.0978	0.1064
763	22729	TPX2, microtubule-associated, homolog (Xenopus laevis)	22729	TPX2	TPX2, microtubule-associated, homolog (Xenopus laevis)	22974	20	n/a	n/a	1.04e-08	1.847	22729	-1.9392	-2.1462	-1.2733	-0.4739	-2.2386	-1.712	-1.5222	-1.9091	-1.6547	-2.5594	-2.2708	-2.3614	-0.5759	-0.7112	-1.9724	-1.756	-1.9965	-2.4592	0.3493	-0.0835	0.1987	0.499	0.2781	0.5211	-1.1047	-0.5843	-1.2023	-0.0446	0.0438	0.8187	-0.7131	-0.2465	0.7994	-0.0052	0.583	0.6426	0.6517
764	55759	progestin and adipoQ receptor family member VI	55759	PAQR6	progestin and adipoQ receptor family member VI	79957	1	n/a	n/a	3.7e-07	1.847	55759	0.8576	1.5377	2.2555	0.248	0.6103	1.0103	1.3848	1.9087	1.2539	0.634	1.1175	0.9545	0.6427	0.9658	1.2965	1.2962	1.4896	1.3007	1.3817	1.3533	1.9127	1.0764	0.2108	-0.1108	0.6324	1.0224	0.7342	1.2805	0.6901	0.5518	0.2342	-0.0089	1.261	1.1696	0.4015	0.5793	0.1282
765	2689	gap junction protein, beta 1, 32kDa	2689	GJB1	gap junction protein, beta 1, 32kDa	2705	X	n/a	n/a	6.85e-06	1.847	2689	0.2623	0.4445	2.0176	1.6797	1.3892	1.4196	0.6716	0.8734	0.9064	0.2768	1.0534	1.1845	-0.3201	0.9266	1.36	0.8586	1.4986	1.2459	2.525	0.9207	1.3977	-0.1302	1.2711	0.2855	0.7028	0.2978	0.6481	1.0108	0.2422	0.1396	-0.4607	-0.8308	2.1881	0.1724	-0.2794	1.0349	0.7326
766	94502	EGF domain-specific O-linked N-acetylglucosamine (GlcNAc) transferase	94502	EOGT	EGF domain-specific O-linked N-acetylglucosamine (GlcNAc) transferase	285203	3	n/a	n/a	6.99e-16	1.847	94502	0.1981	-0.5193	-1.503	0.3357	0.3795	-0.0648	-0.8381	-1.0241	-0.0986	-0.0774	-0.2294	-0.4438	-0.492	-0.9186	-0.4928	0.1206	-0.3238	0.5026	0.0304	-0.8724	-0.3166	-0.7119	0.3834	0.4609	0.021	-0.1827	0.5683	-0.8962	-0.2244	-0.3702	-0.2399	-0.4775	-0.1794	-0.1936	0.1113	-0.8502	0.3273
767	92009	sodium leak channel, non-selective	92009	NALCN	sodium leak channel, non-selective	259232	13	n/a	n/a	2.76e-16	1.845	92009	2.019	2.0198	1.1626	0.8465	1.4897	1.7806	1.3763	0.5932	2.188	2.3592	2.1496	1.8207	1.3974	1.0916	2.0016	1.7092	1.5524	2.3335	0.8892	0.5457	0.8607	1.1678	-0.5317	-0.2311	1.4347	0.2638	0.825	2.0929	2.0648	2.1865	1.3949	1.3031	1.0003	0.4767	0.4837	0.7294	0.1227
768	55424	ribonuclease H2, subunit B	55424	RNASEH2B	ribonuclease H2, subunit B	79621	13	n/a	n/a	7.73e-17	1.845	55424	1.4676	0.9769	-0.0736	0.0238	0.1408	1.3114	0.3531	0.0858	0.8504	0.6426	1.7869	1.1021	0.8039	0.5858	0.5557	0.354	0.6819	1.4653	1.1104	-1.226	-0.3068	-0.5455	0.132	-0.1499	0.5481	-0.0577	-0.2607	-0.8952	0.3818	0.4914	0.4024	0.5706	0.2533	-0.1937	-0.4535	-0.1531	0.2463
769	4287	matrix metallopeptidase 2 (gelatinase A, 72kDa gelatinase, 72kDa type IV collagenase)	4287	MMP2	matrix metallopeptidase 2 (gelatinase A, 72kDa gelatinase, 72kDa type IV collagenase)	4313	16	n/a	n/a	6.01e-10	1.844	4287	-2.1561	-2.1418	-1.7294	-1.926	-1.7133	-1.9924	0.0056	-1.3402	-0.9462	-0.8604	-1.44	-1.8713	0.5495	1.1254	0.1655	-1.929	-1.8247	0	-0.8889	0.8055	0.5971	0.6497	-0.6831	0.1406	-0.4601	1.606	0.3457	-1.1741	-0.9886	-0.6153	0.9637	0.0426	0.2374	0.6889	0.8622	1.0197	0.1163
770	4987	3-oxoacid CoA transferase 1	4987	OXCT1	3-oxoacid CoA transferase 1	5019	5	n/a	n/a	7.6e-19	1.843	4987	2.3362	2.1667	1.9045	1.3045	1.5809	2.5433	1.668	2.1762	2.5899	2.6199	2.6109	2.7775	1.2936	0.5355	2.2499	1.6583	1.7105	2.5494	1.4831	1.0194	0.8696	0.5547	0.488	0.7987	1.5639	0.1716	1.6004	0.5017	1.1097	0.4177	1.7848	1.9766	1.0854	0.6885	0.8134	0.928	0.414
771	58888	spermatogenesis associated 22	58888	SPATA22	spermatogenesis associated 22	84690	17	n/a	n/a	1.95e-16	1.842	58888	0.3783	0	-0.0232	-0.3001	0.5209	0.0042	-0.5383	-0.0397	-0.7218	-0.5162	0.065	-0.3919	0	0	0.03	-0.6242	-0.4919	0.9825	-0.0226	-0.1701	0.3954	0.3851	0.7419	0.3825	0	0.163	0.4455	-0.8012	0	-0.7765	-0.8095	0	0.5028	0	0	-0.3301	0.0247
772	9976	ARP1 actin-related protein 1 homolog A, centractin alpha (yeast)	9976	ACTR1A	ARP1 actin-related protein 1 homolog A, centractin alpha (yeast)	10121	10	n/a	n/a	1.17e-18	1.84	9976	0.2687	1.6878	3.1541	1.6376	1.8311	1.3477	1.8156	2.1898	2.1611	1.1081	0.31	1.1916	0.6379	1.4285	1.6187	1.0827	1.4333	0.8325	0.7106	1.4691	0.646	0.5257	0.6012	0.781	0.4036	0.6022	-0.013	1.8373	0.7103	0.8481	-0.2674	0.0294	1.1751	0.8797	0.9407	0.8491	0.6166
773	29701	phosphoserine aminotransferase 1	29701	PSAT1	phosphoserine aminotransferase 1	29968	9	n/a	n/a	9.32e-07	1.84	29701	0.643	0.4664	0.6647	-0.1361	0.4502	0.628	0.4099	1.2645	0.4081	0.9431	0.3518	0.4509	1.0085	0.8865	0.9586	0.7439	0.7714	0.4694	1.2515	1.0503	1.2895	1.1236	-0.2829	-0.5042	0.6571	0.7718	0.8558	1.2354	1.0929	1.0853	1.1121	1.0874	0.6829	0.6047	0.3671	0.9898	-0.2883
774	2036	EPH receptor B6	2036	EPHB6	EPH receptor B6	2051	7	n/a	n/a	1.01e-15	1.84	2036	2.1529	3.1674	3.8637	2.3349	3.0043	2.3634	3.1131	2.9979	2.6556	1.8428	2.4749	2.5545	1.7897	2.0728	2.247	2.2116	2.9241	2.2017	1.5933	2.8424	2.1654	2.0779	0.5718	0.9881	2.166	1.2531	1.572	2.125	0.8363	1.0543	1.5912	1.3423	1.8912	1.7566	1.538	1.7694	-0.3562
775	3417	interferon-induced protein with tetratricopeptide repeats 3	3417	IFIT3	interferon-induced protein with tetratricopeptide repeats 3	3437	10	n/a	n/a	5.8e-07	1.839	3417	-0.9293	-0.6815	0.6359	2.8264	0.3584	-0.584	0.1915	0.092	0.6045	0.8231	0.3393	0.6745	1.7184	1.342	1.6021	0.3187	-0.0112	0.151	2.4468	1.084	0.1958	0.2923	1.3566	1.6319	0.2156	0.5406	-0.2259	1.2604	1.5579	1.3747	0.0961	0.013	0.4459	1.0643	-0.1551	0.8584	0.091
776	30707	ABI family, member 3	30707	ABI3	ABI family, member 3	51225	17	n/a	n/a	9.82e-11	1.839	30707	-1.5052	-1.576	-1.198	0.6183	-0.8853	-1.5921	-0.441	0.1339	-1.3042	-1.6549	-1.2939	-0.8693	-0.2195	-0.6188	-0.3136	-1.0687	-0.5479	-1.4715	-1.13	-0.4104	-0.5287	-0.9373	1.0474	1.7537	-0.6635	0.5358	-0.0474	-1.7259	-0.6314	0.2453	-0.7697	-0.6894	0.5681	0.2555	0.5896	-0.3902	1.6617
777	85841	KIAA1324-like	85841	KIAA1324L	KIAA1324-like	222223	7	n/a	n/a	1.85e-13	1.839	85841	1.5341	1.071	0.7474	0.9218	0.0394	0.3191	-0.0348	-0.2602	0.2623	0.8622	1.3239	1.2219	0.031	-0.136	0.5921	0.6973	0.8704	1.6461	1.4088	0.6958	0.9023	0.8861	-1.0504	-0.5593	1.0037	0.166	0.6583	-0.1336	0.6987	0.8381	0.2325	0.4224	0.25	-0.516	-0.6806	-0.2441	-0.9662
778	77615	C1q and tumor necrosis factor related protein 3	77615	C1QTNF3	C1q and tumor necrosis factor related protein 3	114899	5	n/a	n/a	8.89e-15	1.839	77615	0.1016	-0.7533	-0.5423	0.1738	0.8315	-0.3487	-0.4515	0.6289	0.5114	2.1975	-0.2643	0.585	0.6475	-0.034	2.05	0.9535	0.277	0.4047	1.544	-0.1316	0.5197	-0.6356	-0.5365	0.6607	0.683	0.8674	0.4695	0.6772	0.8092	2.1115	0.683	0.8271	1.2745	-0.06	0.9673	1.1061	0.7273
779	1964	eukaryotic translation initiation factor 4E binding protein 2	1964	EIF4EBP2	eukaryotic translation initiation factor 4E binding protein 2	1979	10	n/a	n/a	1.01e-27	1.837	1964	1.0371	0.4989	0.3867	-0.0605	-0.0297	0.5817	0.6227	0.8612	0.8219	0.5063	0.4107	0.6604	0.4668	-0.0094	-0.0178	0.5793	0.4545	0.4574	0.1767	0.1704	0.4101	0.9309	0.0642	-0.5001	0.2278	0.704	-0.1854	1.6198	2.1191	1.7709	0.3194	0.4377	0.2976	-0.0895	-0.7722	-0.2163	-0.0965
780	57306	diaphanous homolog 3 (Drosophila)	57306	DIAPH3	diaphanous homolog 3 (Drosophila)	81624	13	n/a	n/a	2.01e-14	1.837	57306	-0.301	-1.2185	-1.0781	-0.8501	-1.9591	1.5153	-0.7279	0.4289	0.2011	1.304	-0.1768	0.528	0.4324	-0.2318	-0.862	0.2468	-0.2119	0.9587	0.8413	-1.5466	-0.2677	-0.8759	-0.0632	0.5692	0.2312	0.0047	0.3219	0.6052	1.0333	-0.574	-0.2061	-0.1498	0.1656	-0.8325	-0.0378	0.105	0.3716
781	35149	dysbindin (dystrobrevin binding protein 1) domain containing 2	35149	DBNDD2	dysbindin (dystrobrevin binding protein 1) domain containing 2	55861	20	n/a	n/a	1.31e-09	1.837	35149	0.8715	0.8995	2.5539	1.6174	1.6297	1.2792	0.9335	0.5306	0.4844	-0.3945	1.3244	1.0982	-0.2396	0.4888	0.9105	0.5218	1.4946	1.1255	2.1828	1.2346	1.8616	0.7716	0.2051	0.2685	1.2201	0.0603	0.3407	0.0007	-0.5958	0.1643	-0.3539	-0.3676	1.5265	0.4755	-0.1573	0.2908	0.2996
782	34286	tescalcin	34286	TESC	tescalcin	54997	12	n/a	n/a	1.25e-09	1.835	34286	0.0671	1.2113	0.9672	2.1433	2.7067	1.1005	1.3096	0.5014	0.8171	0.0603	1.0701	1.3334	0.6221	0.7601	0.8904	0.9163	1.5073	0.6165	0.2776	1.4454	1.0854	0.558	1.0092	1.2121	0.8426	-0.4595	0.3238	0.6454	0.5976	0.0553	0.4721	0.4772	0.0885	0.0143	0.3654	0.2139	-1.024
783	90335	napsin B aspartic peptidase pseudogene	90335	NAPSB	napsin B aspartic peptidase pseudogene	256236	19	n/a	n/a	2.78e-07	1.834	90335	-1.3261	-1.339	-0.8247	0.4319	-0.7705	-0.9783	-0.0587	0.0385	-0.9896	-1.1117	0	0	-0.0111	-0.1187	-0.0198	-0.7514	0	-0.4208	-1.049	0.1669	0.2664	0.5285	2.1176	2.2308	0.3994	0.4259	-0.4165	0.8175	0.0386	0.2462	-0.9041	0	0.1363	0.9381	2.0661	1.668	0.2078
784	60873	tumor protein p53 inducible nuclear protein 1	60873	TP53INP1	tumor protein p53 inducible nuclear protein 1	94241	8	n/a	n/a	6.96e-19	1.834	60873	-1.4796	-1.7518	-1.9638	-1.7066	-1.9395	-1.8167	-2.383	-0.693	-1.2864	-0.0432	-1.9751	-2.8181	-0.4216	-0.2622	-1.0259	-1.1394	-2.229	-1.5639	0.089	-1.2489	-0.4064	-0.4643	-0.5205	-0.5155	-0.6975	-0.2844	-0.4187	-0.0589	0.7229	0.1473	-0.9668	0.1329	-1.1163	-0.4514	0.01	-0.3658	-0.0031
785	9742	Rho-related BTB domain containing 1	9742	RHOBTB1	Rho-related BTB domain containing 1	9886	10	n/a	n/a	3.25e-21	1.834	9742	0.4732	-0.7085	-0.352	0.3043	0.077	-0.4634	-0.3758	-0.001	0.2058	1.2466	-0.2462	0.1628	-1.3082	-1.6028	-0.2542	-0.4217	-0.6473	0.5918	0.1037	-0.9273	0.092	0.6836	-0.5493	-0.1467	0.7542	0.0402	0.2101	0.1396	-0.0207	-0.0116	-0.0065	-0.125	-0.4603	-0.8671	-0.0617	-0.3284	-0.5946
786	83700	KH domain containing, RNA binding, signal transduction associated 2	83700	KHDRBS2	KH domain containing, RNA binding, signal transduction associated 2	202559	6	n/a	n/a	4.05e-15	1.834	83700	3.5163	2.9021	1.7942	1.6946	3.1101	2.9184	2.5034	2.8001	1.927	2.2962	3.1893	3.0692	1.6902	0.6776	2.1823	3.2374	2.7722	3.0015	0.4937	1.5233	1.4345	1.7295	0.0748	0.2667	2.1243	1.1611	2.5681	1.0322	0.7673	1.0791	1.6743	2.0728	1.375	1.1724	1.5689	0.5271	-0.3579
787	4217	MFNG O-fucosylpeptide 3-beta-N-acetylglucosaminyltransferase	4217	MFNG	MFNG O-fucosylpeptide 3-beta-N-acetylglucosaminyltransferase	4242	22	n/a	n/a	2.83e-12	1.834	4217	-1.576	-1.8875	-0.4935	0.784	0.3684	-1.1642	-0.8211	0.456	-1.8175	-0.8108	-0.8414	-1.1515	0.3718	0.0862	-0.2862	-1.0893	-0.1063	-0.8763	0.6576	-1.053	-0.5154	-1.1843	1.3636	1.2214	-0.9423	0.9748	0.3815	1.1233	0.3475	0.1875	-0.9371	-0.231	0.4103	-0.8838	0.307	-0.0399	0.8593
788	779	calcium channel, voltage-dependent, beta 2 subunit	779	CACNB2	calcium channel, voltage-dependent, beta 2 subunit	783	10	n/a	n/a	4.8e-18	1.834	779	2.1449	2.6192	2.4005	1.9029	2.0903	2.4453	2.1699	1.5703	2.4747	2.3842	2.3652	2.8265	1.4508	1.2614	2.7096	2.3592	1.4506	2.7224	0.4374	1.3127	0.3524	1.6712	-0.9996	-0.2081	1.4869	0.8162	1.0507	0.6524	1.5739	1.1944	1.3061	1.1021	1.2302	0.7518	0.9258	0.6632	-0.9835
789	26101	heat shock 22kDa protein 8	26101	HSPB8	heat shock 22kDa protein 8	26353	12	n/a	n/a	9.71e-08	1.833	26101	0.815	1.2097	1.7245	0.5053	0.6149	0.9465	1.086	1.3031	0.9022	0.8509	0.5172	0.0255	1.217	1.4452	0.8361	0.5599	0.8705	0.4579	0.6086	0.9186	0.1586	0.694	-0.5826	0.0848	0.8928	1.2937	1.1794	1.1117	1.0959	1.5536	0.8812	1.0035	0.3799	1.4268	0.8616	0.8826	-0.2503
790	3607	inositol polyphosphate-5-phosphatase, 40kDa	3607	INPP5A	inositol polyphosphate-5-phosphatase, 40kDa	3632	10	n/a	n/a	1.59e-22	1.832	3607	1.4147	1.8267	2.1421	1.7327	3.1026	1.6121	2.5935	0.6352	1.775	1.7829	1.9657	1.4345	1.1307	1.1165	1.6408	2.7389	2.9658	2.1347	0.914	1.746	1.1688	1.7095	0.8129	0.1506	1.5699	0.2713	0.871	1.5084	0.6893	0.9059	1.8114	1.7037	0.7665	1.1969	0.8483	0.1436	-0.0584
791	59084	leucine rich repeat and Ig domain containing 1	59084	LINGO1	leucine rich repeat and Ig domain containing 1	84894	15	n/a	n/a	4.34e-13	1.831	59084	1.9401	2.6448	2.5052	0.7692	2.1682	0.9294	2.3883	1.3625	0.9444	1.0195	1.6219	1.25	0.791	0.6596	1.0387	1.2975	1.3759	0.9652	0.8141	1.9064	1.1638	1.634	-0.8608	-0.6945	0.7721	0.0947	1.2827	1.7051	1.2262	0.4393	1.2179	0.5684	0.5441	1.2405	1.386	-0.1582	-1.191
792	30994	denticleless E3 ubiquitin protein ligase homolog (Drosophila)	30994	DTL	denticleless E3 ubiquitin protein ligase homolog (Drosophila)	51514	1	n/a	n/a	6.83e-12	1.83	30994	0	-1.6711	-1.6792	0.0667	-1.6909	0	-1.6761	0	-1.6112	0	-1.4793	-1.1728	-0.7549	-0.556	-1.1719	-1.0028	-1.6011	0	-1.0304	-0.916	0.6472	-0.4369	0.0171	-0.0265	0.358	-0.3732	-1.1068	0.1371	0.6618	0.9556	-0.9375	-1.4292	-0.2001	-0.9651	0.2005	0.4405	0.2478
793	79417	activin A receptor, type IC	79417	ACVR1C	activin A receptor, type IC	130399	2	n/a	n/a	2.83e-11	1.83	79417	2.877	2.3157	0.7979	1.0317	2.6497	2.4884	1.6828	1.062	2.4954	3.6918	2.2753	2.4647	2.7164	2.168	3.1592	3.1851	2.4203	3.3086	0.932	1.3927	0.951	2.1131	-0.4488	-0.5361	1.2077	1.271	2.5131	1.1205	2.3838	1.6551	2.9161	3.0206	0.847	1.9841	2.0148	1.2371	-0.6286
794	34454	centrosomal protein 55kDa	34454	CEP55	centrosomal protein 55kDa	55165	10	n/a	n/a	1.85e-08	1.83	34454	0	0	-1.7913	0.3904	-1.516	0	0	-1.9037	-1.7387	0	-1.9558	0	-1.182	-1.8525	-1.5742	-1.9459	0	0	0.1326	-0.8803	-0.4577	-0.4849	0.9	0.9207	-0.9043	-1.1795	-1.236	-0.5724	-1.6975	-0.4321	-0.882	-0.4999	-0.607	-0.7573	-0.2107	-0.3699	0.4008
795	30748	C-type lectin domain family 1, member A	30748	CLEC1A	C-type lectin domain family 1, member A	51267	12	n/a	n/a	1.43e-18	1.829	30748	0	-0.766	-0.8227	0.3373	0	0	0.107	0.5536	0	0	0	0	0	-0.8112	1.0085	0.654	0.2893	-0.6441	0.833	-0.2039	0.1377	0.0323	0.0241	-0.5015	0.1008	1.2663	-0.0573	0	-0.2835	1.0926	-0.8329	0	0.7415	0.2898	-0.3637	-0.0402	0
796	33782	family with sequence similarity 105, member A	33782	FAM105A	family with sequence similarity 105, member A	54491	5	n/a	n/a	1.56e-26	1.828	33782	0.9082	-0.1762	-0.4277	0.4688	0.315	0.5824	-0.4767	0.4899	-0.334	0.9154	0.5729	0.1769	0.6934	0.3354	0.2737	0.0214	0.0267	0.9246	-0.3122	-0.5175	0.0952	-0.5818	0.437	1.027	0.6567	1.3505	1.3414	0.2971	0.877	0.8128	0.3643	-0.0102	-0.1962	-0.07	-0.1395	-0.0865	1.1696
797	25801	dynamin 3	25801	DNM3	dynamin 3	26052	1	n/a	n/a	2.27e-06	1.828	25801	2.2664	1.7306	1.2217	1.4167	1.5877	2.0664	1.2635	0.7129	1.4291	1.8562	2.2008	2.0774	1.1932	1.0094	1.8437	1.4824	1.2498	2.1964	1.2327	0.9575	1.1867	1.0358	0.0912	-0.2106	1.6814	0.2201	1.2652	0.8315	1.4993	1.5463	0.8965	1.1062	0.6203	0.7686	0.8872	0.2491	-0.7776
798	329	baculoviral IAP repeat containing 5	329	BIRC5	baculoviral IAP repeat containing 5	332	17	n/a	n/a	4.48e-06	1.828	329	0	-2.4955	-1.9753	0.0728	-1.2793	-2.3682	-1.8495	-1.2808	-2.2262	-2.2218	-2.4189	-2.3915	-0.5723	-0.5851	-1.3765	-1.5826	-2.2682	0	1.097	-0.0584	0.0027	-0.0787	1.198	0.5916	-0.377	-0.748	-0.5996	0.7406	0.281	0.7975	-0.3339	-0.5174	1.1965	-0.5149	0.4183	0.8385	0.8292
799	22877	cytoplasmic linker associated protein 2	22877	CLASP2	cytoplasmic linker associated protein 2	23122	3	n/a	n/a	4.34e-11	1.828	22877	1.9617	1.4018	0.6776	0.7981	1.1878	1.6029	0.6988	1.0631	1.9925	2.3395	1.952	1.5177	1.0342	0.7535	1.7013	1.3574	1.2285	2.2945	1.1731	0.309	0.8966	0.7574	-0.0777	0.1396	1.5716	0.3288	0.8996	0.837	1.4871	1.1396	0.8587	1.0987	0.8182	0.3808	0.5828	0.3689	-1.1571
800	30893	actin-like 6B	30893	ACTL6B	actin-like 6B	51412	7	n/a	n/a	4.15e-08	1.826	30893	1.3662	2.4488	3.0317	1.8178	2.2428	1.9064	2.1058	2.314	2.2996	1.6995	1.5435	2.3025	1.6452	1.5278	1.9886	1.9407	2.3264	1.7843	1.4917	1.7451	1.4149	1.6411	0.0264	0.3369	1.6092	1.2448	1.1655	1.7955	1.1707	1.044	1.49	1.2568	1.5721	1.4472	1.2121	1.6053	-0.5609
801	22912	septin 6	22912	2020-09-06	septin 6	23157	X	n/a	n/a	7.87e-11	1.826	22912	0.2198	1.5989	2.0171	0.5717	0.4308	0.2562	0.72	0.9421	1.1603	0.4788	0.6537	0.177	-0.0988	0.7119	0.2018	-0.1121	0.9627	0.9897	0.5854	0.9791	-0.2476	0.1018	-0.5364	0.4415	0.3438	0.4799	-0.4796	-1.6993	0.0518	-0.5646	-0.1317	0.023	1.3517	0.117	-0.5515	-0.4285	-0.1216
802	30685	nucleolar and spindle associated protein 1	30685	NUSAP1	nucleolar and spindle associated protein 1	51203	15	n/a	n/a	5.3e-07	1.826	30685	-2.745	-2.5127	-2.7579	-0.7021	-2.5441	-2.7448	-2.6677	-2.0611	-3.2561	-2.8366	-3.2008	-2.8255	-0.4594	-0.6012	-1.6362	-1.4263	-1.8692	-3.2035	0.4589	-0.2182	0.4543	0.235	0.2878	0.3293	-0.2189	-0.1709	-0.7233	0.6157	0.5941	1.1749	-0.5287	-0.2264	0.5848	-0.1216	0.3023	0.3424	0.5263
803	23248	hairy/enhancer-of-split related with YRPW motif 2	23248	HEY2	hairy/enhancer-of-split related with YRPW motif 2	23493	6	n/a	n/a	8.62e-10	1.825	23248	-0.2791	-1.6414	-1.3633	-0.666	-0.7541	-0.4669	-0.496	-0.6956	-1.1695	-0.1363	-0.9621	-0.5632	0.0979	-0.3005	-0.3964	-0.6125	-1.2851	-1.4772	-0.2707	-0.5239	-0.1646	-0.586	-0.019	-0.1379	0.1415	0.2906	0.4481	0.2346	1.0176	1.1109	-0.5526	-0.63	-0.0484	-0.5665	-0.4214	0.0982	0.0418
804	1492	CTP synthase 1	1492	CTPS1	CTP synthase 1	1503	1	n/a	n/a	2.77e-16	1.824	1492	0.1455	0.1386	0.6536	0.6167	0.7697	-0.7164	0.2952	0.0478	-0.7353	0.6808	0.2672	0.3263	0.2013	-0.5576	0.3093	-0.5325	-0.0197	-0.2803	1.1047	-0.2578	0.0966	0.7999	-0.3506	0.0012	0.1333	-1.0695	-0.6575	0.2367	-0.9946	-0.623	0.246	0.2077	0.8704	0.4547	0.1594	0.2474	-0.1101
805	119625	RAB15, member RAS oncogene family	119625	RAB15	RAB15, member RAS oncogene family	376267	14	n/a	n/a	1.42e-20	1.824	119625	0.5889	2.2823	3.5383	2.6077	2.4465	0.4138	2.6049	2.6896	1.5365	1.7161	0.2682	0.8378	1.1499	1.7874	2.8532	0.8768	1.6563	1.6088	1.3664	1.4517	0.6655	1.5368	0.0845	0.6072	1.3168	0.681	0.6579	0.766	1.3133	1.1182	0.6131	0.2146	1.3343	1.1362	2.4235	1.374	-0.0928
806	2901	glutamate receptor, metabotropic 8	2901	GRM8	glutamate receptor, metabotropic 8	2918	7	n/a	n/a	4.3e-18	1.823	2901	0.4201	0.2051	0.4867	0.3759	-0.0357	0.3501	-0.1324	-0.1832	0.3266	0.3685	1.0004	0.8849	-0.2212	-0.1318	0.3821	-0.2016	0.0218	0.7317	-0.2319	-0.0752	0.0024	-0.3926	0.1576	-0.342	-0.0528	-0.6233	0.2428	0.2339	0.1368	0.3735	-0.2606	0.032	-0.2804	-0.216	-0.2416	-0.4859	-0.4977
807	30347	neurotrimin	30347	NTM	neurotrimin	50863	11	n/a	n/a	3.63e-07	1.822	30347	1.5065	1.8397	1.6494	0.5837	1.6121	1.3613	1.7022	1.1011	1.6749	1.2187	1.5964	1.3488	0.9767	1.0019	1.2324	1.577	1.5858	1.44	0.9305	1.5351	0.8369	1.6593	-0.6539	-0.3868	0.8553	1.0638	1.2821	0.8774	0.7003	0.4043	1.1849	1.0894	1.0206	0.9428	0.4926	0.6375	-0.4106
808	214	aldehyde dehydrogenase 2 family (mitochondrial)	214	ALDH2	aldehyde dehydrogenase 2 family (mitochondrial)	217	12	n/a	n/a	6.36e-15	1.821	214	1.7349	2.1815	2.0769	0.7702	0.8331	0.8886	1.4925	2.0351	1.1895	0.4133	1.236	1.3061	1.5271	1.6126	1.5199	1.0897	1.2888	1.2553	1.4318	1.4611	1.3982	1.1891	0.0729	0.6415	0.9757	1.8698	1.7551	1.27	1.3206	1.4228	0.6053	0.6968	0.6848	1.5138	0.5592	0.603	0.3151
809	3906	lecithin-cholesterol acyltransferase	3906	LCAT	lecithin-cholesterol acyltransferase	3931	16	n/a	n/a	6.02e-11	1.821	3906	-0.4951	-0.2233	0.3728	0.069	-0.179	-1.0434	0.9782	0.0026	-0.4352	-0.9266	-0.692	0.4926	0.7145	1.3487	0.3147	-0.0233	0.189	-0.5275	1.1078	1.7066	1.0166	0.571	0.6879	0.385	0.3629	0.9744	-0.9512	2.5738	1.0443	1.8205	0.6111	1.0941	-0.3281	1.9323	2.5115	1.3612	1.0262
810	6391	serine/arginine-rich splicing factor 2	6391	SRSF2	serine/arginine-rich splicing factor 2	6427	17	n/a	n/a	1.15e-20	1.82	6391	0.6827	0.6768	-0.2098	0.2283	0.6729	0.5556	-0.3438	-0.9155	0.4437	0.0235	0.7484	0.4187	0.4926	-0.2797	0.0629	0.9009	0.7812	0.8708	0.1729	0.0205	0.2469	-0.3212	0.5543	0.4849	0.3112	-0.1898	0.1835	0.4123	0.121	0.4324	0.0902	0.5064	-0.6667	-0.3706	0.3424	0.1226	0.4639
811	4718	neurofilament, heavy polypeptide	4718	NEFH	neurofilament, heavy polypeptide	4744	22	n/a	n/a	5.13e-16	1.819	4718	2.4412	3.271	3.265	2.4103	2.387	2.3805	3.1588	0.833	2.7188	1.7314	3.3225	2.962	1.9772	1.4572	2.3451	2.1638	3.2784	2.3882	2.0981	2.9315	2.0626	2.0531	0.255	1.0432	1.5145	1.2142	2.0159	2.5111	2.1688	1.2389	1.9811	0.9146	2.1074	1.5226	1.0607	1.5198	0.0228
812	80414	beta 1,3-galactosyltransferase-like	80414	B3GALTL	beta 1,3-galactosyltransferase-like	145173	13	n/a	n/a	1.42e-15	1.819	80414	0.0898	0.5888	-0.2286	0.175	-0.0394	0.4704	-0.1052	-0.6171	-0.0006	0.4676	0.8528	-0.0786	1.2764	0.0127	0.0642	-0.0592	0.0706	0.5579	0.1475	0.1283	0.214	-0.3608	0.2389	-0.1989	1.2647	1.969	1.1405	-0.9147	0.4562	-0.0431	1.281	1.4144	-0.3972	0.6702	1.1095	0.7751	-0.6929
813	6752	cyclin-dependent kinase-like 5	6752	CDKL5	cyclin-dependent kinase-like 5	6792	X	n/a	n/a	7.48e-20	1.818	6752	2.7584	2.8779	3.0515	1.0023	1.3289	1.5279	2.9896	1.5514	2.4919	2.8072	2.4409	2.0494	2.1145	1.6644	2.5131	1.8383	2.1941	2.4722	0.7992	2.3713	1.4601	1.9429	-0.7974	-0.3428	1.5006	1.4881	1.032	1.1158	1.5936	0.8283	1.3064	1.4641	1.4532	1.1316	0.7452	1.3232	-1.0699
814	94047	uncharacterized LOC283683	94047	LOC283683	uncharacterized LOC283683	283683	15	n/a	n/a	5.58e-11	1.818	94047	3.1017	2.6881	2.1537	1.8664	2.0061	2.7921	2.2939	2.6043	2.5737	2.4945	3.2201	2.9546	1.5774	1.2175	2.0809	2.4189	2.5662	2.8386	1.7303	2.188	1.8028	1.8118	0.0349	0.5817	2.2613	0.8715	2.1235	1.1933	1.7676	0.6757	2.0849	1.2954	1.4533	1.5625	1.0288	0.6604	-0.2168
815	78450	dachshund homolog 2 (Drosophila)	78450	DACH2	dachshund homolog 2 (Drosophila)	117154	X	n/a	n/a	3.06e-14	1.817	78450	2.9469	3.3532	1.9973	1.2371	2.2993	3.4288	2.4862	1.8563	2.347	2.9678	3.0326	3.0498	2.2199	1.9553	2.7995	2.8141	2.5607	3.1508	1.4295	1.7384	1.7535	1.6879	0.5077	0.4189	2.4382	1.4427	3.0491	1.0558	1.5339	1.2104	2.0708	2.0935	0.7597	2.0208	1.1639	1.2737	0
816	4579	v-myb myeloblastosis viral oncogene homolog (avian)-like 2	4579	MYBL2	v-myb myeloblastosis viral oncogene homolog (avian)-like 2	4605	20	n/a	n/a	3.56e-10	1.817	4579	0	0	-1.6022	-1.3205	-1.6726	-1.5905	-1.6324	0	0	0	0	-1.5098	0.072	-0.8584	-1.1327	-1.4583	-1.2528	0	0.6559	-0.1062	0.4454	-0.0816	0.4796	-0.2944	-0.8	-0.7875	-1.5847	-1.0004	-1.1544	0.1389	-0.981	-0.0039	1.0405	0.1664	0.7744	0.6861	0.4329
817	885	cyclin A2	885	CCNA2	cyclin A2	890	4	n/a	n/a	3.86e-08	1.817	885	-1.8373	-1.8635	-1.7687	-0.5603	-2.1637	-1.8751	0	0	0	-1.4451	-1.6506	-2.0617	-1.1536	-1.6045	-1.6086	-1.7222	-1.9546	-1.9341	0.0821	-0.889	-0.0145	-0.2324	0.4056	0.3753	-0.8639	-0.9264	-1.6277	-0.514	-0.5497	-0.1015	-0.5635	-0.5856	0.48	-0.9818	0.1867	0.0984	0.5251
818	9359	melanoma antigen family D, 1	9359	MAGED1	melanoma antigen family D, 1	9500	X	n/a	n/a	1e-12	1.817	9359	0.2667	1.0941	1.4378	-0.2149	0.562	0.0648	1.0817	0.3025	0.7863	0.2587	0.3595	0.573	0.7303	1.229	0.312	0.0877	0.4768	-0.3455	0.3154	0.5069	-0.0208	-0.1969	0.4647	0.3543	0.0703	0.2422	-0.2249	1.5607	0.6001	0.6633	0.6892	0.6573	1.015	0.9809	1.4342	2.2513	-0.0545
819	25627	matrix-remodelling associated 5	25627	MXRA5	matrix-remodelling associated 5	25878	X	n/a	n/a	1.37e-08	1.817	25627	0	-0.9494	-0.9738	-0.0935	-0.8247	0	-0.8854	-0.6655	-0.7994	-0.639	-0.9703	-0.9342	-0.7976	-0.9029	-0.8707	-0.7937	-0.8617	-0.9583	-0.9346	-0.8206	-0.388	-0.6849	-0.296	-0.2313	-0.8086	-0.8284	-0.8878	-0.5332	-0.9006	-0.8077	-0.8493	-0.6811	-0.6758	-0.6342	0.25	-0.263	0.1108
820	5966	regulator of G-protein signaling 3	5966	RGS3	regulator of G-protein signaling 3	5998	9	n/a	n/a	8.19e-11	1.816	5966	-1.5695	-0.7109	-0.2826	-0.0405	0.2432	-1.059	-0.2302	-0.2789	-1.4352	-0.7513	-0.3471	-1.0661	0.3992	0.0507	-0.5399	-0.411	0.0099	-0.1775	-0.16	0.1494	0.2614	-0.1601	0.528	0.123	-0.7731	-0.0047	-0.1585	-0.1937	-0.6616	-0.557	-1.2899	-1.082	0.1592	-0.2354	-0.3455	-0.5196	-0.4066
821	22605	cytoplasmic polyadenylation element binding protein 3	22605	CPEB3	cytoplasmic polyadenylation element binding protein 3	22849	10	n/a	n/a	5.39e-16	1.816	22605	2.9256	2.267	1.7838	1.7484	2.3782	2.5434	2.0703	2.151	2.6263	2.7639	2.8355	2.979	1.9838	1.6029	2.1068	2.2078	2.3982	2.7448	1.4576	1.973	0.7899	1.9529	-0.1741	0.7028	2.8499	0.749	1.8835	1.4415	2.0522	2.3865	1.5607	2.0042	1.6069	1.1459	0.5342	0.4897	-0.4192
822	34433	leucine rich repeat containing 8 family, member D	34433	LRRC8D	leucine rich repeat containing 8 family, member D	55144	1	n/a	n/a	7.11e-15	1.816	34433	1.674	0.2588	-0.3087	0.8885	0.343	-0.081	-0.7674	-0.6676	-0.4285	0.532	1.5321	0.5388	-0.0324	-0.4419	0.1187	-0.0856	-0.5213	-0.0258	1.0039	-0.0033	0.7283	0.5807	0.0745	-0.0447	0.6574	0.2359	0.5578	0.5884	0.4841	1.0079	0.3518	0.7197	-0.4147	-0.5669	-0.1953	-0.3098	-0.043
823	80861	apoptosis-inducing factor, mitochondrion-associated, 3	80861	AIFM3	apoptosis-inducing factor, mitochondrion-associated, 3	150209	22	n/a	n/a	1.4e-13	1.815	80861	2.7448	2.4791	3.2132	0.2618	1.7926	2.2684	2.4632	3.2939	2.3132	2.018	2.0742	2.4286	2.2765	2.0002	2.6178	2.8308	2.5027	2.4434	2.2809	2.2086	1.9868	1.945	-0.5902	-0.5997	1.3887	2.0455	1.4576	0.8176	0.329	0.7945	1.5434	1.5955	0.7091	0.7369	0.7111	0.685	-0.2624
824	9358	myotilin	9358	MYOT	myotilin	9499	5	n/a	n/a	7.01e-13	1.814	9358	2.1758	1.136	1.1636	0.8289	1.4604	1.1648	0.6254	1.5122	-0.1741	0.7357	0.9288	0.9212	-0.3695	0.359	1.173	0.8087	1.0552	1.6084	1.3256	0.6669	1.5915	0.9906	0.0479	-0.8341	1.0358	0.423	0.2919	0.8965	1.9682	2.8937	0.7112	0.793	0.22	0.6162	-0.4289	0.264	-0.5105
825	3751	potassium channel, subfamily K, member 2	3751	KCNK2	potassium channel, subfamily K, member 2	3776	1	n/a	n/a	3.34e-18	1.813	3751	1.4396	0.4839	1.1695	0.9656	0.9287	0.5695	0.6815	0.611	1.7928	2.2033	1.4729	1.2592	1.206	1.5175	1.867	1.1719	0.7313	0.4152	1.0647	0.3913	-0.0991	0.4051	-0.1718	-0.3167	1.7945	1.0929	1.5096	2.1262	2.1724	1.295	1.2686	1.5786	-0.4209	0.695	0.217	0.3871	-1.0426
826	3143	heme oxygenase (decycling) 2	3143	HMOX2	heme oxygenase (decycling) 2	3163	16	n/a	n/a	3.07e-14	1.813	3143	-0.2618	1.3716	3.2129	1.516	1.5721	0.7632	1.7601	1.8342	1.853	0.8608	0.6326	1.1097	1.1127	1.5459	2.0056	0.7956	1.7079	0.9593	0.3915	1.4265	0.4914	0.517	0.7674	0.5272	0.1918	0.5238	0.1291	1.5931	0.7594	0.6039	0.6703	-0.0434	1.3139	0.8668	1.6857	1.4211	-0.5739
827	41533	NDRG family member 4	41533	NDRG4	NDRG family member 4	65009	16	n/a	n/a	7.42e-08	1.813	41533	1.6081	2.2108	2.6935	0.9204	1.0653	1.3487	2.0263	1.6515	1.9484	1.7414	1.6089	1.3484	1.5923	1.7677	1.8399	1.4575	1.9832	1.5355	0.9693	1.9128	1.5145	1.5232	-0.0191	-0.0057	1.2485	1.3003	1.0068	1.5664	1.4516	0.9255	1.219	0.9569	1.1094	1.4983	1.0826	1.3429	-0.3928
828	3807	kinesin family member 11	3807	KIF11	kinesin family member 11	3832	10	n/a	n/a	1.06e-10	1.812	3807	-1.0956	-1.5366	-1.256	-0.4156	-1.6087	-1.6853	-1.4802	-1.3418	-1.8624	-1.1807	-1.2232	-1.0006	-0.5706	-0.7272	-1.7047	-1.3313	-1.8152	-1.6357	-0.9278	-0.4891	-0.0911	-0.6721	0.0974	0.3704	-0.767	-0.5701	-0.7371	-0.2622	0.2641	0.9159	-0.8949	-0.9435	-0.4276	-1.1024	-0.3616	-1.0111	0.1756
829	36741	solute carrier family 12 (potassium/chloride transporter), member 5	36741	SLC12A5	solute carrier family 12 (potassium/chloride transporter), member 5	57468	20	n/a	n/a	1.39e-14	1.811	36741	3.5951	3.5868	3.1891	1.9871	2.5912	3.0628	3.2238	1.8769	2.2066	2.3183	3.4773	3.2967	1.9466	1.7072	2.3282	2.5851	2.3108	3.1338	1.8183	2.782	1.9339	2.468	0.2745	0.6815	2.2419	1.5826	2.7155	1.2984	1.7097	1.2129	2.088	2.2529	1.6571	1.979	1.3932	0.8223	-0.4734
830	953	CD40 molecule, TNF receptor superfamily member 5	953	CD40	CD40 molecule, TNF receptor superfamily member 5	958	20	n/a	n/a	4.33e-08	1.811	953	-0.1447	-0.5958	0.226	0.568	0.7343	-0.0292	0.0588	0.0759	-0.8848	-0.9509	-1.0906	-1.1953	-0.1407	-0.0232	-0.434	-0.1659	-0.1706	-0.3267	-0.3193	-1.0344	-0.3523	-1.0604	0.3341	0.8304	-0.6241	0.6983	-1.0128	-0.0776	-0.2486	-0.9758	-0.1822	0	0.4366	-0.0279	-0.1872	0.2255	0.9319
831	79238	chromosome 1 open reading frame 122	79238	C1orf122	chromosome 1 open reading frame 122	127687	1	n/a	n/a	1.65e-15	1.809	79238	0.8563	0.4255	-0.3449	0.3917	0.7112	1.274	0.1644	0.0848	-0.3937	-0.4019	0.8143	0.6766	-0.2499	0.2077	0.0136	0.6504	0.0854	-0.0259	0.6721	-0.0626	0.8164	-0.0549	0.723	0.529	0.7611	-0.7128	0.6122	0.3189	0.1135	0.4275	0.8853	1.2203	0.0402	0.4912	0.9834	0.0437	1.4786
832	2544	gamma-aminobutyric acid (GABA) A receptor, beta 1	2544	GABRB1	gamma-aminobutyric acid (GABA) A receptor, beta 1	2560	4	n/a	n/a	1.53e-07	1.809	2544	1.9681	2.2142	2.3169	1.6801	1.9219	2.0122	2.2991	1.8665	2.1153	2.1133	1.9788	1.8341	2.3292	1.9647	1.9599	1.7115	1.956	1.9667	1.4687	2.0263	1.1438	2.0312	0.394	0.6378	2.2918	1.6053	1.5293	1.3567	1.8741	1.2299	1.4576	1.9779	1.5848	1.9309	1.9755	1.7241	-0.4964
833	133462	unc-13 homolog C (C. elegans)	133462	UNC13C	unc-13 homolog C (C. elegans)	440279	15	n/a	n/a	8.24e-18	1.808	133462	3.2375	2.429	2.6264	2.0172	2.1498	3.4945	2.6774	2.9163	2.442	2.5509	3.284	3.3882	1.9377	1.495	2.4778	1.8302	2.2551	3.0266	2.6097	2.0268	1.901	2.0841	0.3865	0.2051	2.4939	2.1011	2.8249	0.1443	1.3853	0.2969	1.9168	2.2973	1.8698	1.5821	1.0549	0.7066	-0.4086
834	184	apelin receptor	184	APLNR	apelin receptor	187	11	n/a	n/a	9.47e-05	1.808	184	-1.0521	-1.0063	-0.3727	0.7029	0.2662	-2.018	-0.7459	-1.8107	-1.7613	-0.546	-1.959	-1.4966	1.1144	1.3015	-0.2514	-0.2575	-0.7503	-0.6633	-0.5873	0.2214	0.4499	0.515	0.25	0.1775	0.0595	1.4482	0.6989	0	-1.7791	0.7694	-0.1325	-0.2098	0.0522	1.3072	1.3937	1.4557	0.8646
835	9784	kinesin family member 14	9784	KIF14	kinesin family member 14	9928	1	n/a	n/a	2.04e-09	1.808	9784	-1.625	-1.9382	-1.8919	-0.929	-1.7219	-1.541	-1.8367	-1.848	-1.9386	-1.5962	-1.747	-1.8886	-0.6667	-1.4016	-1.5198	-1.5945	-1.5321	-1.7673	0.0837	-0.8952	-0.0087	-0.3059	-0.4928	0.2445	-1.0569	-0.8515	-1.1713	-0.3981	0.4682	0.9502	-1.1015	-0.9114	-0.3487	-0.6792	0.0729	-0.4566	0.1376
836	22651	rabphilin 3A homolog (mouse)	22651	RPH3A	rabphilin 3A homolog (mouse)	22895	12	n/a	n/a	7.19e-10	1.807	22651	0.6526	2.775	3.1899	0.9377	0.352	0.4491	3.0856	1.8384	2.0984	0.9534	1.0522	1.5949	1.0205	0.8473	1.9744	1.2872	2.2237	1.4364	0.8584	2.1772	1.5627	1.3035	-0.632	-0.2672	0.7146	0.9812	1.1225	1.1764	1.1326	0.1891	0.6342	0.0681	1.6592	1.0158	1.1113	1.8322	1.1113
837	34162	palmdelphin	34162	PALMD	palmdelphin	54873	1	n/a	n/a	5.87e-06	1.806	34162	-0.5454	-0.3294	-1.5228	0.3112	-0.0598	-0.5569	-0.0409	-0.2535	-0.9889	0.1464	-0.8402	-0.9666	-0.0629	-0.4289	-0.6527	-0.0471	-0.5877	-0.3773	0.0465	-0.6323	-1.0001	-0.0052	-0.6523	-0.6266	0.1817	1.0428	0.8662	-0.582	0.5191	-0.0442	-0.4987	-0.7163	0.2608	-0.0591	-0.6531	-0.4741	1.0678
838	36740	hedgehog acyltransferase-like	36740	HHATL	hedgehog acyltransferase-like	57467	3	n/a	n/a	1.95e-06	1.806	36740	1.4641	2.503	3.0654	1.2786	1.9404	2.1974	2.1549	2.9436	1.532	1.6183	1.6358	1.868	1.9521	2.1081	2.3505	2.0178	2.1134	1.6076	2.1098	2.3501	2.0834	1.8937	-0.1386	1.0562	1.6486	1.288	0.9841	0.9144	0.7509	0.7136	1.4398	1.3493	2.1963	1.0271	0.7372	1.4128	0.7211
839	58526	LSM domain containing 1	58526	LSMD1	LSM domain containing 1	84316	17	n/a	n/a	2.39e-19	1.805	58526	2.5116	1.6401	-0.1607	0.1279	0.2701	3.02	1.3882	1.2873	0.9059	0.1347	2.1211	2.2327	0.3958	0.2574	0.3884	2.1347	1.4273	1.1618	0.5746	0.2421	0.5734	0.5956	0.0434	-0.2407	1.9016	0.5726	2.3971	0.6566	0.3065	0.6781	1.9528	1.7052	0.3614	0.283	0.2274	-0.0943	1.4707
840	2280	forkhead box C1	2280	FOXC1	forkhead box C1	2296	6	n/a	n/a	1.84e-10	1.805	2280	-0.8046	-0.4611	-1.0416	-0.114	-0.5358	-0.7867	0.0772	-0.1822	-0.8318	0.1785	-0.789	-1.1023	-0.9923	-0.4644	-0.3516	-0.0846	-0.2425	-0.3748	-0.2373	-1.1148	-0.7847	-1.088	-0.1096	-0.0452	-0.2051	0.8792	-0.2403	-0.3984	-0.0679	-0.092	-0.2526	-0.199	-0.2041	-0.4193	-0.3517	-0.3052	-0.2641
841	789	calbindin 1, 28kDa	789	CALB1	calbindin 1, 28kDa	793	8	n/a	n/a	9.15e-10	1.805	789	2.9191	3.02	1.9826	2.7946	2.2796	2.8048	2.1634	2.9753	2.8976	2.8561	2.4668	2.9876	1.9158	1.2361	2.2496	2.4874	1.2989	2.5568	0.8222	1.4867	0.8247	1.1688	0.0166	-0.166	0.6043	1.4584	2.4628	1.4167	1.4983	0.6589	2.3161	2.2758	0.4646	0.7786	0.5775	0.7296	-0.5871
842	10584	retinoic acid induced 2	10584	RAI2	retinoic acid induced 2	10742	X	n/a	n/a	7.27e-24	1.805	10584	1.6866	2.5071	1.0206	0.8836	1.4913	0.5613	1.5357	0.3577	0.8956	1.1493	2.4332	1.4683	0.161	1.3091	1.6113	1.1117	1.1216	1.284	2.1613	1.1905	1.1979	0.5956	-1.1582	0.1772	1.3976	0.7718	1.0894	-0.6437	0.0901	0.725	0.9196	-0.0699	0.6145	0.2219	1.0586	-0.6535	-1.1857
843	79513	sodium channel and clathrin linker 1	79513	SCLT1	sodium channel and clathrin linker 1	132320	4	n/a	n/a	6.5e-14	1.805	79513	2.219	0.2307	-1.5968	-0.1062	0.2453	0.131	-0.6128	0.1035	0.4947	0.8677	1.2593	0.5654	0.2064	-0.56	-0.0163	1.0411	0.3418	1.7882	0.7143	-0.4846	0.1438	0.4338	-0.4286	-0.665	-0.1355	0.5597	0.6991	0.402	0.7358	0.0127	0.2624	0.0064	-1.1714	0.1066	-0.1806	-0.5445	-1.4155
844	10397	protein C receptor, endothelial	10397	PROCR	protein C receptor, endothelial	10544	20	n/a	n/a	1.64e-06	1.804	10397	0	-1.3011	-1.3045	1.2763	-0.6474	-0.492	-0.9657	-0.1173	-0.5698	-1.1148	-1.1621	-0.8265	0.1872	-0.0984	-0.198	-0.3759	0.1632	-1.4713	0.1567	-0.872	-0.2712	-0.7974	1.2256	1.3454	-0.2117	1.0105	0.1747	0.2066	-0.3281	-0.2201	-0.0347	-0.2291	0.641	-0.5256	-0.701	0.0703	1.2407
845	6361	SEC14-like 1 (S. cerevisiae)	6361	SEC14L1	SEC14-like 1 (S. cerevisiae)	6397	17	n/a	n/a	6.34e-17	1.803	6361	0.526	0.3418	0.4295	-0.3304	0.478	1.0434	0.7427	1.1144	1.2952	1.2285	0.7919	0.6292	0.2323	-0.2199	0.5007	0.9156	1.0183	0.7034	-0.1664	0.6964	0.7457	0.6777	-1.0119	0.0666	0.6444	1.2694	0.9908	-0.0292	1.0575	0.2296	1.3003	1.2421	0.1622	0.019	-0.6839	-0.6668	-0.1227
846	34069	non-SMC element 4 homolog A (S. cerevisiae)	34069	NSMCE4A	non-SMC element 4 homolog A (S. cerevisiae)	54780	10	n/a	n/a	2.41e-19	1.803	34069	1.6555	0.4048	-1.441	0.5181	-0.0971	0.909	-0.3674	-1.1774	-0.7235	-0.6807	0.5524	0.1931	-0.2483	0.4698	0.6247	-0.854	-0.6427	1.3754	0.7812	-0.616	1.0319	-0.1225	-0.1492	0.0931	0.2778	-0.8168	-0.3535	-2.1903	-2.301	-0.4484	0.8234	0.414	-1.0199	-0.761	0.1098	-0.6227	-1.5203
847	9474	TNF receptor-associated factor 4	9474	TRAF4	TNF receptor-associated factor 4	9618	17	n/a	n/a	5.19e-13	1.802	9474	-1.2715	-1.2458	-1.5564	-0.912	-0.7612	-0.7091	-1.0031	-1.2646	0.1096	-0.402	-1.771	-1.8236	0.0738	0.7628	-1.1652	-1.8045	-1.1284	-2.0687	1.0338	0.0168	0.3726	0.4128	0.6648	-0.4511	0.1748	-0.4579	-1.1828	0.4684	-0.0296	0.3781	-0.5648	-0.3182	0.4213	-0.4796	1.1572	1.0173	0.2958
848	2231	fibroblast growth factor 1 (acidic)	2231	FGF1	fibroblast growth factor 1 (acidic)	2246	5	n/a	n/a	6.57e-06	1.801	2231	-0.0503	-0.1529	0.5757	1.8451	1.3461	-0.0736	-0.0883	0.4292	0.5318	0.8865	0.6144	0.4556	1.0732	0.7991	1.0054	0.8108	1.426	0.8072	1.2802	0.985	1.2895	0.9195	0.5885	0.2388	0.5419	1.1268	0.6992	0.162	0.5814	0.31	0.8282	1.1012	1.5525	0.5459	0.4904	0.7392	0.1417
849	2207	farnesyl-diphosphate farnesyltransferase 1	2207	FDFT1	farnesyl-diphosphate farnesyltransferase 1	2222	8	n/a	n/a	1.94e-20	1.801	2207	0.9938	1.8616	1.9417	1.7925	1.3614	1.2015	1.6908	2.7745	2.0367	1.0063	1.5993	1.6183	1.3222	1.122	0.8429	1.4133	1.3608	1.2105	2.3244	0.7081	0.8429	0.6953	0.362	0.1894	0.8401	-0.0894	0.3735	1.9698	1.3091	1.6396	0.5606	-0.2537	1.1754	0.1938	0.9292	0.8892	-0.3893
850	6542	solute carrier organic anion transporter family, member 1A2	6542	SLCO1A2	solute carrier organic anion transporter family, member 1A2	6579	12	n/a	n/a	1.19e-20	1.8	6542	2.5144	1.5561	1.9119	0.4393	0.8526	2.0267	1.2266	0.8081	0.5771	0.8544	2.4833	1.8822	0.3674	0.8939	0.9752	1.0233	1.8334	2.5233	2.3432	1.6068	2.1585	1.3841	-0.6107	-1.137	2.1946	1.8265	2.0377	0.37	1.8447	1.2591	0.3577	0.6865	0.8409	0.6995	-0.5139	-0.0949	-0.391
851	57297	transmembrane protein 163	57297	TMEM163	transmembrane protein 163	81615	2	n/a	n/a	4.15e-07	1.799	57297	1.2551	1.0222	0.8517	0.6927	0.6494	1.3449	0.4137	0.9809	1.3767	0.5045	1.3852	0.4318	0.1244	0.443	0.7443	0.1702	0.3787	0.4347	0.9978	0.7475	0.1936	1.1782	0.3517	0.6355	0.3755	-0.3513	0.335	0.9923	0.4784	1.4031	-0.1228	-0.5176	0.261	-0.4609	0.7381	0.3098	-0.0517
852	151628	Purkinje cell protein 4 like 1	151628	PCP4L1	Purkinje cell protein 4 like 1	654790	1	n/a	n/a	1.85e-11	1.799	151628	1.6019	1.8867	3.299	1.8736	1.8468	1.7399	2.4985	2.0064	2.9863	2.8372	2.3678	2.0649	2.2543	2.3099	3.0212	2.5638	3.2164	2.8231	1.5905	2.1532	1.1126	1.7773	0.0819	-0.016	1.6152	1.3749	1.8164	1.9547	2.2124	1.7603	2.5019	1.9946	2.385	1.7584	2.475	2.6774	-0.4402
853	5330	plexin A2	5330	PLXNA2	plexin A2	5362	1	n/a	n/a	1.03e-27	1.798	5330	0.1935	1.7934	2.0403	0.0106	0.8646	-0.208	1.3681	0.7299	0.7444	0.2688	0.389	0.4014	0.5764	0.9506	0.139	0.6388	0.8272	0.203	0.3671	1.9783	1.2018	1.6774	-0.9483	0.2186	0.5314	0.4391	0.3021	0.8567	0.9237	-0.2047	0.6356	0.0904	0.974	0.7193	-0.3806	-0.5358	-0.5765
854	95	acylphosphatase 2, muscle type	95	ACYP2	acylphosphatase 2, muscle type	98	2	n/a	n/a	1.01e-12	1.797	95	1.7646	1.4193	1.5467	0.8231	1.097	2.3058	1.2526	1.3676	1.9589	1.9616	1.996	2.0803	1.1123	1.0397	1.7943	1.7702	1.8604	1.7948	1.137	0.9459	1.2348	0.5188	0.219	0.0783	1.882	1.3555	2.039	0.7383	0.9484	0.0446	1.6937	1.8763	0.6558	0.6159	1.1627	1.2373	0.7765
855	41419	von Willebrand factor A domain containing 1	41419	VWA1	von Willebrand factor A domain containing 1	64856	1	n/a	n/a	1.17e-08	1.797	41419	-0.1943	-0.4205	-0.5818	0.2637	-0.1672	-0.9941	-0.7127	-0.8088	-1.2125	-1.4919	-0.5591	-0.3745	-0.7523	-0.1879	-0.7811	-0.6125	-0.4526	-0.6922	-0.7343	-0.0963	0.7832	0.3687	0.098	0.6044	-0.5228	-0.4993	-0.3256	-1.4294	-1.2754	-0.9521	-0.9322	-0.8396	-0.063	0.1974	0.3168	-0.9945	0.5663
856	25783	interaction protein for cytohesin exchange factors 1	25783	IPCEF1	interaction protein for cytohesin exchange factors 1	26034	6	n/a	n/a	1.43e-17	1.797	25783	3.5527	3.3117	3.4031	2.5653	1.9139	2.4707	3.0109	2.4756	3.0375	2.3269	3.3051	3.1717	1.2411	1.507	2.1338	2.299	2.3703	2.9773	2.0639	2.4463	1.7617	2.185	0.9573	0.9181	2.2461	1.482	1.5199	1.0627	1.2479	0.8502	1.7201	1.7826	1.7238	1.9842	0.7087	1.4246	0.0583
857	33973	MANSC domain containing 1	33973	MANSC1	MANSC domain containing 1	54682	12	n/a	n/a	1.28e-16	1.796	33973	1.1505	1.0191	0.8315	1.6267	1.3469	1.0489	1.1091	1.4275	1.6767	0.6844	0.8649	1.4381	0.41	1.0286	-0.1816	1.2384	0.8033	0.4192	1.2259	0.5097	0.5435	0.133	0.4058	-0.0105	0.7808	0.2643	0.593	0.9587	0.408	0.0703	1.0103	0.6291	0.7241	0.779	0.356	1.2815	0.965
858	94754	SLC26A4 antisense RNA 1 (non-protein coding)	94754	SLC26A4-AS1	SLC26A4 antisense RNA 1 (non-protein coding)	286002	7	n/a	n/a	6.6e-13	1.796	94754	3.6375	3.3966	2.8782	0.875	1.1631	3.6026	2.8515	2.6962	2.8059	3.242	3.3666	3.3509	2.6275	1.9437	2.8608	2.2544	1.7577	3.124	1.9819	2.3952	1.6345	2.0364	0.0623	-0.0311	2.6485	1.5213	2.787	0.6972	1.0319	0.349	2.6428	2.5325	0.8196	1.7286	1.3244	0.7436	0
859	3739	potassium inwardly-rectifying channel, subfamily J, member 8	3739	KCNJ8	potassium inwardly-rectifying channel, subfamily J, member 8	3764	12	n/a	n/a	5.86e-08	1.795	3739	-0.9624	-1.1507	-1.0622	0.061	-0.7501	-0.4682	-0.5512	-0.1103	-0.431	-1.2312	-0.501	-1.155	-0.2078	-0.1601	-0.1521	-1.5873	-0.6497	-0.6289	-0.3446	-0.9729	-0.3311	-1.0752	0.1289	0.1574	0.2334	0.2518	0.0346	-0.7383	-0.5722	-0.3862	-1.0255	-1.817	-0.3063	-0.6274	-0.2598	-0.7873	0.6901
860	6387	secreted frizzled-related protein 2	6387	SFRP2	secreted frizzled-related protein 2	6423	4	n/a	n/a	4.76e-06	1.795	6387	0.1666	0.5244	-0.1378	-0.7966	-0.639	-0.3791	-0.0622	0.0377	-0.6281	0.2886	-0.2401	-0.1944	-0.1601	-0.3929	-0.2011	-0.3	-0.7939	-0.1094	-0.7002	-0.3683	-0.6725	-0.0718	-0.667	-0.6402	-0.5308	0	-0.2633	2.7398	2.6868	1.8104	0.0014	-0.5161	-0.283	0	-0.6279	-0.5703	0.6192
861	8935	protein regulator of cytokinesis 1	8935	PRC1	protein regulator of cytokinesis 1	9055	15	n/a	n/a	1.75e-08	1.795	8935	-1.7638	-1.4081	-0.5609	-0.7415	-1.6974	-1.9606	-1.0119	-1.6978	-1.8551	-2.0645	-1.9307	-1.6675	-0.7903	-1.4265	-1.5007	-2.0114	-1.4845	-2.1325	0.5315	-0.2466	-0.0283	-0.3209	-0.0948	0.1086	-1.2019	-1.0397	-1.6019	0.0686	0.4312	0.3684	-0.82	-0.6751	0.1027	-0.5509	-0.0706	0.048	0.2624
862	157123659	uncharacterized LOC100507552	157123659	LOC100507552	uncharacterized LOC100507552	100507552	1	n/a	n/a	1.46e-07	1.794	157123659	-0.9569	0	-0.9741	-0.9858	-1.0073	-0.2144	-1.5666	0	-0.6866	-0.7037	-0.1122	-0.9519	-0.4851	-0.8299	-0.5765	-1.2383	-1.4292	-0.582	0.2033	-0.3151	0.2763	-0.5845	-0.1408	0.1525	-1.0706	-1.0127	-0.1705	-1.2902	0.6706	0.3211	-0.9632	-0.6053	-0.6668	-1.1791	-0.0257	-0.7597	0.0918
863	2539	gamma-aminobutyric acid (GABA) A receptor, alpha 2	2539	GABRA2	gamma-aminobutyric acid (GABA) A receptor, alpha 2	2555	4	n/a	n/a	2.6e-06	1.794	2539	2.7461	2.392	1.8581	2.2012	2.9592	2.6207	1.96	2.2298	2.4736	2.9397	2.5081	2.677	2.2903	2.1248	2.9132	2.4447	2.0721	2.8099	1.6636	1.3116	1.3307	1.4155	0.5165	0.5187	2.0619	1.1835	1.643	1.0277	1.819	1.3133	1.5978	1.9381	1.8602	1.5743	1.9918	1.8247	-0.0238
864	23386	carbonic anhydrase XIV	23386	CA14	carbonic anhydrase XIV	23632	1	n/a	n/a	1.22e-06	1.794	23386	-0.6694	0.4581	1.5128	-0.7923	-0.0356	-0.2587	0.0447	0.0573	-0.8361	0	-0.392	-0.8484	-0.1249	0.1323	-0.211	-1.2661	0.0205	-0.2069	1.2728	0.1957	0.3199	-1.0813	0.569	0.7508	0.8448	-0.4069	-0.3165	-1.1059	0.7762	-0.1724	-0.6169	0.112	0.1266	0.2889	0.4581	1.0782	-0.0545
865	1384	corticotropin releasing hormone binding protein	1384	CRHBP	corticotropin releasing hormone binding protein	1393	5	n/a	n/a	4.04e-14	1.793	1384	1.6649	1.6791	1.831	2.5084	2.7537	2.3157	1.5335	2.1555	2.9364	3.0594	1.942	1.7562	2.0914	1.8553	3.2108	3.3229	2.4345	2.4917	2.432	1.64	1.2551	0.8121	0.254	1.1089	1.4033	0.6104	2.3824	1.5303	0.8741	1.6796	1.675	2.0244	2.1952	1.2378	2.6136	3.061	-0.328
866	10846	kinesin family member 2C	10846	KIF2C	kinesin family member 2C	11004	1	n/a	n/a	1.93e-08	1.793	10846	-1.5201	-1.8196	-1.5793	-0.7715	-1.7534	0	-1.6409	-0.4086	-2.1256	-1.4895	-2.1017	-1.8825	-0.9383	-1.1018	-1.8255	-2.0943	-1.994	-1.9512	0.1066	-0.6141	0.2983	0.1464	0.4216	0.0152	-0.4313	-0.8559	-1.0652	0.0231	-0.6728	0.8888	-1.3524	-1.0441	0.0962	-0.9447	0.4457	0.4127	0.4352
867	1105	chromogranin A (parathyroid secretory protein 1)	1105	CHGA	chromogranin A (parathyroid secretory protein 1)	1113	14	n/a	n/a	6.99e-15	1.792	1105	3.2257	3.4997	3.5514	2.1156	2.5349	2.217	3.2571	1.7162	2.1827	1.4136	2.9736	2.6066	1.8194	2.0675	1.8959	2.6315	2.8666	1.9311	2.0228	3.1334	2.4788	2.8088	-0.2198	0.4921	2.0119	1.2478	2.604	2.1945	1.8437	0.8272	2.1692	1.9	2.1473	2.3405	1.2234	1.0331	0
868	56555	collagen, type XVIII, alpha 1	56555	COL18A1	collagen, type XVIII, alpha 1	80781	21	n/a	n/a	8.2e-10	1.792	56555	-0.9048	-0.6145	-0.4864	-0.5319	-0.3768	-1.1641	-0.8065	-0.5627	-0.9122	-0.9155	-0.8283	-1.1951	-0.7289	-0.4776	-1.1047	-0.7904	-1.0001	-1.0384	-0.9865	-0.7598	-0.7537	-0.5408	-0.5894	-0.3971	-0.5946	-0.5853	-0.5705	0	-0.8158	-0.4884	-0.9718	-1.0524	0.1055	-0.4147	-0.4396	-0.7721	-0.2781
869	90368	MAP7 domain containing 2	90368	MAP7D2	MAP7 domain containing 2	256714	X	n/a	n/a	1.53e-07	1.791	90368	2.6474	2.758	2.6016	1.8852	2.4275	2.6141	2.2757	1.7495	2.5209	2.7357	2.6898	2.6697	2.0849	1.9942	2.4265	2.3475	2.5246	2.8377	1.8942	2.2216	1.731	1.8992	0.184	0.5796	2.4239	1.2674	1.9517	1.7684	1.9426	1.2875	1.7579	1.9068	1.6479	1.9053	2.0552	1.578	-0.4898
870	25520	solute carrier family 24 (sodium/potassium/calcium exchanger), member 2	25520	SLC24A2	solute carrier family 24 (sodium/potassium/calcium exchanger), member 2	25769	9	n/a	n/a	1.67e-07	1.791	25520	2.8311	1.9975	2.01	1.7947	1.5993	2.1863	1.8251	0.8283	1.6053	1.5669	2.983	2.5806	0.8683	0.9283	1.7287	1.671	1.9279	2.6563	1.7209	1.7277	1.9204	1.546	0.0883	0.1925	2.4117	0.5092	1.6917	0.4994	0.8577	0.8435	1.3147	1.4901	1.4341	0.9005	0.694	0.7421	0.0283
871	36213	carbonic anhydrase X	36213	CA10	carbonic anhydrase X	56934	17	n/a	n/a	1.48e-05	1.79	36213	2.1081	2.4792	1.7173	0.3544	1.0789	1.8279	1.856	2.0883	2.1069	1.5656	1.7408	1.6056	1.3191	1.2392	1.8549	1.087	1.2661	1.8782	1.9025	1.3475	0.7608	1.7257	-0.5754	0.0651	1.3286	1.2761	1.8548	0.373	0.9806	0.5707	0.9258	1.259	1.1033	0.9001	0.6736	0.8088	-0.7177
872	34131	major facilitator superfamily domain containing 6	34131	MFSD6	major facilitator superfamily domain containing 6	54842	2	n/a	n/a	4.62e-15	1.79	34131	3.1657	2.5465	1.8408	1.3514	0.9965	2.6035	1.7883	0.7745	2.2422	1.9774	3.0236	2.3525	0.8227	0.8355	1.6493	1.5792	1.4547	2.5066	1.1604	1.2118	1.5011	1.1371	-0.5843	-0.7191	2.2567	-0.5421	1.9249	0.8058	1.3975	0.8218	0.9525	0.8281	0.8682	0.6298	0.5062	-0.3932	0.7082
873	26332	gremlin 1	26332	GREM1	gremlin 1	26585	15	n/a	n/a	1.37e-10	1.789	26332	0.8273	-0.3562	0.4573	1.8989	0.4352	1.0908	-0.3013	-0.3405	0.4215	0.15	1.083	0.9457	0.3455	1.0693	0.0972	0.5086	0.423	1.5033	0.5061	0.1594	1.4773	-0.668	0.1578	-0.4958	0.6437	-0.1982	0.4398	-0.0112	0.2283	1.8689	-0.5594	-0.3441	0.3083	-0.1261	0.3623	0.6676	0.0588
874	4481	methylthioadenosine phosphorylase	4481	MTAP	methylthioadenosine phosphorylase	4507	9	n/a	n/a	1.22e-08	1.789	4481	-0.0888	-0.1259	-0.4637	0.9261	-0.4211	0.3866	-0.166	0.3084	0.5953	0.1363	0.8566	-0.0415	0.2207	0.3638	0.1524	-0.0715	0.5143	0.1514	0.2278	-0.725	-0.222	-0.1615	-0.2379	-0.2602	0.2628	-0.2563	-0.3483	0.5721	1.2955	0.9419	0.1348	-0.4094	-0.0486	0.4024	0.2281	-0.3778	-0.3102
875	9197	UDP-Gal:betaGlcNAc beta 1,4- galactosyltransferase, polypeptide 6	9197	B4GALT6	UDP-Gal:betaGlcNAc beta 1,4- galactosyltransferase, polypeptide 6	9331	18	n/a	n/a	1.33e-06	1.789	9197	2.6182	1.9936	0.8943	1.221	1.8562	2.5034	1.6451	1.3516	2.0888	2.3934	2.4606	2.3716	1.6997	1.0687	2.3917	2.2742	1.8822	2.5385	1.2364	0.8716	1.1422	1.0438	0.2701	0.0174	2.0479	0.601	1.9188	0.3673	1.134	0.7232	1.5544	1.1838	1.1245	0.9707	1.1046	0.9916	0.5993
876	4784	ninjurin 2	4784	NINJ2	ninjurin 2	4815	12	n/a	n/a	3.12e-08	1.788	4784	0.8083	1.3226	2.4739	1.5888	1.1169	1.1164	1.3972	1.3225	1.7374	0.5274	0.984	1.1763	-0.5491	1.1918	1.3913	1.6548	1.6308	1.2126	2.6824	1.5816	1.4738	0.9774	-0.2613	0.4247	1.9298	0.8301	-0.3349	1.3388	-0.6309	-0.4001	0.0598	-1.1543	2.0385	-0.0375	0.0505	1.0258	0.6548
877	9924	RWD domain containing 2B	9924	RWDD2B	RWD domain containing 2B	10069	21	n/a	n/a	8.26e-09	1.788	9924	0.5037	0.7567	0.7555	0.9757	0.9661	1.9424	0.796	2.3716	2.0516	2.169	0.6817	1.3297	0.5145	-0.2285	1.1055	1.0378	1.2107	1.3407	1.3278	-0.1261	-0.2534	-0.6355	1.7675	0.9734	0.6744	-0.4135	-0.0975	1.5123	2.0302	1.4058	0.6471	0.0221	0.4253	-0.5451	-0.6085	0.6076	0.3232
878	157122925	uncharacterized LOC100507002	157122925	LOC100507002	uncharacterized LOC100507002	100507002	17	n/a	n/a	1.5e-11	1.788	157122925	0.9252	-0.5866	-0.9551	-1.0516	-0.2573	0.9042	-0.198	-1.217	0.6707	-0.2878	0.5921	1.0855	1.0553	1.3826	-0.1839	0.0063	-1.2034	-0.4672	0.7034	-1.1112	-0.0148	0.8269	-0.2229	-1.7513	0.8026	2.1678	2.4623	0.3006	-0.3497	0.7551	1.3545	1.3912	-0.1206	0.6546	0.1301	0.7769	-0.0306
879	119546	family with sequence similarity 89, member A	119546	FAM89A	family with sequence similarity 89, member A	375061	1	n/a	n/a	8.01e-06	1.787	119546	0.0463	-0.1079	-0.3506	-0.0873	-0.2711	-0.1335	0.1013	-0.1508	-0.5586	-0.4703	0.1688	-0.1681	0.3109	-0.0526	0.9992	0.5681	-0.7856	-0.2288	0.2532	-1.4134	-0.3478	0.2067	-0.7836	-0.3081	0.2637	0.2916	-0.1169	0.9306	0.7302	1.9611	0.0575	0.0986	-0.2203	-0.1145	-0.8948	-0.8986	0.3361
880	5413	paraoxonase 2	5413	PON2	paraoxonase 2	5445	7	n/a	n/a	7.15e-09	1.787	5413	0.4322	0.0648	-0.0359	-0.3952	-0.3161	0.7976	0.2787	1.3595	0.1951	0.4636	0.1219	0.2587	0.76	1.0219	0.6091	0.5407	-0.2216	0.373	-0.1245	0.5322	0.8532	0.4894	-0.7317	-0.7523	0.8357	1.6817	1.5479	1.1088	1.6622	0.6414	1.5049	1.6299	0.0514	0.3348	0.5712	1.0569	0.4251
881	57602	kinesin family member 18A	57602	KIF18A	kinesin family member 18A	81930	11	n/a	n/a	2.1e-08	1.787	57602	0	0	0	-1.1384	-1.5959	0	-1.8557	0	-1.6254	-1.8824	0	0	-0.2413	-0.5999	-1.8567	-1.0331	-0.9036	-1.7133	0.9989	-0.2725	0.0848	0.1789	0.3011	0.0136	-1.4422	-0.6248	-0.6663	-0.3922	0.3614	0.8211	-0.6634	-0.2403	-0.2787	-0.784	0.8546	0.2524	-0.2911
882	5106	phosphodiesterase 2A, cGMP-stimulated	5106	PDE2A	phosphodiesterase 2A, cGMP-stimulated	5138	11	n/a	n/a	8.03e-16	1.786	5106	1.7154	3.0851	3.581	1.0182	2.2223	1.9124	2.7149	3.1472	2.5318	1.789	1.8312	2.1313	2.2387	2.0937	2.3238	1.9078	2.5202	2.4008	1.0214	2.6048	1.5633	1.8018	-0.0759	-0.1581	1.3699	1.214	1.8163	1.0922	1.5118	0.1516	1.1053	1.1048	1.4155	1.6356	0.3039	-0.0288	-0.6834
883	2044	epidermal growth factor receptor pathway substrate 8	2044	EPS8	epidermal growth factor receptor pathway substrate 8	2059	12	n/a	n/a	7.1e-13	1.786	2044	-0.3846	-1.0786	-1.9045	-0.098	-0.3129	-0.2765	-0.9898	-0.2441	-0.512	0.0573	-0.5958	-0.8572	-0.4652	-0.7151	-0.9403	-0.1153	-0.6774	-0.6056	0.147	-0.862	-0.3489	-0.718	-0.0494	-0.1896	-0.138	-0.2624	-0.2805	-0.254	0.1143	0.2016	-0.6347	-0.8257	-0.3749	-0.8018	-0.7795	-0.6019	0.3349
884	2898	glutamate receptor, metabotropic 5	2898	GRM5	glutamate receptor, metabotropic 5	2915	11	n/a	n/a	3.65e-12	1.786	2898	3.106	2.8584	2.0338	1.1408	2.0547	2.6902	2.2741	1.8405	2.7607	2.909	3.0486	2.9926	2.157	1.8464	2.9159	2.6774	2.402	3.1295	1.6285	2.119	1.4927	1.8847	-0.0896	-0.2303	2.3419	1.2443	2.2325	0.9684	1.6765	1.3233	1.9881	1.9027	1.1701	1.7153	1.1667	0.9527	-0.5653
885	2108	ecotropic viral integration site 2A	2108	EVI2A	ecotropic viral integration site 2A	2123	17	n/a	n/a	2.7e-07	1.786	2108	1.6427	0.3379	0.4908	1.2057	1.367	1.7589	0.0243	0.4522	0.6635	0.4759	1.7607	1.65	0.2255	0.3107	1.1507	1.0645	1.1148	1.5671	2.2104	0.2607	1.7349	-0.3923	0.2714	-0.0349	1.4152	-0.0012	1.0764	-0.5382	0.059	-0.0797	-0.413	-0.5754	0.8329	0.0159	-0.4246	-0.0056	0.7558
886	11114	kelch-like 2, Mayven (Drosophila)	11114	KLHL2	kelch-like 2, Mayven (Drosophila)	11275	4	n/a	n/a	3.06e-14	1.785	11114	3.091	2.187	1.2013	1.9718	2.9178	2.7275	1.4842	1.3896	2.3842	2.9431	2.6253	2.6227	2.2426	1.6311	2.8386	3.3091	2.4175	3.185	1.8856	1.2795	1.8798	1.5857	0.5411	0.3132	2.7533	0.5969	2.4219	0.6668	1.477	0.1403	2.0016	1.9409	0.8605	1.2148	1.1339	0.5774	0.7204
887	34236	lysophosphatidylcholine acyltransferase 2	34236	LPCAT2	lysophosphatidylcholine acyltransferase 2	54947	16	n/a	n/a	2.99e-15	1.785	34236	0.3982	-0.5259	-1.9924	1.0932	0.5029	0.3179	-0.9064	-0.1081	0.1467	0.8144	0.2596	-0.1613	0.9985	0.8571	0.9465	0.7453	0.187	0.4444	-0.1772	-0.7761	1.1084	-0.3522	1.2378	1.4368	0.6221	0.9573	1.179	0.4048	0.4647	0.7769	0.7443	1.1991	-0.0261	0.4119	0.6335	0.4438	1.6408
888	7325	UDP glycosyltransferase 8	7325	UGT8	UDP glycosyltransferase 8	7368	4	n/a	n/a	3.92e-06	1.784	7325	0.3159	0.047	0.8223	0.6643	0.6363	0.4466	0.2337	-0.7566	0.0216	-0.081	1.0399	0.4144	-0.0188	-0.0381	0.7643	0.6896	1.0475	0.6709	1.6106	0.7783	1.2201	0.8585	-0.2508	-0.3278	1.2772	-0.1926	0.0472	0.8742	0.75	0.6982	-0.4309	-0.366	0.7491	-0.4057	-0.5307	0.4094	-0.313
889	25981	F-box protein 2	25981	FBXO2	F-box protein 2	26232	1	n/a	n/a	5.23e-07	1.784	25981	2.4876	2.5524	2.5483	1.624	2.3077	2.0495	2.1961	1.9746	1.7777	1.026	1.9118	1.7328	1.9343	1.6699	2.1854	1.9201	1.9395	1.7226	1.7638	2.426	1.7817	2.3923	0.5655	0.8021	1.5025	1.3886	1.862	1.1056	0.752	0.379	1.4788	1.4128	1.0152	1.9009	1.1134	0.7597	0.3408
890	2050	v-erb-b2 erythroblastic leukemia viral oncogene homolog 3 (avian)	2050	ERBB3	v-erb-b2 erythroblastic leukemia viral oncogene homolog 3 (avian)	2065	12	n/a	n/a	2.71e-07	1.784	2050	0.1764	-0.1694	0.4822	0.2185	0.2573	0.3889	0.4049	0.3482	-0.0943	-0.0201	0.329	0.6879	-0.2615	-0.0817	-0.4673	0.331	0.4399	0.7218	1.5836	0.2454	0.769	0.0274	-0.33	-0.8494	0.4896	0.1316	0.273	1.5623	1.742	2.145	-0.4855	-0.7894	0.3167	0.3736	-0.4513	-0.0552	-1.0904
891	36951	glycerol-3-phosphate acyltransferase, mitochondrial	36951	GPAM	glycerol-3-phosphate acyltransferase, mitochondrial	57678	10	n/a	n/a	1.66e-19	1.783	36951	1.2651	0.0685	-0.892	0.2014	2.1452	2.3499	1.0326	2.0566	2.8559	4.5683	1.4061	1.2828	2.5266	1.8128	2.021	2.7006	2.568	3.0277	1.645	0.6167	0.9834	0.7052	-0.521	-1.4932	2.124	0.9317	1.901	1.663	2.9436	1.9226	1.6634	1.9829	1.4418	0.8028	-0.5148	0.0104	0.0813
892	7229	TTK protein kinase	7229	TTK	TTK protein kinase	7272	6	n/a	n/a	1.3e-07	1.782	7229	-1.8363	-1.725	-1.6967	-0.9241	-1.5947	-1.5626	-1.7972	-1.05	0	-1.6998	-1.8546	-1.8401	-1.0168	-1.2643	-1.5063	-1.8014	0	0	0.6786	-0.5108	-0.5722	-1.0208	-0.0899	-0.0814	-1.4648	-1.0902	-1.0361	-0.3496	-0.1011	0.3382	-1.0658	-0.5115	0.7298	-1.1576	-0.1055	-0.049	0.1301
893	7069	thymopoietin	7069	TMPO	thymopoietin	7112	12	n/a	n/a	3.51e-09	1.781	7069	-0.2401	-0.7212	-1.6406	-0.2811	-0.8399	0.0219	-1.3147	-1.3551	-0.6841	-0.4551	-0.4365	0.2255	-0.3108	-0.7713	-0.3117	-0.0715	-0.922	-0.0895	1.1485	-1.4769	-0.2996	-0.8311	-0.142	-0.4094	-0.221	-0.3558	0.3355	-0.3154	0.4248	0.434	-0.2444	-0.1298	-0.2003	-0.3619	0.2585	-0.2059	0.0766
894	1116	chimerin (chimaerin) 2	1116	CHN2	chimerin (chimaerin) 2	1124	7	n/a	n/a	8.11e-11	1.781	1116	2.4308	1.0081	2.5555	0.9594	0.7596	1.7596	1.7804	0.8423	1.8967	1.676	2.7322	1.8609	0.4833	0.783	0.9749	1.1142	1.9724	1.9126	2.0001	1.1454	2.0792	0.6218	0.2905	0.1606	2.6493	-0.3127	1.6155	0.3217	0.5408	0.0234	0.8711	0.9723	1.7607	0.2888	-1.0053	-0.0405	0.6355
895	1023510	MIR181A2 host gene (non-protein coding)	1023510	MIR181A2HG	MIR181A2 host gene (non-protein coding)	100379345	9	n/a	n/a	1.53e-08	1.781	1023510	0	0	0	-0.4817	-0.7941	0.0906	-1.3211	-0.5753	-1.5552	-0.586	-1.3551	0	-1.5248	-0.6986	0.3811	-0.9862	0	0	-1.3941	-1.1416	-0.1035	-1.2482	0.0319	0.2577	-0.7852	-1.1412	-0.6618	-0.968	-0.3054	-0.4547	0.1295	-0.3767	0.6883	-0.4823	1.5038	1.0118	-0.0407
896	40738	centromere protein K	40738	CENPK	centromere protein K	64105	5	n/a	n/a	1.12e-06	1.78	40738	-2.4455	-2.7583	-2.4907	-0.9636	-2.5857	-2.3119	-2.198	-1.8327	-2.6818	-1.9195	-1.6784	-2.8073	-0.6801	-1.2738	-1.594	-1.8459	-2.1945	-1.7719	-0.0598	-0.6802	0.1339	-0.538	0.3925	-0.021	-0.7822	-0.25	-1.149	-0.6665	-0.4566	-0.242	-0.2242	-0.0645	0.2899	-0.7361	0.1703	0.0378	0.3622
897	36965	melanoma antigen family E, 1	36965	MAGEE1	melanoma antigen family E, 1	57692	X	n/a	n/a	1.16e-07	1.78	36965	2.6066	3.1712	2.8565	1.463	2.0731	2.4004	2.8045	1.5831	2.5564	2.1255	2.6555	2.7505	1.7354	1.5081	1.8185	2.3372	2.5689	2.2236	1.6401	2.4702	1.79	2.2541	-0.4404	0.3011	1.7794	0.9622	1.7757	1.1169	1.4894	0.9311	1.6861	1.578	1.2187	1.6058	0.6293	0.7042	-0.024
898	22942	pleckstrin homology-like domain, family B, member 1	22942	PHLDB1	pleckstrin homology-like domain, family B, member 1	23187	11	n/a	n/a	9.3e-17	1.779	22942	-0.9288	-0.3006	0.1702	0.2492	0.4912	-1.7288	-0.3109	-0.9567	-1.5652	-1.0802	-1.44	-1.2639	0.0301	-0.2822	-0.6974	-0.4312	-0.3029	-0.5071	0.8904	1.354	1.0604	0.6266	-0.0074	0.3074	-0.8786	-0.1411	-0.8795	-0.1039	-1.8773	-0.6313	-1.9242	-1.1322	-0.0202	0.1666	0.1254	-0.0196	0.0323
899	22753	LIM and calponin homology domains 1	22753	LIMCH1	LIM and calponin homology domains 1	22998	4	n/a	n/a	7.46e-16	1.779	22753	1.8519	1.3637	0.9747	0.3142	1.2737	1.5588	0.9616	0.5793	1.0101	1.5509	1.6616	1.3129	0.9997	0.7029	1.3958	1.5316	1.1907	1.8026	0.7661	1.4942	1.5603	1.2665	-0.5059	-0.4933	1.3306	0.9101	1.2823	0.9865	1.5074	0.7258	0.635	0.8407	0.1938	0.6228	0.1341	-0.0354	-0.8657
900	10543	fucosyltransferase 9 (alpha (1,3) fucosyltransferase)	10543	FUT9	fucosyltransferase 9 (alpha (1,3) fucosyltransferase)	10690	6	n/a	n/a	1.13e-07	1.778	10543	2.7516	1.9054	1.0305	1.2431	1.6411	2.1911	1.4091	1.3309	1.8184	2.2851	2.5074	2.3008	1.4819	1.13	1.9732	1.6848	1.492	2.5599	1.2837	1.1522	0.9812	1.3295	-0.1626	0.0454	2.1702	1.3344	1.8612	1.1851	1.8114	1.3467	1.2215	1.3314	0.5852	0.9532	0.6325	0.3041	-0.7272
901	81895	GTPase, IMAP family member 1	81895	GIMAP1	GTPase, IMAP family member 1	170575	7	n/a	n/a	7.77e-31	1.776	81895	0.4313	-0.4726	-1.1217	0.1317	-0.6764	-0.1075	-0.8995	0.0915	-0.0558	-0.3896	0.14	-0.0575	-0.3264	-0.0556	-0.4904	0.1737	-1.0429	-0.7853	-0.3837	0.0078	0.4956	-0.7562	-0.0011	-0.6009	0.6539	1.2819	0.2349	0.7641	0.0904	0.2077	-0.4832	-0.1931	0.7408	-0.0036	-0.599	-0.6505	0.4375
902	9096	TGFB1-induced anti-apoptotic factor 1	9096	TIAF1	TGFB1-induced anti-apoptotic factor 1	9220	17	n/a	n/a	5.83e-13	1.776	9096	0.1102	1.4286	2.5116	0.4303	0.9667	-0.1827	1.8346	1.1265	-0.6588	0.5795	0.2838	0.3091	0.597	0.6356	1.1481	-0.1568	0.7242	0.3466	0.3738	1.9106	1.24	1.1776	0.2395	-0.3073	-0.902	1.0873	-0.1839	0.8842	0.0192	0.6747	0.2557	0.2791	-0.4427	1.0784	0.9423	1.2829	0.2149
903	58733	acyl-CoA synthetase short-chain family member 1	58733	ACSS1	acyl-CoA synthetase short-chain family member 1	84532	20	n/a	n/a	2.39e-21	1.776	58733	-0.0397	0.3406	1.8163	0.101	0.5645	0.2651	1.8574	3.1558	0.8645	0.9094	0.2963	0.3975	1.4071	1.5646	0.9379	1.7857	2.2928	1.0442	0.9686	1.8402	0.1992	0.5491	-0.0488	0.3573	0.6008	1.3078	1.386	1.7604	0.9976	1.8359	1.5751	0.5309	0.6294	1.0968	0.2353	0.2604	0.1178
904	10332	solute carrier family 9, subfamily A (NHE6, cation proton antiporter 6), member 6	10332	SLC9A6	solute carrier family 9, subfamily A (NHE6, cation proton antiporter 6), member 6	10479	X	n/a	n/a	5.54e-15	1.775	10332	3.2597	2.5318	1.6024	1.4424	1.6886	2.5114	1.4683	0.2943	1.7857	2.8656	2.8232	2.2345	1.9716	1.729	2.3109	1.3411	1.509	3.4807	1.0321	1.2219	1.663	1.3188	-0.0938	-0.101	2.5505	0.9906	1.8876	0.656	2.073	0.5953	1.6759	2.4735	0.3863	1.0865	1.5746	0.6434	-0.7709
905	35177	G protein-coupled receptor, family C, group 5, member C	35177	GPRC5C	G protein-coupled receptor, family C, group 5, member C	55890	17	n/a	n/a	2.98e-08	1.775	35177	-1.0237	-0.7863	-0.106	0.0536	-0.0989	-0.3815	-0.0102	0.7072	-1.2834	-0.9798	-1.0537	-0.3325	-0.5768	0.0701	-0.4657	-0.6916	-0.3099	-1.0866	-0.4484	-0.3361	-0.786	-0.4891	-0.294	0.0462	-0.2399	0.494	1.0321	-0.8742	-0.8307	-0.2752	0.3631	0.7409	0.0127	-0.168	0.2271	-0.0623	-0.062
906	124974	chromosome 11 open reading frame 87	124974	C11orf87	chromosome 11 open reading frame 87	399947	11	n/a	n/a	1.83e-12	1.774	124974	3.3749	3.1703	2.3466	1.3661	1.8932	3.5016	2.7704	2.4391	3.1491	3.174	3.3999	3.3611	2.4173	1.95	3.3016	3.2082	2.3194	3.2195	1.351	1.9296	1.6145	2.0647	0.0933	-0.2146	2.5733	1.2518	2.7457	0.7533	1.6468	0.2214	2.5613	2.4043	1.5922	1.6139	1.1411	1.3138	0
907	37731	single immunoglobulin and toll-interleukin 1 receptor (TIR) domain	37731	SIGIRR	single immunoglobulin and toll-interleukin 1 receptor (TIR) domain	59307	11	n/a	n/a	1.42e-14	1.774	37731	1.1471	1.1562	1.3711	1.4303	2.0334	1.2372	1.7625	2.0157	0.4958	-0.0353	0.2012	-0.1802	0.4859	0.6337	0.9843	2.0228	1.9458	1.3487	1.0474	1.934	1.6994	1.638	-0.6032	0.8865	1.2858	1.0424	1.0534	1.4754	0.6063	0.779	-0.0811	0.0224	0.9105	1.4894	1.084	0.7217	-0.0314
908	2514	fucosyltransferase 8 (alpha (1,6) fucosyltransferase)	2514	FUT8	fucosyltransferase 8 (alpha (1,6) fucosyltransferase)	2530	14	n/a	n/a	1.48e-16	1.773	2514	2.128	0.6447	-0.7027	0.8728	0.732	1.3289	-0.007	-0.2474	0.6161	1.1833	1.84	1.1365	-0.5207	-0.5636	0.1724	2.0318	0.7992	0.9259	1.3634	-0.3565	1.1621	0.1044	-0.8206	-0.7999	1.1121	0.2014	2.2782	-0.5813	0.5034	-0.1731	0.6292	0.8589	0.7434	-0.5081	0.3758	0.1009	0.2635
909	41467	5'-nucleotidase domain containing 2	41467	NT5DC2	5'-nucleotidase domain containing 2	64943	3	n/a	n/a	3.06e-11	1.773	41467	-2.2468	-1.3971	-0.1937	-0.872	-0.8059	-1.8996	-1.5147	-1.2421	-1.1355	-1.6704	-1.2596	-1.0087	-0.5313	-1.0489	-1.8105	-0.5966	-0.9472	-1.1411	-0.2728	-0.077	0.0891	-0.4156	-0.2222	0.342	-1.7134	-0.3081	-0.5797	0.9569	-0.1296	0.0157	-0.3425	-0.4186	0.6599	-0.027	0.3848	0.0255	0.3786
910	35078	DEP domain containing 1B	35078	DEPDC1B	DEP domain containing 1B	55789	5	n/a	n/a	9.72e-08	1.773	35078	-0.8229	-1.3644	-1.7399	-0.819	-1.5769	0	-1.2479	-0.8655	-1.594	-0.8005	-1.1203	-1.4002	-0.4823	-1.337	-1.0321	-1.4579	-1.6855	-1.3525	0.678	-1.04	-0.0126	-0.5819	0.327	-0.0254	-1.183	-0.6086	-1.1616	-0.6795	-0.9493	-0.3589	-0.2925	-0.2983	0.0125	-0.9499	-0.5576	-0.6047	0.2744
911	4143	MCF.2 cell line derived transforming sequence	4143	MCF2	MCF.2 cell line derived transforming sequence	4168	X	n/a	n/a	8.24e-13	1.772	4143	3.6563	2.6497	1.7147	1.4022	1.3886	3.0453	2.0301	1.4507	2.0736	2.836	3.5415	3.5205	1.8291	1.679	1.9408	2.0068	2.0321	3.4717	1.8576	1.4008	1.3972	1.4884	-0.471	0.1527	2.3509	0.8752	1.7238	0.9405	1.986	0.4839	1.8319	1.5815	1.62	1.3506	0.4432	0.2427	-0.6611
912	30848	processing of precursor 5, ribonuclease P/MRP subunit (S. cerevisiae)	30848	POP5	processing of precursor 5, ribonuclease P/MRP subunit (S. cerevisiae)	51367	12	n/a	n/a	1.19e-14	1.771	30848	-1.2395	-1.4513	-0.9655	-0.193	-1.1585	-0.2295	-1.4165	-0.3274	-0.3124	-0.6876	-1.2172	-1.3133	-0.4614	0.0503	-0.2274	-0.7659	-0.4378	-0.3893	1.1974	-0.8159	-0.0721	-0.3482	0.5672	-0.4803	-0.4449	0.2322	-0.3342	1.3744	0.2644	1.0559	0.1856	0.9413	-0.8484	-0.3904	0.7907	0.5698	1.4525
913	648	bone morphogenetic protein 4	648	BMP4	bone morphogenetic protein 4	652	14	n/a	n/a	7.95e-11	1.771	648	0.6935	0.1162	0.2291	-0.1908	-0.6065	0.3329	0.1233	0	-0.1907	-1.0086	-0.0449	-0.3017	0.1632	0.7851	-0.38	0.0419	0.2739	0.3624	-0.3265	-0.1474	-1.1527	-0.796	0.5509	0.2316	-0.7546	0.2498	0.1131	2.0914	0.241	0.9569	0.0491	0.5852	-0.4931	0.7031	-0.2627	0.1176	-0.6039
914	9440	apolipoprotein B mRNA editing enzyme, catalytic polypeptide-like 3B	9440	APOBEC3B	apolipoprotein B mRNA editing enzyme, catalytic polypeptide-like 3B	9582	22	n/a	n/a	7.78e-08	1.77	9440	0	0	-1.1512	-0.4431	-1.3138	0	-1.4431	0	-0.9769	-0.7404	0	-1.2185	-0.6545	0.1062	-0.7967	-1.1851	-1.1477	-1.4532	-0.4399	-0.3925	-0.0486	-0.8222	0.5613	0.0722	-1.2921	-0.8248	-0.842	0.0635	0.7418	0.2744	-0.9068	0	0.2901	-0.812	0.2137	0.8454	1.025
915	122200	centromere protein W	122200	CENPW	centromere protein W	387103	6	n/a	n/a	1.3e-07	1.77	122200	-2.1882	-0.8132	-1.4253	-0.1295	-1.4893	-0.9563	-2.0491	-1.2065	-1.0059	-0.4976	-1.7753	-1.5319	-0.87	-1.4767	-1.6052	-1.0624	-1.0892	-2.0845	0.7598	-0.8204	-0.4315	-0.3218	0.613	0.9371	-0.8722	-0.7055	-0.5787	-0.3539	0.1893	0.1126	-0.5897	-0.7398	-0.1224	-0.3578	0.5856	0.0795	0.8309
916	34896	protein phosphatase 1, regulatory subunit 9A	34896	PPP1R9A	protein phosphatase 1, regulatory subunit 9A	55607	7	n/a	n/a	2.73e-06	1.77	34896	1.9201	1.7607	1.7449	1.2606	1.7024	1.7316	1.5355	0.9625	1.8385	1.9522	2.0824	1.8764	1.2781	1.5239	1.877	1.7209	1.6027	2.1171	1.3311	1.0197	0.9342	1.1231	-0.5652	-0.4203	1.5991	0.7335	1.2932	0.5475	1.1541	0.4838	1.1728	0.9457	0.7359	1.0429	0.9662	0.5663	0.2151
917	85816	monocyte to macrophage differentiation-associated 2	85816	MMD2	monocyte to macrophage differentiation-associated 2	221938	7	n/a	n/a	4.49e-19	1.769	85816	0.1887	0.2502	0.2065	0.1358	-0.0139	0.7335	0.6928	1.3407	2.0076	3.0711	0.5615	1.6368	1.8164	2.1302	2.3326	2.2095	1.6723	2.4501	2.3478	1.0002	1.0532	1.3252	0.3501	-0.0269	0.6951	0.948	0.71	0.1598	2.064	0.8885	0.8592	1.8946	2.0977	0.6174	0.8755	0.8587	-0.4433
918	1011	cadherin 18, type 2	1011	CDH18	cadherin 18, type 2	1016	5	n/a	n/a	2.4e-12	1.767	1011	3.0323	2.8139	2.89	1.6981	2.0968	2.665	2.4773	2.6396	3.4636	2.9547	2.6194	3.0837	2.8243	2.7311	2.9966	2.5452	2.7276	3.442	1.24	2.0282	0.9793	3.068	0.3455	-0.2979	2.9121	1.0967	1.4602	1.8237	2.0248	0.9817	1.9549	1.8148	1.62	2.197	1.4133	1.4855	0
919	6556	SWI/SNF related, matrix associated, actin dependent regulator of chromatin, subfamily a, member 2	6556	SMARCA2	SWI/SNF related, matrix associated, actin dependent regulator of chromatin, subfamily a, member 2	6595	9	n/a	n/a	2.86e-17	1.766	6556	2.4964	2.4954	1.6592	0.6745	1.5236	2.0318	1.8555	1.1734	1.7524	2.0992	2.3561	2.1057	1.3142	0.8226	1.4955	1.5712	1.3651	2.2416	0.6974	1.5032	1.0069	1.4309	-0.3725	-0.2341	1.2821	0.7288	1.5791	0.4377	0.9527	0.3269	0.9844	1.2651	0.5735	0.5861	0.2739	0.1525	-0.755
920	2209	farnesyl diphosphate synthase	2209	FDPS	farnesyl diphosphate synthase	2224	1	n/a	n/a	1.05e-14	1.766	2209	-1.4861	0.5442	1.6813	1.4428	0.9716	0.5725	0.3315	2.5424	1.4989	0.8503	-0.0243	0.8053	0.2317	0.4511	0.5401	0.6737	0.8959	0.4746	1.4686	-0.3283	-0.554	-0.4054	1.4156	0.7286	-0.1488	0.1908	-0.3678	1.6479	0.8196	0.7643	0.0275	0.2122	1.2515	-0.4849	1.1566	1.3735	0.6761
921	948	ectonucleoside triphosphate diphosphohydrolase 1	948	ENTPD1	ectonucleoside triphosphate diphosphohydrolase 1	953	10	n/a	n/a	6.91e-19	1.765	948	-0.0956	-0.5643	-0.9346	-0.7673	-0.8475	-0.9073	-0.7942	-0.5914	-0.5675	-0.653	-0.2457	-0.739	-0.398	-0.3467	-0.4185	-0.265	-0.3869	-0.7024	-0.2196	-0.5111	-0.3928	-0.4347	-0.3007	0.1985	-0.479	0.0469	-0.2154	-0.4104	-0.1461	-0.331	-0.3153	-0.1546	-0.241	-0.4233	-0.611	-0.5023	-0.01
922	128168	family with sequence similarity 19 (chemokine (C-C motif)-like), member A1	128168	FAM19A1	family with sequence similarity 19 (chemokine (C-C motif)-like), member A1	407738	3	n/a	n/a	4.37e-12	1.764	128168	3.0205	3.1116	2.5508	0.9941	2.3033	3.1675	2.3778	2.8874	3.2196	3.3397	2.9941	3.0159	2.4744	2.1216	3.19	2.8817	2.4092	2.8853	1.728	1.8157	1.017	1.8119	-0.5806	-0.3737	1.2774	0.9211	1.8083	1.5072	1.7623	1.1013	2.1983	2.5319	0.6913	1.436	2.6116	1.8682	0.1176
923	35141	IDI2 antisense RNA 1 (non-protein coding)	35141	IDI2-AS1	IDI2 antisense RNA 1 (non-protein coding)	55853	10	n/a	n/a	8.88e-11	1.764	35141	2.0661	1.5471	2.3493	2.0116	1.7339	1.66	1.995	1.8015	2.2002	2.7556	2.1749	2.3878	2.5685	1.4667	2.6907	2.1429	2.1415	1.9085	2.0791	1.6965	2.0734	1.5674	0.5456	0.5553	2.0078	1.5166	1.8737	0.4532	1.3435	1.3295	2.0382	1.7053	2.2547	1.3022	0.0488	2.1123	0
924	2100	ets variant 1	2100	ETV1	ets variant 1	2115	7	n/a	n/a	4.74e-07	1.762	2100	-0.9893	-1.7344	-2.2879	-2.3728	-1.9066	-0.895	-1.3379	-1.9917	-1.6017	-0.3572	-1.3012	-1.4411	-0.1603	-0.2504	-0.6578	-0.8388	-1.3999	-0.8248	-0.0928	-0.8597	0.2468	-0.0978	0.4134	-0.2904	0.3255	-0.1855	0.0423	1.4275	1.8384	1.451	-0.1272	0.224	0.0401	-0.2478	0.5982	0.1081	0.359
925	9549	Rap guanine nucleotide exchange factor (GEF) 2	9549	RAPGEF2	Rap guanine nucleotide exchange factor (GEF) 2	9693	4	n/a	n/a	5.99e-20	1.761	9549	2.6106	1.8831	1.7359	1.4525	1.7582	2.0149	1.7265	0.9699	1.7332	2.0415	2.5046	2.0833	1.3297	0.7258	2.0533	1.5823	1.1891	2.9588	0.1206	0.8755	0.6287	0.918	-0.5509	-0.2818	1.9233	0.3523	0.9879	0.085	1.3861	-0.1397	1.1036	1.7653	0.0876	0.1671	0.5528	-0.4571	-1.497
926	4618	myosin VA (heavy chain 12, myoxin)	4618	MYO5A	myosin VA (heavy chain 12, myoxin)	4644	15	n/a	n/a	6.74e-17	1.759	4618	2.8822	2.2123	1.9282	1.3755	2.0697	2.8025	2.0412	1.655	2.6495	2.7338	2.8786	2.6317	1.7432	1.2066	2.2552	2.5196	2.3805	2.868	1.917	1.4917	1.6476	1.3521	-0.0345	0.0215	2.5198	0.5848	2.3471	0.9104	1.4454	0.3855	1.6203	1.5061	1.2977	1.5058	1.1333	0.8341	-0.0152
927	94817	Na+/K+ transporting ATPase interacting 3	94817	NKAIN3	Na+/K+ transporting ATPase interacting 3	286183	8	n/a	n/a	1.07e-10	1.759	94817	0.8674	0.6136	0.641	-1.032	-0.3402	1.3188	0.9957	0.8421	0.8974	1.1908	0.3182	0.1102	2.0249	2.11	1.1055	1.0717	0.8067	0.9088	0.5915	0.7253	0.7128	0.2547	-0.2384	-0.0991	1.5097	2.2554	1.462	1.7607	1.7931	1.0013	1.0329	2.0518	0.3255	1.3753	1.4776	1.1648	-0.7688
928	78145	ribosomal protein L39-like	78145	RPL39L	ribosomal protein L39-like	116832	3	n/a	n/a	0.00183	1.758	78145	-0.0342	0.5223	0.2083	0.1933	0.2606	0.3706	0.0299	0.8436	0.4392	0.3866	0.6355	0.6267	0.6577	0.4043	0.4824	0.3752	0.2366	0.3216	1.4012	-0.6163	-0.3781	-0.9049	0.4255	0.3404	0.4789	-0.4061	-0.1862	-0.4989	-1.0001	-0.5739	0.2092	0.6836	0.6981	0.5087	0.9543	0.7593	0.2216
929	6623	SRY (sex determining region Y)-box 10	6623	SOX10	SRY (sex determining region Y)-box 10	6663	22	n/a	n/a	4.38e-05	1.758	6623	-0.4848	0.6673	1.3934	0.0303	0.2194	-0.0695	1.0105	0.5443	0.5595	-0.059	0.0869	0.165	0.482	0.6178	0.5125	-0.2172	0.2923	0.2922	1.4048	1.6636	1.4779	0.8469	-0.5832	-0.3341	0.2513	0.4008	-0.3047	1.7838	0.6938	1.5124	-0.5721	-0.3475	0.3333	0.9863	-0.3634	-0.281	-0.1357
930	55019	EF-hand domain family, member D2	55019	EFHD2	EF-hand domain family, member D2	79180	1	n/a	n/a	1.2e-11	1.757	55019	0.1411	1.2498	2.2986	1.0091	0.6079	-0.206	1.7645	-0.3137	0.7525	-0.3166	0.6407	0.4897	0.8423	0.7545	0.4111	0.3762	1.5445	0.6775	0.3814	1.7833	1.3245	0.7846	-0.0152	1.25	1.668	0.5773	0.9829	0.5864	0.0426	0.1332	1.1171	0.8089	0.6256	1.0872	0.8034	0.0957	0.7556
931	408	arylsulfatase B	408	ARSB	arylsulfatase B	411	5	n/a	n/a	5.47e-22	1.757	408	-0.2428	-0.2623	-1.2219	0.6617	0.0068	0.32	-0.5327	-0.0397	0.2022	0.7466	0.6315	0.9357	-0.4149	-1.1738	-0.6554	-0.0386	-0.2508	0.2912	-0.435	-0.2551	0.1258	-1.6989	1.1225	0.6972	0.7057	-0.1291	0.1811	-1.2298	0.438	0.8018	1.6363	1.462	1.0057	-0.1934	-0.1554	0.1334	0.7231
932	22772	Fas apoptotic inhibitory molecule 2	22772	FAIM2	Fas apoptotic inhibitory molecule 2	23017	12	n/a	n/a	5e-07	1.757	22772	1.064	2.9009	3.7309	1.3787	1.7524	1.5371	2.9707	2.2912	2.0909	1.1508	1.2992	2.054	1.7591	1.9888	2.3103	1.73	2.3576	1.3225	1.6168	2.807	1.9075	1.7761	-0.082	0.425	1.3503	1.6151	1.3981	1.4353	0.6218	0.2956	1.5056	0.7729	1.7344	1.7794	1.2996	1.422	0.0055
933	1143	creatine kinase, brain	1143	CKB	creatine kinase, brain	1152	14	n/a	n/a	3.9e-06	1.756	1143	0.8049	1.8911	1.9602	0.5459	1.5061	0.9324	1.7573	1.3462	0.9872	0.2126	1.0409	1.1779	1.1726	1.3808	1.1833	1.0513	1.3777	0.7942	0.3185	1.7331	1.254	1.1085	0.1229	0.1509	0.5868	1.1448	0.9848	1.4873	0.6783	0.8161	1.2153	0.9309	0.5488	1.2864	0.9688	0.7617	0.2067
934	2729	glutamate dehydrogenase 1	2729	GLUD1	glutamate dehydrogenase 1	2746	10	n/a	n/a	4.69e-17	1.756	2729	1.857	1.3476	0.8012	1.5183	1.0861	1.9098	0.8476	2.2499	1.5618	2.2895	1.6141	1.6619	1.2155	0.7083	1.5232	1.2925	1.296	2.4397	1.2547	0.3184	0.4603	0.6805	0.1303	0.0306	1.527	1.0617	0.8638	2.5936	2.9742	2.6583	1.079	1.6913	0.6175	0.7209	0.4785	0.4774	-0.1586
935	30874	transient receptor potential cation channel, subfamily V, member 2	30874	TRPV2	transient receptor potential cation channel, subfamily V, member 2	51393	17	n/a	n/a	8.31e-10	1.756	30874	-0.304	0.1539	0.3831	-0.0947	-0.6772	-0.0709	-0.2494	0.2511	0.336	-0.0424	-0.1632	-1.0101	-0.0014	0.1569	0.1398	0.0162	0.412	-0.3188	-0.4903	-0.0216	-0.7141	-0.4867	0.6538	1.4036	0.4074	-0.2034	-0.6184	-0.6519	-0.4902	0.0025	-0.1694	0.5528	0.2473	0.3058	0.3271	-0.7184	0.9413
936	5551	protein kinase C, eta	5551	PRKCH	protein kinase C, eta	5583	14	n/a	n/a	2.13e-15	1.755	5551	-0.7438	-0.0493	-0.5016	0.2531	-0.2242	-0.8332	-0.0411	0.6613	0.1987	0.0307	-0.6175	0.3576	-0.2198	-0.6513	0.189	-0.0611	0.7677	-1.2554	0.1227	-0.4702	-0.0065	-0.1746	0.2701	0.3173	0.4563	1.314	0.5617	-0.4727	0.5586	0.6135	-0.5516	-0.1361	-0.0246	-0.013	-0.6212	0.1135	-0.1543
937	55646	family with sequence similarity 124B	55646	FAM124B	family with sequence similarity 124B	79843	2	n/a	n/a	2.23e-17	1.754	55646	0	-0.4522	-0.3901	0.5568	-0.4818	-0.7655	-0.6427	0.468	-0.1009	-0.7367	-0.6959	0	-0.7462	0	0	0.0879	-0.1548	0.1776	-0.1868	-0.1335	-0.6908	-0.689	0.0529	0.4177	-0.7472	1.0478	-0.2907	0.8819	0.3307	-0.3875	-0.5647	0	-0.0858	-0.3966	-0.6998	-0.4444	0.092
938	78681	olfactomedin 3	78681	OLFM3	olfactomedin 3	118427	1	n/a	n/a	7.6e-10	1.754	78681	3.6498	3.1846	2.6036	2.2635	2.2781	3.2102	2.6599	2.6524	3.0826	2.7723	3.2361	3.0013	2.041	1.827	3.0182	2.7024	2.4283	3.1168	1.6021	2.0786	1.8359	2.2071	0.4261	1.0267	2.5009	1.3391	2.2782	1.1226	1.271	0.8915	1.7639	1.9964	1.0888	1.7204	1.4754	1.4976	-0.5548
939	9088	aurora kinase B	9088	AURKB	aurora kinase B	9212	17	n/a	n/a	6.64e-07	1.753	9088	0	-1.6994	0	0.1892	0	0	0	0	0	-1.3749	0	0	-0.6811	-0.9013	-0.6318	-0.5861	0	0	-0.3091	-0.1537	-0.463	-0.4651	1.1836	0.7773	-1.1099	-0.5852	-1.6398	0.6106	0.0563	0.3195	-0.0529	-0.1235	0.7564	-0.2507	0.0227	1.0166	0.6703
940	3136	3-hydroxy-3-methylglutaryl-CoA reductase	3136	HMGCR	3-hydroxy-3-methylglutaryl-CoA reductase	3156	5	n/a	n/a	8.4e-16	1.753	3136	1.5831	1.6759	0.9353	1.8245	2.2208	0.7832	0.9323	1.2493	2.1898	1.9254	1.9312	1.4861	0.4066	0.3346	1.0343	1.6475	1.609	1.9084	2.0418	0.5265	0.6728	0.4857	0.2335	0.0291	0.8588	-0.3595	0.6434	0.5657	1.4701	0.6994	1.2817	1.424	0.5662	0.0203	1.1158	1.1156	-0.8114
941	30297	hepatoma-derived growth factor, related protein 3	30297	HDGFRP3	hepatoma-derived growth factor, related protein 3	50810	15	n/a	n/a	4.41e-13	1.753	30297	2.7107	1.6916	0.4592	1.0024	1.2411	2.1403	0.6665	0.4706	1.252	2.3946	2.3223	1.981	0.8326	0.4953	1.757	1.3737	0.8337	2.5565	0.8529	0.4227	0.9233	0.9399	-0.2501	-0.112	1.7194	0.3012	1.2047	-0.0282	1.2076	-0.1943	0.9062	1.3077	-0.394	0.4321	1.0216	0.0629	-1.2515
942	59069	major facilitator superfamily domain containing 2A	59069	MFSD2A	major facilitator superfamily domain containing 2A	84879	1	n/a	n/a	2.12e-07	1.752	59069	-1.7625	-0.5858	0.2554	0.4691	0.3989	-1.3574	-0.5851	0.0668	-0.8408	-0.1965	-1.327	-1.1986	0.3042	0.1246	-0.4542	-0.4362	0.4071	-0.1622	0.5149	0.6602	0.0945	0.1775	-0.2782	-0.2258	-0.0176	1.1025	0.2771	0.0519	-0.3664	0.8333	0.3037	-0.2942	-0.3118	0.1154	0.7658	0.7914	0.1257
943	6985	transcription factor Dp-1	6985	TFDP1	transcription factor Dp-1	7027	13	n/a	n/a	2.19e-15	1.752	6985	-0.0194	-0.7097	-1.3517	0.0302	-0.8743	-0.5729	-0.6822	-0.1134	-0.17	0.2291	-0.1266	-0.3235	0.6949	-0.2691	-0.0866	0.7543	-0.2593	0.4339	-0.0764	-0.6948	0.615	-0.3347	-0.3515	-0.0915	0.7549	0.5543	0.4591	1.6926	2.6528	2.5028	0.0943	-0.2816	-0.5708	-0.3878	-0.1501	0.2729	0.5613
944	1729	discs, large homolog 3 (Drosophila)	1729	DLG3	discs, large homolog 3 (Drosophila)	1741	X	n/a	n/a	3.09e-22	1.752	1729	1.8845	2.8711	2.8028	1.2498	2.2636	1.815	2.2619	2.0457	2.5318	1.8795	1.941	1.2074	1.7017	0.5704	2.9185	1.6463	1.7436	3.0235	0.8627	1.8704	1.089	1.56	0.1332	0.3195	1.9743	-0.2567	1.23	0.1283	0.327	-0.0115	1.2	0.2135	0.95	0.5505	0.535	1.1686	-0.6811
945	31139	GINS complex subunit 2 (Psf2 homolog)	31139	GINS2	GINS complex subunit 2 (Psf2 homolog)	51659	16	n/a	n/a	1.5e-07	1.751	31139	-2.168	-2.1645	-1.4666	-0.9425	-0.4809	-2.553	-1.7403	-1.2438	-0.6218	-0.945	-2.4184	-1.6018	-0.1487	-0.3294	-1.8119	0	-1.076	-1.057	0.4919	-0.5253	0.2974	-0.6211	0.4427	-0.2169	-0.1098	-0.0526	-1.0927	-1.3512	0.0646	-1.4229	-0.8004	0.0306	0.8736	0.5236	0.5834	1.1461	0.6687
946	10611	polo-like kinase 2	10611	PLK2	polo-like kinase 2	10769	5	n/a	n/a	6.13e-06	1.751	10611	2.194	1.6764	1.42	0.741	1.407	1.8519	1.5686	1.6689	2.2298	1.9546	1.7001	1.4671	0.9918	1.0462	1.7021	1.4681	1.2494	2.0233	0.5395	0.7429	0.1785	0.9414	-0.1554	0.1456	1.0695	0.1445	1.0128	0.246	0.4822	0.1013	0.9835	1.02	0.6218	0.3879	0.8398	0.886	-0.8016
947	5141	prodynorphin	5141	PDYN	prodynorphin	5173	20	n/a	n/a	1.68e-07	1.751	5141	0.5256	1.2334	1.338	1.7002	3.2037	0.5597	1.3629	1.3443	3.1065	3.7852	0.7431	1.2631	2.1928	2.4331	2.605	2.2433	3.0428	2.254	0.8653	0.2239	0.0501	0.3383	0.4036	0.5665	0.8694	1.1095	1.7023	2.4527	2.6935	1.7095	2.685	2.7901	1.3286	1.3587	2.7752	2.5702	-0.5958
948	81094	protein phosphatase, Mg2+/Mn2+ dependent, 1K	81094	PPM1K	protein phosphatase, Mg2+/Mn2+ dependent, 1K	152926	4	n/a	n/a	5.75e-16	1.75	81094	2.8972	2.1327	2.0659	1.535	1.5862	2.3547	1.7785	1.9275	1.8984	1.6898	2.8768	2.4797	1.4221	0.8405	1.555	1.408	1.4445	2.6301	2.4552	1.8689	0.974	1.6402	-0.0399	0.1643	2.2173	1.3549	1.7566	1.25	1.8054	1.1786	1.2421	1.8231	0.8377	0.6881	0.3537	0.1575	-0.783
949	9001	PDZ and LIM domain 1	9001	PDLIM1	PDZ and LIM domain 1	9124	10	n/a	n/a	0.000166	1.75	9001	-1.5645	-1.4311	-0.9373	1.4226	-1.2774	-1.421	-1.1983	-0.5062	-0.9403	-1.6926	-1.2906	-1.6922	-0.396	-0.1661	-0.7742	0	-1.0986	-1.6822	-0.6328	-0.4534	0.031	-0.9777	0.5542	1.0042	-0.3793	0.2366	-1.2992	-0.8299	-1.2948	-1.3236	-1.2356	-1.0936	0.5026	-0.2595	-0.4226	-0.4342	0.4037
950	54826	dual specificity phosphatase 26 (putative)	54826	DUSP26	dual specificity phosphatase 26 (putative)	78986	8	n/a	n/a	8.64e-08	1.75	54826	2.1723	2.5778	2.9965	1.28	1.8484	1.6615	2.1349	2.2122	1.8929	1.6414	1.9845	1.5983	1.6092	1.2011	1.7799	1.7067	1.7271	1.8978	1.2962	1.6983	1.1263	1.3167	0.7171	0.0206	1.1231	1.2349	1.5853	1.5077	1.5674	1.2954	1.9238	1.5985	0.9901	1.0154	1.794	0.7071	-0.6585
951	22754	regulating synaptic membrane exocytosis 1	22754	RIMS1	regulating synaptic membrane exocytosis 1	22999	6	n/a	n/a	5.67e-06	1.75	22754	2.6448	2.1856	2.1631	1.3409	2.2513	2.4303	1.8639	2.2319	2.3648	2.5033	2.7276	2.2699	1.304	1.3173	1.9665	2.1844	2.262	2.7328	2.0213	1.619	1.2331	1.9223	0.1902	0.5518	1.9561	0.9746	1.8904	1.4829	1.5778	1.0359	1.5277	1.4976	1.2561	1.3086	0.8559	0.9728	-0.4001
952	76588	protein kinase C, delta binding protein	76588	PRKCDBP	protein kinase C, delta binding protein	112464	11	n/a	n/a	2.22e-13	1.749	76588	0.0426	-0.5262	-0.4352	0.3894	0.1687	-0.4607	0.1629	-0.6296	-0.4775	-0.6298	-0.1465	-0.5492	-0.6323	-0.5719	0	0	-0.6576	-0.4975	-0.5641	-0.7916	-0.149	-0.5446	-0.1193	0.368	-0.2149	-0.1359	0	-0.5379	0	-0.6453	0.0989	-0.3926	-0.2612	0	0.1226	-0.6055	-0.335
953	22795	myelin transcription factor 1-like	22795	MYT1L	myelin transcription factor 1-like	23040	2	n/a	n/a	2.6e-08	1.748	22795	2.9846	2.827	2.9145	1.7859	2.3657	2.4363	2.8352	2.1877	2.6523	2.5528	2.9575	2.691	2.031	1.7141	2.3442	2.6608	2.5517	2.5462	1.996	2.3808	1.6006	2.2284	-0.1453	0.1327	2.243	1.4943	2.3344	1.24	1.6358	1.0652	2.0949	2.0602	1.842	1.6995	1.2719	0.8817	-0.6437
954	31183	acyl-CoA synthetase long-chain family member 5	31183	ACSL5	acyl-CoA synthetase long-chain family member 5	51703	10	n/a	n/a	9.21e-15	1.747	31183	-1.0685	-0.9643	-0.6785	1.6422	0.5716	-1.1763	-0.4411	1.4736	0.9998	0.6652	-0.2821	0.1034	0.6095	0.4587	-0.2701	-0.1314	1.4299	1.058	0.5587	0.5099	-0.0412	-0.8112	1.0049	1.257	0.8279	0.2528	0.3841	-0.567	1.1487	1.2778	1.0003	0.8647	1.3386	0.5379	-0.3458	0.6721	-0.0166
955	6368	selectin P ligand	6368	SELPLG	selectin P ligand	6404	12	n/a	n/a	8.68e-10	1.747	6368	-0.3688	0.6008	0.6148	-1.5168	-0.0181	-0.0897	0.8095	1.7088	1.3897	0.9151	-0.8303	-0.2216	1.9213	1.1408	0.9096	0.2202	0.8775	0.4038	0.4041	0.1671	0.4622	-0.2392	-1.1957	-0.8762	-0.1147	1.9483	0.9581	1.6062	0.7887	1.6005	0.2209	0.1327	-0.2729	1.3348	-0.4437	-0.2798	-0.3982
956	110475	GATS, stromal antigen 3 opposite strand	110475	GATS	GATS, stromal antigen 3 opposite strand	352954	7	n/a	n/a	4.47e-09	1.747	110475	1.5169	1.4759	1.4696	0.5846	0.883	0.7033	0.9211	0.8766	1.1677	0.66	1.1366	0.8662	0.8999	1.007	1.0145	1.3701	1.2737	0.9103	1.5898	1.2691	1.9919	1.795	-1.3262	-0.6239	1.0112	1.0933	1.6314	1.5046	1.1827	0.9671	0.5912	0.5277	0.8873	0.9354	0.5819	0.7831	-0.3714
957	85782	RNA binding motif protein 24	85782	RBM24	RNA binding motif protein 24	221662	6	n/a	n/a	1.14e-09	1.746	85782	2.9062	2.4449	1.2447	0.788	1.3834	2.3599	2.1413	0.8873	1.8724	1.9961	2.3165	1.7826	1.7685	0.9551	2.1168	2.3341	1.1867	2.6306	1.173	1.4422	1.4054	1.2761	-0.1452	0.6167	2.1041	-0.5586	1.4925	0.1714	0.0248	-0.4052	0.8729	1.3103	0.2074	0.5734	0.8264	0.4268	-0.4898
958	8260	cell division cycle 45 homolog (S. cerevisiae)	8260	CDC45	cell division cycle 45 homolog (S. cerevisiae)	8318	22	n/a	n/a	1.45e-11	1.746	8260	0	0	-1.2708	-0.1997	0	-1.3286	0	0	-1.3025	0	0	0	-0.8564	-0.7096	-1.2733	0	0	0	1.5917	0.2056	0.4623	-0.299	1.2072	-0.0932	-1.3025	0	-0.7038	0.8647	-1.1983	0.1798	-0.8781	-0.8476	1.3169	0.6303	0.499	1.3943	0.253
959	57975	solute carrier family 25 (glutamate carrier), member 18	57975	SLC25A18	solute carrier family 25 (glutamate carrier), member 18	83733	22	n/a	n/a	8.06e-07	1.745	57975	1.3609	1.1672	1.9441	0.3243	1.1246	1.8793	1.6345	3.0125	2.2429	2.0668	1.2137	1.662	1.7522	1.6514	2.0494	2.1714	2.2225	1.8134	1.8551	1.4722	1.4493	1.2256	1.2991	0.6226	1.3373	1.1835	1.5101	1.8131	1.5109	1.5685	1.2409	1.2665	1.0462	1.328	1.1075	1.7557	-0.6305
960	11037	WNT inhibitory factor 1	11037	WIF1	WNT inhibitory factor 1	11197	12	n/a	n/a	6.66e-10	1.744	11037	2.9072	2.3806	1.9312	0.8238	2.8611	3.5898	3.315	3.4421	3.5367	3.3274	2.9038	3.2695	1.779	1.5245	3.5318	3.631	3.2087	3.382	2.1626	1.1837	1.3174	1.2076	0	0	1.1365	1.0215	1.5944	1.6072	2.3834	1.4194	1.7	1.6128	1.9231	0.698	0.8744	0.2858	0
961	697	budding uninhibited by benzimidazoles 1 homolog beta (yeast)	697	BUB1B	budding uninhibited by benzimidazoles 1 homolog beta (yeast)	701	15	n/a	n/a	2.07e-09	1.743	697	-1.5264	-1.7195	-1.8943	-1.0002	-1.5958	-1.4849	-1.2794	-1.3764	-1.5012	0	-1.7502	-1.3231	-0.4642	-1.2507	-1.3463	-1.1351	-1.6334	0	-0.2592	-0.5877	0.063	-0.5639	-0.0417	0.0731	-1.4008	-0.7067	-1.4159	-0.1728	-0.2532	0.4071	-0.7247	-1.0921	-0.6285	0.0938	0.3437	-0.4779	0.1917
962	26995	programmed cell death 4 (neoplastic transformation inhibitor)	26995	PDCD4	programmed cell death 4 (neoplastic transformation inhibitor)	27250	10	n/a	n/a	4.26e-22	1.743	26995	2.5448	1.1792	0.7023	0.8798	0.7846	2.2371	1.4999	1.4557	1.6535	2.2667	1.9747	2.0277	0.4046	0.2792	0.9196	1.6444	1.233	2.2092	1.3666	0.1654	0.6421	0.4105	-0.8857	-0.8733	1.8919	1.4069	1.8516	0.6105	1.0658	0.9209	0.8869	0.818	-0.1367	-0.1503	-0.9849	-0.3705	-0.4812
963	3362	islet cell autoantigen 1, 69kDa	3362	ICA1	islet cell autoantigen 1, 69kDa	3382	7	n/a	n/a	1.26e-09	1.742	3362	1.3787	1.9384	2.4063	0.8159	1.9378	1.4066	1.5661	1.0259	1.6843	1.03	1.6856	1.396	0.808	0.9201	1.2317	1.0438	1.3431	1.7878	1.3752	1.874	0.2068	1.2149	1.2756	0.0907	1.127	0.1609	-0.0642	-1.0276	0.7857	0.106	1.5158	0.6748	0.2801	0.0905	0.6179	0.4784	0.1076
964	85821	thrombospondin, type I, domain containing 7A	85821	THSD7A	thrombospondin, type I, domain containing 7A	221981	7	n/a	n/a	2.58e-06	1.741	85821	0.729	0.5766	-0.823	-0.7624	-0.1798	0.2023	-0.3382	-0.1115	0.2129	0.971	0.1483	0.413	0.5207	-0.0778	0.7235	0.9414	-0.1739	1.1	0.5731	-0.7707	-1.3394	0.533	-0.6007	-0.9106	-0.4189	-0.0633	0.6671	-0.4296	0.3021	-0.6137	1.2246	1.8308	-0.1076	0.3183	0.1521	-0.1887	0.01
965	7039	tight junction protein 1 (zona occludens 1)	7039	TJP1	tight junction protein 1 (zona occludens 1)	7082	15	n/a	n/a	2.03e-17	1.741	7039	0.8245	-0.2605	-1.184	-0.3355	-0.2587	0.3114	0.0029	-0.8611	-0.4294	0.2609	0.7428	0.159	0.3438	0.1347	-0.3882	-0.241	-0.1586	0.4725	-0.2936	0.7246	1.64	0.9905	-1.5618	-1.553	1.4325	1.1284	1.2367	0.0635	0.7002	0.3474	0.8897	1.2887	-0.6029	-0.2473	-0.393	-0.8346	-0.4536
966	8163	DiGeorge syndrome critical region gene 6	8163	DGCR6	DiGeorge syndrome critical region gene 6	8214	22	n/a	n/a	1.27e-06	1.74	8163	-0.08	1.482	2.3589	0.0712	0.7704	1.3064	1.2288	1.7612	0.6027	0.2882	0.6905	0.9706	1.0532	1.3307	1.1751	0.9529	0.8523	0.5523	0.3546	1.3586	1.1408	0.8575	-1.1518	-0.885	0.9473	0.5131	0.3678	2.3078	1.785	2.0677	1.295	1.218	0.4213	1.0968	1.8249	0.6377	-0.2678
967	77524	coiled-coil domain containing 85A	77524	CCDC85A	coiled-coil domain containing 85A	114800	2	n/a	n/a	2.76e-11	1.74	77524	3.6755	3.1153	2.2441	1.3802	1.6994	3.3571	2.2489	2.5553	3.0629	3.5626	3.2359	3.4393	1.8665	1.5552	2.57	2.5384	1.8391	3.2809	1.5519	1.5825	1.5326	1.4537	0.0414	-0.0024	2.0409	1.2088	2.776	0.885	1.4887	0.3916	1.952	2.1222	1.3042	0.989	1.0446	0.1579	-0.2197
968	30644	EGF-like-domain, multiple 7	30644	EGFL7	EGF-like-domain, multiple 7	51162	9	n/a	n/a	3.34e-12	1.74	30644	-0.1327	1.4186	2.7736	0.7103	1.4093	1.0785	1.9558	1.7849	0.7821	0.1831	1.2398	1.9942	0.3949	-0.3003	1.1499	0.4313	1.0144	1.0853	0.5361	0.213	0.6282	-0.1858	0.1848	0.1543	-0.2136	0.4442	0.5641	-0.4514	-0.1759	-0.0352	0.7441	-0.109	-0.2593	0.5019	1.7402	0.7704	-0.5086
969	8346	SPARC-like 1 (hevin)	8346	SPARCL1	SPARC-like 1 (hevin)	8404	4	n/a	n/a	2.99e-07	1.74	8346	1.0562	0.9333	0.6617	0.7291	1.1519	1.08	0.8018	0.6898	1.1057	1.1956	1.3515	1.3716	1.3611	1.1407	1.4501	1.2558	1.4238	1.6688	0.5591	0.765	0.4442	0.9289	-0.601	0.2734	1.1006	0.813	1.144	1.126	1.3195	1.0633	1.3695	1.4804	0.6963	1.0111	1.1992	1.1977	0.2594
970	6473	solute carrier family 1 (glutamate/neutral amino acid transporter), member 4	6473	SLC1A4	solute carrier family 1 (glutamate/neutral amino acid transporter), member 4	6509	2	n/a	n/a	5.3e-14	1.74	6473	1.0735	1.726	1.9772	0.8267	0.9748	1.5779	1.9288	2.3479	2.0181	2.0935	0.5857	1.004	2.1276	1.825	2.2048	1.2629	1.4511	1.6158	2.1959	1.9417	0.9697	1.8285	0.1739	0.9806	0.8057	1.7445	0.8308	2.4491	2.2814	1.8614	1.2019	1.3561	2.2874	1.6553	1.0122	1.8819	-0.1258
971	34655	leucine-rich repeat containing G protein-coupled receptor 4	34655	LGR4	leucine-rich repeat containing G protein-coupled receptor 4	55366	11	n/a	n/a	5.62e-11	1.74	34655	0.8183	0.0946	-0.8699	1.1989	0.2844	0.5584	-0.4276	-0.3184	0.1488	0.9541	0.6371	0.5706	0.3117	0.2907	1.0733	0.8151	-0.1077	0.938	0.1411	0.0659	0.9208	0.113	0.7633	1.056	0.9162	0.6948	1.2264	0.3472	0.9136	0.9483	1.2002	1.5571	-0.1521	-0.2914	0.8788	0.2855	0.3342
972	22905	FERM domain containing 4B	22905	FRMD4B	FERM domain containing 4B	23150	3	n/a	n/a	2.01e-11	1.739	22905	0.0776	-0.8288	-1.0823	0.2854	-0.6804	-0.6525	-1.0251	-1.1298	-1.7678	-1.5705	0.14	-0.3344	-1.2906	-1.2549	-0.5973	-0.7381	-0.4323	-0.5164	0.7318	0.1208	0.4516	-0.1747	-0.8397	-0.1913	-0.3359	-0.4766	-0.794	-0.9037	-0.8822	-0.5891	-1.867	-1.2717	0.0845	-1.1421	-1.4797	-1.6091	0.3226
973	4688	NADH dehydrogenase (ubiquinone) 1 beta subcomplex, 8, 19kDa	4688	NDUFB8	NADH dehydrogenase (ubiquinone) 1 beta subcomplex, 8, 19kDa	4714	10	n/a	n/a	8.69e-20	1.738	4688	2.1472	2.0745	2.9617	1.6669	2.5283	3.677	2.1483	3.6404	2.4422	2.3393	2.2929	2.8859	1.7435	1.3533	2.4893	2.5058	2.8283	2.8264	2.1037	1.2113	1.1787	1.0587	0.7002	0.5261	2.4299	1.0027	1.5875	0.7018	0.6078	0.5813	1.0743	1.0522	1.4671	1.3507	1.6205	1.3861	0.5487
974	77749	CKLF-like MARVEL transmembrane domain containing 5	77749	CMTM5	CKLF-like MARVEL transmembrane domain containing 5	116173	14	n/a	n/a	1.66e-06	1.738	77749	0.0167	0.1991	0.6714	0.8663	1.4518	0.9181	0.0965	1.3216	0.1048	-0.7882	0.5427	1.0546	0.3006	0.4626	0.3704	0.3792	0.5692	0.474	2.3675	0.6246	0.9789	0.1134	-0.354	-1.1511	0.7939	0.3893	0.2714	1.3597	0.6725	1.4492	-0.8451	-0.6918	1.0584	-0.6436	-0.6203	-0.3364	-0.3392
975	23262	leucine rich repeat containing 8 family, member B	23262	LRRC8B	leucine rich repeat containing 8 family, member B	23507	1	n/a	n/a	7.74e-11	1.737	23262	2.4284	1.8803	1.2213	1.3273	2.2377	1.8239	1.0975	0.9554	1.8381	2.9966	2.0749	2.0209	1.3446	1.039	2.3668	1.9931	1.1886	2.752	1.1117	0.8942	1.0018	0.8711	0.4144	0.315	1.3649	-0.1633	0.9801	0.0685	1.0991	0.8628	0.9331	0.8013	-0.3008	0.4829	1.4085	0.6599	-0.5668
976	3705	Kallmann syndrome 1 sequence	3705	KAL1	Kallmann syndrome 1 sequence	3730	X	n/a	n/a	1.12e-06	1.737	3705	-0.0948	-0.105	-0.8529	-0.8743	0.2402	0.162	-0.0495	-0.0142	0.1954	0.778	-0.1501	-0.0285	0.8225	0.747	1.08	0.6768	-0.445	0.62	0.1842	-0.0102	0.0574	0.2676	-0.2099	-0.2018	0.3905	0.9097	1.1116	0.0563	0.1782	0.1659	0.9671	1.2308	-0.5011	0.4979	1.4273	0.9149	0.284
977	40604	claspin	40604	CLSPN	claspin	63967	1	n/a	n/a	2.23e-14	1.736	40604	-1.2726	-1.4485	-1.4846	-0.513	-1.7411	-1.9019	-1.5789	-1.4888	-1.4883	-1.8034	-1.2475	-1.4614	-0.6081	-1.2016	-0.8298	-1.3241	-1.5423	-1.657	0.0516	-0.3141	0.3525	0.501	-0.4682	0.7431	-1.0868	-0.4066	-0.8215	-0.397	0.0103	0.5623	-0.6823	-1.0541	-0.345	-0.5756	-0.257	-0.2149	-0.0609
978	9019	chromosome X open reading frame 1	9019	CXorf1	chromosome X open reading frame 1	9142	X	n/a	n/a	9e-07	1.735	9019	1.8009	1.1312	0.5774	0.0357	0.1975	1.7294	0.6748	1.0837	1.0431	1.9584	1.2814	1.6416	1.3218	0.9612	2.0328	1.283	1.5423	1.8207	1.1686	0.5204	0.9383	1.423	-0.5405	0	1.229	0.2277	0.9227	0.6653	0.7618	0.9626	0.7329	1.5013	0.327	1.1099	0.974	0.8981	-1.2355
979	34609	MIS18 binding protein 1	34609	MIS18BP1	MIS18 binding protein 1	55320	14	n/a	n/a	1.58e-11	1.735	34609	-0.1732	-0.4736	-1.6465	-0.2447	-0.9049	-0.9819	-1.5068	-1.003	-0.3994	-0.0545	0.0351	0.1112	-0.4014	-0.5769	-0.7349	-0.392	-1.1282	0.0552	0.3948	-0.975	-0.0692	0.2118	-0.6556	-0.1573	-0.5558	0.029	-0.5233	-1.2163	-0.4497	-0.4828	-1.1748	-0.8582	-0.6948	-0.7976	-0.0969	-1.1887	0.3362
980	9794	Rho GTPase activating protein 25	9794	ARHGAP25	Rho GTPase activating protein 25	9938	2	n/a	n/a	1.14e-11	1.735	9794	-1.6876	-1.4176	0.3441	0.6484	0.6051	-1.9078	-0.902	0.386	-0.124	-0.1659	-0.5815	-0.4972	-0.0361	0.3234	0.2645	-1.6654	-0.3309	-0.7051	-0.7126	-0.8377	-1.076	-1.4882	1.2268	1.4576	-0.5992	0.32	-0.1406	-0.7144	-0.0047	0.9449	-0.7536	-0.3175	0.6004	0.4419	0.1602	0.3433	1.6161
981	92356	heparan sulfate 6-O-sulfotransferase 3	92356	HS6ST3	heparan sulfate 6-O-sulfotransferase 3	266722	13	n/a	n/a	1.1e-11	1.735	92356	3.0114	3.0332	2.3814	1.5368	3.0158	2.5001	2.4956	2.4151	2.7711	3.0986	2.9493	2.7808	2.5192	1.7948	2.9004	2.8087	2.5858	3.1943	1.2034	2.098	1.4672	2.5635	0.0413	0.0936	1.8005	1.527	1.8708	1.757	2.4572	1.1305	2.422	2.4925	1.3337	1.618	1.8782	1.3456	-0.5767
982	6815	synaptophysin	6815	SYP	synaptophysin	6855	X	n/a	n/a	8.41e-09	1.735	6815	1.5306	2.8615	3.2345	2.1487	3.2102	1.7275	2.4212	2.8959	2.5895	2.0413	2.1883	2.2807	1.7943	1.924	2.4827	2.2053	2.5938	2.2599	2.0605	2.2556	1.6651	1.8688	0.2602	0.5814	1.3375	0.9712	1.445	2.0153	1.9402	1.1967	1.4192	1.1005	2.0769	1.8386	1.9083	1.6653	-0.9564
983	2478	nuclear receptor subfamily 5, group A, member 2	2478	NR5A2	nuclear receptor subfamily 5, group A, member 2	2494	1	n/a	n/a	1.01e-16	1.734	2478	0	0	0	-0.3701	0	0	-0.7189	0	0	-0.6822	0	-0.7157	-0.1852	-0.5188	0	0	0	0	-0.3498	-0.6337	-0.6797	-0.6923	-0.2984	-0.2175	-0.1985	-0.3625	0	0	0	-0.1819	-0.611	0	0.0965	-0.4351	-0.2892	-0.4806	0.0084
984	2654	glial fibrillary acidic protein	2654	GFAP	glial fibrillary acidic protein	2670	17	n/a	n/a	4.62e-05	1.733	2654	-1.3866	-0.4749	0.4144	-0.0649	0.5417	-1.866	0.2137	-0.1827	-1.1574	-0.758	-1.8141	-1.8422	1.1269	1.4085	0.4092	0.3331	0.0186	-0.6745	0.7199	1.2586	1.1192	1.2528	0.7753	0.776	0.1483	1.6499	1.0169	0.5605	-0.0323	1.1385	0.4161	0.3763	0.5151	1.3595	1.4291	1.3299	-0.8371
985	80536	chromosome 16 open reading frame 89	80536	C16orf89	chromosome 16 open reading frame 89	146556	16	n/a	n/a	1.36e-08	1.733	80536	0.6603	0.0583	1.3716	1.0272	0.7757	0.6552	0.9042	2.3604	1.2154	1.3797	0.053	0.7673	1.3274	1.5557	1.8992	0.9899	1.9015	1.0575	0.584	1.4203	0.5759	0.5989	-0.5885	0.2432	0.7224	0.7893	0.7185	1.1144	1.0356	-0.2236	1.2067	1.1203	1.9022	1.3356	0.8834	1.4072	0.2175
[truncated: 1,722 more rows]
[truncated: 233 more columns]
