# Supplementary material for: Hypoxic Roadmap of Glioblastoma—Learning about Directions and Distances in the Brain Tumor Environment
Source: Cancers (Basel). 2020 May 13;12(5):1213. doi: 10.3390/cancers12051213 (PMC7281616; doi:10.3390/cancers12051213)
Supplement: Supplementary file 1 [file cancers-12-01213-s001.zip › cancers-790057 supplementary/Supplemnetary Table S2AB.xlsx]

## Sheet: Table S2A
	Biological Process (GO) down in PN
	GO-term	GO:0007417	GO:0007399	GO:0042063
	description	central nervous system development	nervous system development	gliogenesis
	count in gene set	15 of 861	21 of 2206	7 of 196
	false discovery rate	1.64e-06	7.3e-06	0.00028
	Biological Process (GO) up in PN
	GO-term	GO:0001666	GO:0071453	GO:0045766
	description	response to hypoxia	cellular response to oxygen levels	positive regulation of angiogenesis
	count in gene set	13 of 288	10 of 164	10 of 162
	false discovery rate	9.96e-10	9.05e-09	9.05e-09

## Sheet: Table S2B
Enriched motif in promoter of genes dowregulated in PN vs. CT; n=881	TF	TF family	P val.	FDR	Score	Note		Enriched motif in promoter of genes upregulated in PN vs. CT; n=1826	TF	TF family	P val.	FDR	Score	Note
CG	CGBP	CxxC	0.0064	0.11	1			CG	CGBP	CxxC	1.3e-11	8.9e-10	4
CCG	DNMT1	CxxC	0.00064	0.02	2			CCG	DNMT1	CxxC	8.2e-14	1.6e-11	7
GGGCGGGAG	E2F1	E2F	0.0027	0.062	4			GGGCGGGAG	E2F1	E2F	5e-08	8.3e-07	12
GGCGGGAA	E2F4	E2F	1.4e-05	0.00096	6			GGCGCC	E2F2	E2F	2.3e-08	4.9e-07	9
GGGCGGGAA	E2F6	E2F	8.4e-07	0.00017	7			GGCGGGAA	E2F4	E2F	5.2e-09	1.4e-07	12
GCGGGGGCGGGG	EGR1	C2H2 ZF	8e-05	0.0037	9			GGGCGGGAA	E2F6	E2F	1.1e-08	2.7e-07	11
TGCGGG	GCM1	GCM	0.0016	0.038	2			GCGGGGGCGGGG	EGR1	C2H2 ZF	5.2e-14	1.6e-11	26	* Query Gene
TGTCAGGGGGC	INSM1	C2H2 ZF	0.00091	0.025	4			TGCGTGGGCGT	EGR1	C2H2 ZF	2.5e-08	5e-07	13	* Query Gene
GGGCGGGGC	KLF5	C2H2 ZF	0.005	0.087	5			TGCGTGGGCG	EGR2	C2H2 ZF	1.1e-07	1.7e-06	12	* Query Gene
GAGGGGGAA	MZF1	C2H2 ZF	3.7e-06	0.0003	5			TGCGTGGGCGT	EGR3	C2H2 ZF	1.6e-08	3.8e-07	14	* Query Gene
GGGGA	MZF1	C2H2 ZF	2.2e-05	0.0013	4			ATGCGTGGGCGG	EGR4	C2H2 ZF	2.9e-09	9.4e-08	14
GTGGGGA	MZF1	C2H2 ZF	7.2e-05	0.0037	4			CACGCG	HES4	bHLH	3.4e-07	5.2e-06	7
AGGGGGA	MZF1	C2H2 ZF	0.0015	0.038	3			GGGCGGGGC	KLF5	C2H2 ZF	7.2e-11	3.7e-09	17	* Query Gene
GGGGGGGGGCC	PATZ1	C2H2 ZF	0.00018	0.0063	7			GGGCGTG	KLF7	C2H2 ZF	1.2e-10	4.8e-09	11	* Query Gene
CGAGGCGCAGTGATGCGTAGCGGC	PAX5	Paired box	0.0076	0.12	4			CG	MLL	CxxC	1.1e-09	3.8e-08	4
GGGGGGGGGTGGTTTGGGG	RREB1	C2H2 ZF	8.9e-05	0.0037	8			GTGGGGA	MZF1	C2H2 ZF	1.1e-06	1.5e-05	7
GGGGGCGGGG	SP1	C2H2 ZF	0.00017	0.0063	8			GGGGGGGGGCC	PATZ1	C2H2 ZF	9.9e-12	8.2e-10	18
GGGGGCGGGGC	SP2	C2H2 ZF	0.0031	0.063	7			GGGTGG	PAX4	Homeodomain,Paired box	3.3e-08	6.2e-07	7
CG	TET1	CxxC	0.01	0.15	1			GGGGGGGGGTGGTTTGGGG	RREB1	C2H2 ZF	2.3e-08	4.9e-07	16
AGAGTCAGCTGTGGTCAG	TFAP4	bHLH	0.0029	0.063	4			GGGGGCGGGG	SP1	C2H2 ZF	2.3e-13	2.4e-11	22
CCAGCTGTG	TFAP4	bHLH	0.0043	0.078	3			GGGGGCGGGGC	SP2	C2H2 ZF	1.2e-13	1.6e-11	25
CAGCTG	TFAP4	bHLH	0.0043	0.078	3			CACGTG	TCFL5	bHLH	3.2e-11	1.9e-09	10
TGCGGG	ZBTB1	C2H2 ZF	0.00078	0.023	3			CG	TET1	CxxC	3.6e-09	1.1e-07	4
GGGG	ZNF202	C2H2 ZF	1.8e-06	0.00024	3			CCCCGGGC	TFAP2A	AP-2	1.3e-08	3.1e-07	7
GGAGGAGGAGGGGGAGGAGG	ZNF263	C2H2 ZF	2.7e-09	1.1e-06	14			CCCCGGGC	TFAP2C	AP-2	5e-08	8.3e-07	8
GGGGGTGG	ZNF281	C2H2 ZF	2.8e-06	0.00029	6			TGCGGG	ZBTB1	C2H2 ZF	1.1e-09	3.8e-08	8
AGGAGCAC	ZNF691	C2H2 ZF	0.0032	0.063	2			GGGGGGT	ZIC5	C2H2 ZF	1.4e-06	1.9e-05	6
								GGGG	ZNF202	C2H2 ZF	1e-06	1.5e-05	4
								GGAGGAGGAGGGGGAGGAGG	ZNF263	C2H2 ZF	4.9e-08	8.3e-07	19	* Query Gene
								GGGGGTGG	ZNF281	C2H2 ZF	1e-10	4.7e-09	11
