# Supplementary material for: Hypoxic Roadmap of Glioblastoma—Learning about Directions and Distances in the Brain Tumor Environment
Source: Cancers (Basel). 2020 May 13;12(5):1213. doi: 10.3390/cancers12051213 (PMC7281616; doi:10.3390/cancers12051213)
Supplement: Supplementary file 1 [file cancers-12-01213-s001.zip › cancers-790057 supplementary/Supplemnetary Table S3.xlsx]

## Sheet: Table S4
N	High level GO category UP in PN	Genes		N	High level GO category DOWN in PN	Genes
75	Activation of immune response	CD276 DUSP3 BTN2A1 CD14 IRAK1 FPR3 C5AR1 NFKBIL1 FCGR2B RIPK2 TNFAIP3 BCL10 SERPING1 ZC3H12A CD300A RELA MARCO ABL1 NFKBIA NR4A3 IRF1 CCR7 IRAK2 UBQLN1 C1RL NFKBIZ TNIP1 LY96 C1R CLEC7A PAWR C1S CFB IL1B LTF FCN1 WDFY1 RIOK3 CAV1 PDE4D GBP1 NR1D1 FLOT1 RPS3 PJA2 HSPA1B HSPA1A TICAM2 LGALS3 FGR BIRC3 CDC42 ACTB HSP90AB1 RELB NFKB1 UBE2D3 BIRC2 FCGR2A S100A8 RPS27A UBC NCK1 RUNX1 S100A9 CTSB HSP90B…		42	Activation of immune response	FYN MASP1 TLR4 MOG THY1 TLR10 TMEM173 TLR7 TRIL CFH LAT2 GPLD1 SFPQ PSPC1 F2RL1 LILRB4 MEF2C TYRO3 CD81 TNFRSF21 MNDA C1QB LGR4 CD38 SEC14L1 PDE4B LILRA4 PSMA4 CYFIP2 PAK3 MAP3K1 PIK3R2 ICAM2 MAP2K6 WIPF3 MYO10 PIK3R1 FCGR1A ELMO1 S100A1 HLA-DPA1 PSMD1
159	Anatomical structure formation involved in morphogenesis	CD9 WDR1 PMP22 VEGFA HES1 BHLHE41 OBSL1 IL1B BHLHE40 ANXA1 THBS1 CLIC4 SCG2 FAM20C ANXA2 HIF1A NPHP3 IL6 RNH1 XBP1 HMOX1 SERPINE1 SRF FN1 INHBA COL5A1 GLUL KLF4 PIM1 WARS EFNA3 ZC3H12A CXCL10 EGR3 HLA-G ANG TNFRSF12A PLEKHO1 EHD2 CDON MEF2A BCL3 RORA JMJD6 CDC42 PTGS2 FGFR1 TULP3 B4GALT1 TMED2 ABL1 NRP1 CCNB1IP1 SRPX2 KLF5 GPI CAV1 KDM4C SHB TCIRG1 ELK3 PERP BCL6 IFT57 IL1A PDCL3 FHL2 ATF2 EPAS1 …		124	Anatomical structure formation involved in morphogenesis	CALCRL TIE1 LRP6 FLT1 AMOTL2 RAMP3 AMOT KDR TMOD2 RAMP2 RAMP1 HES6 THY1 MMRN2 APOLD1 CEND1 MYBPC1 HES5 NRARP SOX18 ECSCR HSPB6 DCN VASH1 SEMA6A CD81 FGF1 IL18 ANGPT1 EPHB1 S100A1 HOPX CD34 SOX2 THSD7A SOX8 PAX6 CC2D2A FGFR2 DCX MEF2C MMP2 ANGPT2 CAPN3 TREM2 MFNG TJP1 CALB1 PTN LFNG TSPAN12 COBL MEOX2 ENG WLS MYH10 APLNR PDGFRA FAIM2 HEY2 AGT ENPP2 KIF20B SLC40A1 CXCL9 ENPEP ACVRL1 CASQ1 MEIS1 ANK…
305	Anatomical structure morphogenesis	PROM1 CD9 NEDD4L RHOA CDC42 WDR1 ANKRD27 PMP22 VDR VEGFA HES1 RND3 BHLHE41 OBSL1 IL1B RAC2 PALLD CAP1 ZMYM5 BHLHE40 ANXA1 THBS1 COL6A1 COL6A2 EFNA3 CDC42EP3 COL6A3 ILK EFNA1 SDC2 CLIC4 SCG2 GAP43 FAM20C ANXA2 HOXA4 HIF1A NPHP3 IL6 LTF RNH1 GAL TGFBR3 MT3 LAMB1 XBP1 HMOX1 MET SERPINE1 CCL7 CCL2 SRF FN1 INHBA BMP2 LIF COL5A1 GLUL IL1RN KLF4 PIM1 WARS GOLGA4 ADM ALDOA STC1 ZC3H12A CXCL10 BNIP3 EGR3 …		322	Anatomical structure morphogenesis	ARHGEF7 SOX8 USH1C CDH10 CYFIP2 CALCRL TIE1 LRP6 RHOBTB1 FRY PAK3 SEMA6A SOX10 COCH FLT1 CAP2 CDH6 AMOTL2 EPHA4 RHOU SLITRK3 RAMP3 AMOT THRA KDR TMOD2 ZSWIM6 RAMP2 MATN3 RAMP1 MATN2 BTBD3 PLXNC1 SEMA6D HECW2 SSH2 HES6 SEMA3D THY1 ROBO4 EPHB1 AUTS2 HEYL PLXNB1 HEY1 CDK5 MAP1A KIF5C CTNND2 MMRN2 SLITRK1 APOLD1 CDH4 VWA1 CDC42EP4 CDH5 TMIE EPHB3 CNTN2 CEND1 SLITRK2 SEMA4D MYBPC1 HES5 NRARP SOX18 ECS…
22	Antigen processing and presentation	HLA-G THBS1 HLA-B SLC11A1 ICAM1 RELB CCR7 B2M HLA-C HLA-A RAB27A RAB32 FCGR2B CD68 IFI30 SEC23A SEC24A NCF2 CTSD CANX ARF1 SEC24D		21	Antigen processing and presentation	TREM2 HLA-DMB HLA-DPA1 RAB4A PSMA4 KIF22 KIF4A AP1B1 SH3GL2 KIF18A KIF23 ACTR1A KIF11 CENPE KIF2C FCGR1A DYNC1I1 RACGAP1 KIF15 PSMD1 FCGR1B
65	Autophagy	USP36 RRAGD VMP1 WIPI1 RRAGC ATG14 SESN2 UBQLN1 DRAM1 SQSTM1 S100A8 S100A9 ZC3H12A STAT3 PLK3 MT3 ABL1 XBP1 HMOX1 HIF1A TM9SF1 TRIB3 PIM2 RIPK2 BNIP3L NAMPT TCIRG1 STBD1 RNF185 TMBIM6 NPC1 NRBF2 BAG3 RAB39B PRKAA2 RAB33B HAP1 NUPR1 BNIP3 RAB39A VDAC1 GNAI3 QSOX1 STX12 MCL1 FLCN HK2 DDIT3 ATP6V1D MET HSPB1 ATP6V0E1 ATP6V0D2 ATP6V1C1 EEF1A1 CHMP2B GAPDH VPS26A PRKAB2 ITPR1 DAPK3 VPS37C TOMM20 VPS37…		0	Autophagy
59	Behavior	ATXN1 OXTR GDF15 CCL3 ITGA3 HEXB GAL DERL2 PTGS2 ARCN1 ITPR3 HIF1A SRPX2 RETN GPI DNAH11 MDK SLC11A2 SRF ARRDC3 ID2 CNR1 NR4A3 EGR1 EGR2 SERPINE2 NPC1 SLC16A1 ADCY8 SORCS3 CSTB ITGA5 CSF2 CREBRF PTCHD1 NAV2 PBX3 ARF4 STAT3 SCN9A FOS APLN SYNPO CEBPB FOSL1 JUN HRH1 MAFG DPP4 PSAP PJA2 VDAC1 MME THBS1 ATP7A NPAS2 NPHP1 MCHR1 VLDLR		103	Behavior	AUTS2 SYNJ1 GNG7 PLCB1 PRKAR2B TAC1 ETV1 ADAM22 ATP1A2 APBA2 USP2 PREX2 SEZ6 SLC1A3 MEF2C KCNK2 GNAO1 SEZ6L ABHD12 CST3 HTR2A NDRG4 CALB1 SLC17A7 PTN PTPRZ1 CXCL12 NMU SLC1A2 ASIC1 HMGCR GABRG2 BCHE FGF12 EPHA4 PARK7 B4GALT2 ATP8A1 THRA FOXP2 TMOD2 CLN6 PPP1R1B SNAP25 AGT SCN2A MEIS1 SLC10A4 SNCA CRHBP SHC3 EIF4EBP2 PCDH15 LYPD1 ASTN1 CNTNAP4 ZIC1 LGI4 SLC24A2 SLC6A1 KIT S100B ELAVL4 RNF180 GRIK2…
4	Behavioral defense response	MDK DPP4 VDAC1 NPAS2		9	Behavioral defense response	GNG7 MEF2C ASIC1 LYPD1 GRIK2 DEAF1 PENK NPY2R CCK
184	Biological adhesion	PTPRF ACTB MYL12A HSPB1 PLEK ILK ACTG1 FLNA CLIC1 CD9 CD44 ICAM1 DUSP3 FOLR3 IL23A CYTIP SPP1 CD274 TGFBI PLAU PALLD COL5A1 ANXA1 PCDH8 GPNMB PCDH1 IL6R VCAM1 DDR2 ITGBL1 ITGB3 CCR7 ZYX LTF DSG2 PTPRU FSTL3 CDC42 TFRC LAMB1 NRP1 XBP1 JAG1 SMAD7 SRPX2 CD276 CAV1 SERPINE1 VEGFA FN1 IGFBP2 CXCR4 IL1B BMP2 TWSG1 NT5E CD164 IL6 IL1RN KLF4 THBS1 S100A8 MSN ADAM8 ITGA5 PDPN S100A9 IGF2 DAPK3 CD300A EFNA…		191	Biological adhesion	SLITRK3 SLITRK1 SLITRK2 ARHGEF7 CDH10 DLG3 TYRO3 ITGB8 ECM2 ICAM2 CDH6 PCDH12 MYOT CRB1 PLXNC1 DDR1 MMRN1 PKP4 TNFRSF21 PCDH15 DLG2 THY1 ROBO4 TNFAIP8L2 PLXNB1 PCDH19 NLGN4Y FOLR2 NLGN1 PCDH7 CTNND2 MMRN2 CDH4 CDH5 EMILIN3 CNTN2 PCDH9 PCDH18 NLGN3 BLM PCDHGC3 PCDHA10 SPON1 IGF1 CYFIP2 ERBB3 FBLN1 FERMT1 CORO2B CXCL12 CD81 VWF SELPLG KIF14 KDR PODXL ADAMTS18 MEGF10 IL18 SPOCK1 ANGPT1 PRKCA EPHB1 I…
299	Catabolic process	USP36 SAMD4A RRAGD RNF19A HSPA5 NEDD4L VMP1 PFKP PKM WIPI1 EXOSC5 PGM1 ARG2 SMOX HSP90AB1 HSD3B7 HMOX1 PYGL PCK2 TRIB3 PGK1 TIMP1 UBE2W OAZ1 GPI RARRES2 MANBA UBE2D3 GAPDH TPI1 PDE4D KYNU RNF19B RRAGC CTBS HMGCL CTSD TNFAIP3 UBE2B PRDX4 MMP19 ATG14 CHAC1 SESN2 UBQLN1 SDS GNS DRAM1 RNF144B MMP7 RNF185 NPEPPS PFKL RPS27A SPOPL MMP3 UBC NGLY1 ZFP36L2 PELO HSPA13 SUPV3L1 HK1 UBE2Z HK2 SQSTM1 FBXL13 R…		237	Catabolic process	ANKIB1 PSMA4 ERCC8 ACAA1 OPHN1 SESN1 BCKDHB MMP2 DNM1L PRODH FOXRED2 RBX1 GSTZ1 SAMHD1 MMP15 HMOX2 MYEF2 RNASEH2A UBE2S BLMH NUDT12 APC2 ERI3 PRDX1 FBXL5 ACAT2 NUDT10 FBXL16 CYP2J2 APC RNASEH2B ENPP2 HECW2 ENPEP CHAC2 SKP2 LIX1 FBXL17 PCYOX1L SESN3 QDPR INPP1 MMP16 EXOG TIMP4 ABHD3 CDA SYNJ1 SNF8 PDE9A ASRGL1 AGL DAPL1 RNF180 TP53INP1 DIS3L SLC27A4 ECI1 ADAL ENC1 PSMD1 UBE2C SPSB4 SHMT1 ABAT HBA2…
181	Cell adhesion	PTPRF ACTB MYL12A HSPB1 PLEK ILK ACTG1 FLNA CLIC1 CD9 CD44 ICAM1 DUSP3 FOLR3 IL23A CYTIP SPP1 CD274 TGFBI PLAU PALLD COL5A1 ANXA1 PCDH8 GPNMB PCDH1 IL6R VCAM1 DDR2 ITGBL1 ITGB3 CCR7 ZYX DSG2 PTPRU FSTL3 CDC42 TFRC LAMB1 NRP1 XBP1 JAG1 SMAD7 SRPX2 CD276 CAV1 SERPINE1 VEGFA FN1 IGFBP2 CXCR4 IL1B BMP2 TWSG1 NT5E CD164 IL6 IL1RN KLF4 THBS1 S100A8 MSN ADAM8 ITGA5 PDPN S100A9 IGF2 DAPK3 CD300A EFNA1 SA…		191	Cell adhesion	SLITRK3 SLITRK1 SLITRK2 ARHGEF7 CDH10 DLG3 TYRO3 ITGB8 ECM2 ICAM2 CDH6 PCDH12 MYOT CRB1 PLXNC1 DDR1 MMRN1 PKP4 TNFRSF21 PCDH15 DLG2 THY1 ROBO4 TNFAIP8L2 PLXNB1 PCDH19 NLGN4Y FOLR2 NLGN1 PCDH7 CTNND2 MMRN2 CDH4 CDH5 EMILIN3 CNTN2 PCDH9 PCDH18 NLGN3 BLM PCDHGC3 PCDHA10 SPON1 IGF1 CYFIP2 ERBB3 FBLN1 FERMT1 CORO2B CXCL12 CD81 VWF SELPLG KIF14 KDR PODXL ADAMTS18 MEGF10 IL18 SPOCK1 ANGPT1 PRKCA EPHB1 I…
113	Cell cycle process	CCNB1IP1 CCNG1 CCNI PARD6B ANXA1 RINT1 NUMA1 CCNG2 WEE1 NDEL1 PLK3 NPM1 ZNF830 HSPA1B HSPA1A UBD SYCE3 ID2 RHOA PIM2 GADD45A NEK6 INHBA CDKN1A IRF1 GPNMB KLF4 MYC THBS1 DYRK3 UHRF2 HMGA2 TGFA NKX3-1 IGF2 ATF5 DDIT3 MUC1 FLNA HLA-G MIF CDC42 RPS6KA2 FGFR1 CGRRF1 AKAP8 ARHGEF2 SYF2 UBE2B MAD2L1BP EREG LIF ARF1 BIN3 ZFP36L2 ILK ING2 CEP120 SNX33 ZFP36L1 MDM4 CAV2 ADAMTS1 UBE2E2 RASSF1 CHMP2B CHMP5 U…		214	Cell cycle process	NCAPD2 ANLN CEP68 BRCA1 PRR11 TRIP13 TOP2B NDC80 CDC14B AURKA BIRC5 KIF4A CDC45 MSH2 CDKN3 GINS1 POLA1 CCNE1 NCAPG ANAPC15 FBXO5 RTKN NEK2 NSL1 NCAPH MND1 KIF18A STIL TUBGCP3 HAUS8 TUBG1 TOP2A CCNB1 CDCA8 DSCC1 NUSAP1 KIF23 KIF11 CEP55 CENPE PLK4 NUF2 CCNA2 SKP2 CDCA5 NACC2 DSN1 HAUS1 EME1 BUB1B CCNB2 CDC25C PTTG1 PLK1 CDT1 BUB1 CDK1 ESCO2 CKAP5 CCNE2 RMI2 AURKB BLM CENPW IGF1 FHL1 ABCB1 TPX2 CLS…
64	Cell growth	OSGIN1 NEDD4L DCBLD2 GAL DERL2 ENO1 MT3 BCL6 INHBA CDKN1A GOLGA4 FLCN FBP1 SERTAD3 SERTAD2 TSPYL2 SERTAD1 TNFRSF12A IFRD1 RHOA RAB21 DPYSL2 HSP90AB1 ABL1 NRP1 SRF HBEGF FN1 IGFBP5 RGS2 NRP2 SPP1 CXCR4 NRN1 KRT17 SESN2 EMP1 SERPINE2 SDCBP FBLN5 EMP3 CRABP2 IGFBP3 ILK NDEL1 CIB1 CDC42 H3F3B IQGAP1 BIN3 SUPV3L1 CDKN2AIP DCUN1D3 HSPA1B HSPA1A VEGFA OLFM1 BLZF1 NPPB BTG1 CAMK2D ING1 S100A8 S100A9		65	Cell growth	SEMA6A WFDC1 SEMA6D SEMA3D AUTS2 SEMA4D IGF1 FHL1 SYT1 HYAL2 RBBP7 SYT17 CDKN2C CPNE5 TCHP ACVRL1 SFRP2 CDA FRZB FAM107A RIMS2 SLC9A6 CD38 EXTL3 CYFIP2 DCX MAP2 AURKA MAG COBL SH3GL2 CXCL12 DCLK1 AGT NTRK3 RNF157 LEFTY2 TMEM108 TIAM1 DISC1 IGFBP7 APBB2 PI16 CDK5 GREM1 CDK5R1 CDH4 RGMA NDN SMARCA2 LGI1 KIF14 SMARCA4 H3F3A HIST1H1B AKAP6 SORBS2 APBB1 NLGN3 IL17RB TMEM97 SPOCK1 RPS6KA1 PLCE1 DCC
24	Cell killing	ULBP1 ULBP2 HLA-G LTF LYZ RPS19 GAPDH S100A12 CAMP DEFB4A CCL13 HLA-B HLA-A RAB27A HSP90AB1 IL23A CXCL6 CEBPG B2M IL7R STAT5B ITGAM FCGR2B ICAM1		5	Cell killing	F2RL1 PRDX1 IL18 RASGRP1 HMGN2
233	Cell motility	CCL26 TMSB10 RHOA STK10 CXCL2 MET CCL7 CCL2 CCL8 NEDD9 PTP4A1 VEGFA IQCG CCL20 RND3 TNFAIP3 CXCR4 SDC4 CXCL6 IL1B CCR7 RAC2 SAA2 ANXA1 CD63 IL1RN PDGFC SPATA4 CXCL3 CXCL5 CXCL1 CCR1 ANXA5 NDEL1 CXCL10 SDC2 DEFB4A SCG2 RSPH9 SAA1 CCL13 FAM110C ITGBL1 BRK1 SAA2-SAA4 ITGB3 CCL5 CCL3 CCL4 CCL18 CCL3L1 IL6 IL6R CD44 PTPRU MYLK FGFR1 LAMB1 DDT XBP1 JAG1 SRPX2 GPI RPS19 AVL9 SERPINE1 FN1 IGFBP5 PLAU EDN…		189	Cell motility	ARHGEF7 RHOBTB1 PAK3 SEMA6A SOX10 FLT1 ITGB8 CXCL12 ABI3 PDGFRB AMOTL2 APC2 AMOT KDR MTUS1 APC PLXNC1 SEMA6D CXCL9 SEMA3D THY1 SST KIT TMSB15A AUTS2 SDC3 PLXNB1 CX3CR1 PDGFD MMRN2 CD248 CLEC14A CEND1 SEMA4D SRGAP3 SRGAP1 SRGAP2 DCN IGF1 HYAL2 VASH1 DCX FBLN1 MEF2C ANGPT2 FERMT1 FAM83D NDRG4 MAZ ENG SELPLG ARHGDIB SASH1 FGF1 WWC1 ACVR1C PODXL LGR6 PDGFRA AGT DOCK10 ENPP2 SORL1 ENPEP ACVRL1 NTRK3 T…
283	Cell proliferation	FGFR1 ABL1 CAV2 CAV1 CSF3 AREG IL23A VEGFA HBEGF CCNG1 BCL6 CCNI CD274 EREG LIF BTG1 ANXA1 CCNG2 PDGFC OSMR BTG3 IL6R DDR2 TGFA FTH1 CLCF1 NUPR1 ANXA2 HIF1A ARNT IGF2 CCL26 LTF WWTR1 GAB2 PTPRN PTPRU RPS6KA2 TFRC DERL2 OSM XBP1 HMOX1 PIM2 TIMP1 CD276 AHR VDR SOD2 IL1A FN1 IGFBP2 IGFBP5 ATF2 ARHGEF2 TSPAN1 TNFAIP3 NR4A3 INHBA CDKN1A IL1B BMP2 EDN2 TWSG1 RPS15A HILPDA GLUL GPNMB IL6 FAM129B MYC PIM…		265	Cell proliferation	CD38 TACC3 ERBB3 FGFR2 FGFR3 FLT1 CCNE1 LIFR PDGFRB KDR CCNB1 PDGFRA IL11RA DDR1 TACC2 CCNA2 TNFRSF21 KIT CCNB2 PDGFD CCNE2 GAPT ERBB4 RTKN2 CSF1R BLM NRARP LRP6 IGF1 KITLG VASH1 FBLN1 SMARCA2 MEF2C FERMT1 FAM83D POLA1 NDRG4 MAZ PTN SLC9A3R1 RAPGEF2 CD81 GPLD1 KAT2B KIF14 IFIT3 CDKN2C APC CXCL9 ENPEP BRCA2 NTRK3 CDCA7 SFRP2 CASK ST18 NACC2 IL18 HHEX PTPRK ANGPT1 TIAM1 NODAL FRZB HMGB2 SCRG1 MELK …
334	Cellular component biogenesis	CD9 TMSB10 EIF4B RHOA WIPI1 CDC42 WDR1 RPS5 RPLP0 RPL3 ATP6V1D SEC23A RIOK3 PLS3 RPS16 FBL RPS19 CAV2 CAV1 EIF4H PMP22 PTGES3 IQCG COX7A2L RND3 OBSL1 RPS10 ATG14 STYXL1 RAC2 NGDN EIF2S3 WDR74 UBQLN1 LCP1 RSL24D1 DYNC2LI1 NOB1 ABT1 RPL10 RPL7 RPL26 CDC42EP3 ANXA5 RPS14 ISCA2 NDEL1 PATL1 NMD3 NFU1 HAS2 RSL1D1 SYNPO RSPH9 TRMT112 ZNF622 TOMM20 RPS27 IMP3 MPI TMEM107 SPTY2D1 NPM1 SHMT2 ANXA2 RPL35A F…		345	Cellular component biogenesis	SLITRK3 SLITRK1 SLITRK2 LRRTM3 ARHGEF7 USH1C ANLN CDH10 CYFIP2 RHOBTB1 DCX DNM1L BIRC5 CDC45 ABLIM1 CELF4 OIP5 NDUFS8 CDH6 SUB1 RTKN RHOU ERI3 NEK2 WIPF3 ATPAF1 HIST1H1A TUBGCP3 AIF1L HIP1 TMOD2 GMFG HAUS8 TUBG1 SPATA6 SNAP25 NASP KIF23 KIF11 SSH2 PLK4 PKP4 CAND2 ADD3 HAUS1 THY1 NDUFAF6 MX1 TMSB15A AUTS2 CHAF1B COX7A1 TP53INP1 NLGN4Y POP5 CDT1 CHAF1A SRR NLGN1 CTNND2 CKAP5 RUVBL1 SHMT1 TMEM80 CDH…
13	Cellular detoxification	MT3 SESN2 MGST1 PTGS2 SOD2 PRDX4 ALOX5AP FBLN5 S100A9 GPX3 SRXN1 GCH1 ATP7A		14	Cellular detoxification	PRDX1 PARK7 GSTM1 GSTM2 MGST2 GSTZ1 NNT RGN TP53INP1 HBA2 HBA1 GSTT1 SESN1 DHFR
336	Cellular localization	RAB21 ITGB3 USP36 LMAN1 UBE2D3 CCT4 RAC2 NPEPPS TMSB10 ZC3H11A SPAG4 RAB27A WIPI1 TULP3 CHMP2B TMED2 FTL ALKBH5 ARCN1 HSP90AB1 ITPR3 TMED1 PMM1 ATP6V1D TM9SF1 SEC23A ANKRD27 BET1 GRPEL1 IFT57 NRBP1 BLZF1 TMED5 STX12 MREG RAB32 ARL1 TBC1D15 VPS26A RAB38 PARD6B NXT1 TIMM17A RINT1 STX11 ZDHHC4 NUMA1 DYNC2LI1 USO1 RAB20 GOLPH3L RAB13 ARF1 BIN3 ITPR1 RAB39B TMED4 NXF1 STX5 GRPEL2 ARF6 ARL5B NDEL1 VPS3…		306	Cellular localization	OPHN1 RHOU ANLN GPM6B KIF1B SNAP91 SEC61A2 SYT1 LRP6 NSF AMPH NDC80 DLG3 DNM1L ZDHHC15 HTR2A NUTF2 SYT17 GDAP1 SLC17A7 TBC1D12 PEX5L RTKN CCDC88A SCP2 WLS IPO13 WDR34 WIPF3 RAMP3 ITPR2 STIL PEX1 KIF1A RAMP2 RAMP1 SNAP25 CCNB1 BLOC1S1 TBC1D4 RTP4 NUSAP1 PLCE1 CENPE RAB15 SRP14 RAB40B NUF2 CASQ1 ANK2 CPLX2 CDCA5 IMMP1L DLG2 ANK3 RABGAP1L THY1 SYN2 TMSB15A SYNJ1 SNF8 RANBP3L CDK5 NLGN4Y CDT1 RAB4A K…
29	Circadian rhythm	ID2 NR1D1 PER2 NFIL3 PPP1CB ASS1 BHLHE40 IMPDH2 RORA RELB NAMPT EGR1 BHLHE41 ATF4 JUND KLF10 PRKAA2 CSF2 ATF5 JUN SIAH2 GFPT1 PRMT5 AHR SIK1 NPAS2 OPN3 SERPINE1 EGR3		25	Circadian rhythm	ID3 ID4 PPP1CA USP2 PHLPP1 CST3 EZH2 NMU PPARGC1A SFPQ PSPC1 TOP2A NTRK3 NLGN1 TYMS KCNA2 MAGED1 KCND2 NPY2R LGR4 CDK1 SPSB4 SUV39H1 PTGDS MAPK10
11	Detection of stimulus	OPN3 RPS3 HMGA2 LY96 CXCR4 SERPINE2 CHRNA9 UBE2B RPS27A UBC UBA52		30	Detection of stimulus	KCNMB4 RTP4 RGR KCNMB2 TLR4 FYN SYT1 LXN TRPM3 TREM2 HTR2A CXCL12 PARP1 PCDH15 EPHB1 KIT DAPL1 COL11A1 CALM1 PLEKHB1 MRPS26 CDS1 GNGT2 MRPS11 TAC1 RBX1 KCNIP2 PCNA DTL CAMKMT
20	Detoxification	MT3 MT1G MT2A MT1E MT1X MT1H MT1M SESN2 MGST1 PTGS2 SOD2 PRDX4 ALOX5AP FBLN5 S100A9 SLC30A1 GPX3 SRXN1 GCH1 ATP7A		16	Detoxification	ACAA1 PRDX1 PARK7 GSTM1 GSTM2 MGST2 GSTZ1 PON3 NNT RGN TP53INP1 HBA2 HBA1 GSTT1 SESN1 DHFR
9	Detoxification of inorganic compound	MT3 MT1G MT2A MT1E MT1X MT1H MT1M SLC30A1 ATP7A		28	Detoxification of inorganic compound	SESN1 DNM1L LIX1 SESN3 DAPL1 TP53INP1 DCN USP13 SPTLC2 CD84 SIRT2 TREM2 PPARGC1A ARSB PARK7 GFAP WDFY3 TMEM74 KDR PIK3R2 SNCA FEZ1 HSPB8 ATP6V0E2 CDK5R1 ATP6V1G2 SNF8 CDK5
76	Developmental growth	ANXA1 COL6A1 COL6A2 COL6A3 GAP43 ANXA2 PSAP NEDD4L GAL MT3 PIM1 GOLGA4 STC1 TNFRSF12A IFRD1 CD9 WWTR1 TNC PKM FGFR1 RAB21 TMED2 DPYSL2 TMEM38B HSP90AB1 ABL1 NRP1 ALKBH1 KLF5 HOXA5 EIF4H AREG SRF PDE4D STC2 FN1 RGS2 KDM5B NRP2 SPP1 RDH10 CXCR4 CDKN1A NRN1 EREG PTPN12 GDF15 YAP1 CYP19A1 CRABP2 DUSP10 BIN3 ADM ARID5B PELO DDR2 PTX3 CITED2 ILK NDEL1 IGF2 RBPJ STAT3 ATF5 CLIC4 STAT5B NOG CSF1 ZFP36L1 …		96	Developmental growth	LRP6 SEMA6A COCH MATN3 MATN2 SEMA6D SEMA3D AUTS2 VWA1 SEMA4D IGF1 SYT1 SYT17 FGF1 CPNE5 RIMS2 SLC9A6 ARX APBA2 CYFIP2 ASPM FGFR2 DCX MAP2 MEF2C KCNK2 AURKA CAPN3 SOX10 GINS1 MAG COBL EZH2 SH3GL2 CXCL12 SLC1A2 CD81 PDGFRB CDKN1C GAMT LGR6 DCLK1 CCNB1 HEY2 AGT MSTN BMPR1B BRCA2 NTRK3 RNF157 MEIS1 TMEM108 SFRP2 NCAPG2 PCDH15 TIAM1 DISC1 H3F3A POC1A PI16 CDK5 AR ZFPM2 CDK1 SMAD1 S1PR1 CHD7 NINJ2 HEG1…
0	Developmental induction			5	Developmental induction	SOX8 FGF1 AR SALL1 ROBO2
89	Developmental process involved in reproduction	IQCG ANXA1 CITED2 PSAP MGST1 TNC HSPA5 HEXB FSTL3 RPS6KA2 PTGS2 B4GALT1 TMED2 ICAM1 HSP90AB1 ALKBH1 HIF1A CCNB1IP1 RETN DNAJB6 AREG BIRC2 MDK VDR STC2 HES1 IL1A KDM3A EPAS1 KDM5B UBE2B RDH10 PRDX4 MMP19 EREG IL1B CITED1 EIF2S2 LIF VGF BCL2L2 EGLN1 SERPINE2 MYC CYP19A1 TAF4B LHX9 ARNT TMF1 LHFPL2 ADM ARID5B ADAMTS1 STC1 TIPARP PTX3 SPINK1 CSF2 CTSB GJB2 NKX3-1 IGF2 RBPJ ING2 FEM1B MAP2K1 JUNB CEBP…		79	Developmental process involved in reproduction	LRP6 COL9A3 SYCP3 SOX8 DCN KITLG ASPM SIRT2 VASH1 TRIP13 ADCYAP1R1 SMARCA2 AURKA ANGPT2 TYRO3 MSH2 CST3 PTN LFNG FBXO5 PACRG QKI HMGCS1 NME5 PCDH12 PDGFRB DHCR24 WDR77 KIF18A TNFSF10 HSPA2 CDKN1C NASP HSD17B4 CCNB1 PDGFRA HEY2 TTPA BMPR1B PDE5A BRCA2 PLK4 SFRP2 FMN2 NODAL KIT RSPH1 PLCD3 H3F3A HMGB2 AR GJB1 ZFPM2 PAQR8 CHD7 ID4 CYP7B1 LDOC1 TMEM119 NR2F2 PBX1 PLCD1 SYCP2 LGR4 PEG10 CEBPA DACH1 SA…
11	Feeding behavior	GDF15 GAL DERL2 RETN CNR1 NR4A3 STAT3 FOS APLN OXTR MCHR1		8	Feeding behavior	NMU AGT NEGR1 NPY2R CCK DACH1 NPY FYN
133	Growth	ANXA1 OSGIN1 COL6A1 COL6A2 COL6A3 GAP43 ANXA2 PSAP NEDD4L DCBLD2 GAL DERL2 ENO1 MT3 BCL6 INHBA CDKN1A MT1G PIM1 GOLGA4 FLCN STC1 CAMP FBP1 SERTAD3 SERTAD2 TSPYL2 SERTAD1 TNFRSF12A IFRD1 CD9 WWTR1 TNC PKM RHOA FGFR1 RAB21 TMED2 DPYSL2 TMEM38B HSP90AB1 ABL1 NRP1 OSM ALKBH1 HIF1A KLF5 HOXA5 EIF4H AREG NEDD9 SRF HBEGF PDE4D STC2 FN1 IGFBP2 IGFBP5 RGS2 KDM5B NRP2 SPP1 RDH10 CXCR4 NRN1 EREG PTPN12 KRT1…		129	Growth	LRP6 SEMA6A COCH WFDC1 MATN3 MATN2 SEMA6D SEMA3D AUTS2 VWA1 SEMA4D IGF1 FHL1 SYT1 HYAL2 RBBP7 SYT17 FGF1 CDKN2C CPNE5 TCHP ACVRL1 SFRP2 CDA FRZB FAM107A RIMS2 SLC9A6 CD38 ARX EXTL3 APBA2 CYFIP2 ASPM FGFR2 DCX MAP2 MEF2C KCNK2 AURKA CAPN3 SOX10 GINS1 MAG COBL EZH2 SH3GL2 CXCL12 SLC1A2 CD81 PDGFRB CSPG5 CDKN1C GAMT LGR6 DCLK1 CCNB1 HEY2 AGT MSTN BMPR1B BRCA2 NTRK3 RNF157 LEFTY2 MEIS1 IGSF11 TMEM108…
27	Hormone metabolic process	PCSK5 PCSK1 CYP26A1 HIF1A NFKB1 STC2 SPP1 RDH10 IL1B BMP2 CYP19A1 CYP1B1 ARNT GAL FGFR1 VDR EGR1 CRABP2 ADM DHRS3 TIPARP STAT5B BACE2 STARD3NL HSD17B14 HSD11B1 MME		19	Hormone metabolic process	ACAA1 CRYM PCSK2 CRHBP AKR1C3 DKK3 DHRS9 HSD17B4 TCF7L2 PCSK1N PON3 PPARGC1A PDGFRA ENPEP ALDH1A1 CLCN2 CHST9 HSD17B6 KLK6
183	Immune effector process	BNIP3L IL23A ULBP1 ULBP2 ANXA1 HLA-G IL1B TFRC FCGR2B XBP1 GPI RPS19 IL1R1 IRF1 LCP1 IL6 SERPING1 ZC3H12A B2M CD300A DDIT4 BNIP3 HLA-B HLA-A CCL3 FGR SLC11A1 TNFRSF1B BCL3 RORA RAB27A WDR1 ICAM1 ABL1 LGALS1 HMOX1 SMAD7 RIOK3 DNAJC3 RIPK2 RELB TCIRG1 BCL6 LOXL3 GBP1 NR4A3 PKN1 CXCL6 RAC2 C1RL TMBIM6 BCL10 DUSP10 NFKBIZ CEBPG HK1 C1R PTX3 STAT3 IL7R CXCL10 GPR183 ADORA2B JAGN1 PTGER4 ISG20 STAT5B I…		88	Immune effector process	OAS1 SAMHD1 IFIT3 IFIT2 MASP1 MX1 GAPT TMEM173 IFIT1 IFITM1 TLR7 TRIL CFH CD84 CD81 OAS3 RTP4 IFI44L IL18 F2RL1 SERINC5 APOBEC3B KLRC2 POLR3B HYAL2 APBB1IP ITM2A LAT2 MSH2 MFNG POLR3H LFNG OAS2 PRDX1 IFI6 TLR4 PARP9 CXCL9 SKP2 CPLX2 ANGPT1 KIT IFI27 FAM111A RASGRP1 C1QB EXO1 ATAD5 BCR ISG15 DLL1 SEC14L1 HLA-DMB DOCK10 PRSS3 FYN CYFIP2 ACAA1 ATP11A CST3 HMOX2 PIK3R2 ALDOC ARSB QPCT LRMP WIPF3 ATP8…
290	Immune response	CCL26 CXCL2 CD276 RIPK2 RARRES2 CCL7 CCL2 CCL8 DUSP3 IL23A ULBP1 BTN2A1 BCL6 CCL20 CD274 CXCR4 CXCL6 CCR7 ULBP2 ANXA1 BCL10 IL6R PTX3 CXCL3 CXCL5 CXCL1 CCR1 CAMP CXCL10 CD14 PPP1R14B CCL13 SHMT2 IRAK1 FPR3 C5AR1 NFKBIL1 HLA-G UBD CLEC5A CCL5 CCL3 CCL4 CCL18 CCL3L1 IL1B IL6 LTF TFRC FCGR2B XBP1 RPS19 GAPDH IL1R1 KYNU GBP1 TNFAIP3 SLPI GCH1 LCP1 RPL13A SERPING1 GBP2 S100A9 S100A12 ZC3H12A B2M DAPK3…		152	Immune response	FYN HMGB3 SAMHD1 MASP1 TLR4 MOG IFI44L IFI44 CXCL9 TNFRSF21 THY1 MX1 HMGB2 CX3CR1 TLR10 GAPT TMEM173 IFITM1 TLR7 TRIL CFH CD84 LAT2 TRIM14 CD81 GPLD1 SFPQ PSPC1 PARP9 SNCA IL18 KIT F2RL1 SERINC5 HLA-DPA1 AQP4 HIST2H2BE IFIT1 LILRB4 ISG15 KLRC2 POLR3B SIRT2 APBB1IP ITM2A MEF2C OAS1 CD200 TYRO3 MSH2 MFNG POLR3H COCH LFNG CXCL12 OAS3 OAS2 LY86 PARK7 PRDX1 IFIT3 IFIT2 ADCY7 TNFSF10 IFI6 SEC14L1 ENPP2…
140	Immune system development	CSF3 IL23A RUNX2 ANXA1 RUNX1 ANXA2 CSF1 UBD CLEC5A HIF1A ARNT VCAM1 FSTL3 TFRC MKNK2 XBP1 HOXA5 VEGFA INHBA LIF ETS1 DYRK3 CSF2 IRF2BP2 STAT5B ZFP36L1 PRTN3 HIST4H4 MAFB LILRB3 HLA-G CCL3 HIST1H4B CNN2 RHOA BCL3 RORA JMJD6 WDR1 SNX10 ABL1 LGALS1 NFKBIA JAG1 SMAD7 RIPK2 RELB TMEM176B TCIRG1 SLC11A2 CD83 SRF HSPA9 LOX BCL6 HES1 LOXL3 ID2 EPAS1 PTBP3 EGR1 PKN1 BATF3 IRF1 CCR7 DNAJB9 TWSG1 TSPAN2 PIM…		94	Immune system development	ARMC6 PDGFRB PDGFRA KIT RTKN2 CSF1R BLM KITLG TREM2 F2RL1 IL17D LILRB4 HIST1H4C ANLN HMGB3 ROGDI HYAL2 ITM2A MEF2C PHLPP1 TYRO3 MSH2 MFNG RASSF2 SAMHD1 ARHGEF7 CA2 PTN LFNG PTPRZ1 CD81 PREX1 THRA LRRC17 CDKN1C TOP2A SLC40A1 HERC6 BRCA2 MEIS1 FANCD2 SFRP2 PIK3R1 NCAPG2 IL18 FLI1 TMEM178A ANGPT1 CCNB2 ESCO2 RASGRP1 EXO1 CD248 GPR171 ATAD5 HCLS1 SATB1 EPHB3 CRIP2 TOB2 PBX1 BCR ISG15 HES5 NRARP DLL1 …
417	Immune system process	CCL26 STK10 CXCL2 CD276 RIPK2 BNIP3L RARRES2 CSF3 CCL7 CCL2 CCL8 DUSP3 IL23A ULBP1 VEGFA BTN2A1 BCL6 CCL20 CD274 CXCR4 RUNX2 CXCL6 IRF1 IL1B CCR7 RAC2 ULBP2 ANXA1 IL1RN BCL10 RUNX1 IL6R PTX3 CXCL3 CXCL5 CXCL1 CCR1 CAMP CXCL10 CD14 SCG2 PPP1R14B CLCF1 CCL13 SHMT2 ANXA2 IRAK1 CSF1 FPR3 C5AR1 NFKBIL1 HLA-G UBD CLEC5A CCL5 CCL3 CCL4 CCL18 CCL3L1 HIF1A IL6 ARNT VCAM1 ZC3H12A LTF CD44 FSTL3 TFRC FCGR2B…		260	Immune system process	CD38 FYN HMGB3 OAS1 SAMHD1 ARMC6 PDGFRB PRDX1 IFIT3 IFIT2 MASP1 MTUS1 PDGFRA TLR4 MOG IFI44L IFI44 CXCL9 TNFRSF21 THY1 KIT MX1 TNFAIP8L2 HMGB2 CX3CR1 TLR10 GAPT RTKN2 CSF1R TMEM173 IFIT1 IFITM1 TLR7 BLM TRIL CFH IGF1 KITLG CD84 HYAL2 LAT2 TREM2 FLT1 TRIM14 CXCL12 CD81 SELPLG OAS3 GPLD1 SFPQ PSPC1 RTP4 PARP9 SNCA IL18 F2RL1 SERINC5 HLA-DPA1 AQP4 IL17D APOBEC3B HIST2H2BE LILRB4 ISG15 APOD HIST1H4C …
145	Interspecies interaction between organisms	ANXA2 LTF CHMP2B FCN1 ICAM1 LYZ LGALS1 EIF3D RPS19 CAV1 CCL8 GAPDH FN1 SLPI TNIP1 HMGA2 S100A9 S100A12 PTX3 ZC3H12A CAMP DEFB4A JUN CCL13 CHMP1B CCL5 CCL3 CCL4 VIM NEDD4L RHOA TFRC FCGR2B ARAF PILRA PCSK5 NFKBIA BNIP3L SLC1A5 EIF4H ULBP1 PDCL3 NRP2 CXCR4 CXCL6 CCNT1 ULBP2 KRT7 DERL1 MYC IQGAP1 NPC1 BRD4 IL2RG EIF4A2 MORC3 ZYX CRTC2 SQSTM1 ITGA5 NXF1 CLDN1 AZI2 CTSB STAT3 KAT5 RELA BNIP3 NPM1 IRAK…		70	Interspecies interaction between organisms	OAS1 IFITM1 HYAL2 TRIM14 OAS3 MX1 F2RL1 IFIT1 CALM1 CFH FYN PSMA4 FBLN1 MAGI3 TYRO3 CBX5 RBX1 POLA1 SUV39H1 HTR2A CXCL12 CD81 SELPLG KAT2B CENPA KDR PCNA PDGFRA BIN1 MOG NTRK3 CCNA2 SKP2 PIK3R1 NCAM1 TSPAN7 CDC25C FDPS SERINC5 PSIP1 IFI27 FAM111A YWHAB CX3CR1 SLC20A2 BUB1 CDK1 ATF7IP CTBP2 TYMS KPNA2 SATB1 TMEM173 ISG15 H2AFX PRMT6 TRIM59 CEBPA TOP2B SMARCA4 TOP2A SNF8 HMGN2 AQP1 BTBD17 NFIA AP1B…
0	Intraspecies interaction between organisms			7	Intraspecies interaction between organisms	EIF4EBP2 CX3CR1 NLGN3 DNAJC9 NLGN4Y CNTNAP2 NRXN1
9	Killing of cells of other organism	LTF LYZ RPS19 GAPDH S100A12 CAMP DEFB4A CCL13 CXCL6		0	Killing of cells of other organism
215	Leukocyte activation	DUSP3 IL23A ULBP1 CD274 ULBP2 ANXA1 IL6R CLCF1 UBD CCR7 VCAM1 ZC3H12A CD44 TFRC XBP1 CD276 CAV1 AHR IGFBP2 CXCL6 IL1B EDN2 TWSG1 LCP1 GPNMB IL6 THBS1 MSN CSF2 IGF2 CD300A IRF2BP2 GPR183 DPP4 HLA-G MIF CCL5 CCL3 FGR SKAP2 SLC11A1 TNFRSF1B RHOA BCL3 GAL RORA RAB27A JMJD6 ARG2 IGBP1 ABL1 LGALS1 HMOX1 SMAD7 RIPK2 NDRG1 RELB NAMPT TCIRG1 CD83 SRF BCL6 HES1 LOXL3 ID2 CNR1 TNFAIP3 NR4A3 EGR1 PKN1 BATF3 …		84	Leukocyte activation	CD38 PRDX1 TNFRSF21 THY1 KIT TNFAIP8L2 GAPT BLM IGF1 CD84 HYAL2 LAT2 CD81 IL18 F2RL1 LILRB4 TAC1 FYN HMGB3 APBB1IP ITM2A MEF2C CD200 TYRO3 MSH2 BLNK TREM2 MFNG LFNG HELLS MAPK8IP1 PREX1 TLR4 PDE5A FANCD2 SNCA PIK3R1 CPLX2 EPHB1 RASGRP1 EXO1 ATAD5 SATB1 BCR TLR7 NRARP DLL1 CEBPA MNDA HLA-DPA1 CHD7 CTPS1 IKZF1 HLA-DMB SELPLG DOCK10 HHEX PRSS3 ACAA1 ATP11A PAK3 CST3 HMOX2 ALDOC ARSB QPCT LRMP ATP8A1…
14	Leukocyte homeostasis	ANXA1 IL6 BCL10 HCAR2 ABL1 HIF1A TCIRG1 TNFAIP3 PKN1 CXCL6 LMO1 GPR183 STAT5B MIF		7	Leukocyte homeostasis	GAPT KITLG MEF2C SLC40A1 CCNB2 PDE4B DOCK10
15	Leukocyte mediated cytotoxicity	ULBP1 ULBP2 HLA-G HLA-B HLA-A RAB27A IL23A CXCL6 CEBPG B2M IL7R STAT5B ITGAM FCGR2B ICAM1		4	Leukocyte mediated cytotoxicity	F2RL1 PRDX1 IL18 RASGRP1
89	Leukocyte migration	CCL26 STK10 CXCL2 CCL7 CCL2 CCL8 VEGFA CCL20 CXCL6 IL1B RAC2 ANXA1 IL1RN CXCL3 CXCL5 CXCL1 CXCL10 SCG2 CCL13 CCL5 CCL3 CCL4 CCL18 CCL3L1 CCR7 IL6 IL6R DDT RPS19 EDN2 LGALS3 S100A8 MSN ADAM8 VCAM1 S100A9 CCR1 CD300A PTGER4 SAA1 CSF1 MIF CD9 CDC42 WDR1 B4GALT1 ICAM1 HSD3B7 IL23A PDE4D IL1R1 CYP19A1 CH25H CXCL14 GPR183 JAGN1 OXSR1 STAT5B HRH1 C5AR1 RHOA SERPINE1 RARRES2 ADTRP DUSP1 GCNT1 PRTN3 THBS1…		42	Leukocyte migration	MTUS1 CXCL9 FLT1 CXCL12 SELPLG THY1 KIT F2RL1 APOD PECAM1 KITLG ITGA6 TREM2 CD81 PREX1 MSTN GREM1 CX3CR1 P2RY12 PDGFD S1PR1 CYP7B1 CD34 PLCB1 PDE4B BCR ITGA1 MMP28 PLVAP EDNRB CD200 FYN CD84 ANGPT2 PIK3R2 MAG ATP1B2 ATP1B1 PIK3R1 ESAM ANGPT1 SDC3
233	Localization of cell	CCL26 TMSB10 RHOA STK10 CXCL2 MET CCL7 CCL2 CCL8 NEDD9 PTP4A1 VEGFA IQCG CCL20 RND3 TNFAIP3 CXCR4 SDC4 CXCL6 IL1B CCR7 RAC2 SAA2 ANXA1 CD63 IL1RN PDGFC SPATA4 CXCL3 CXCL5 CXCL1 CCR1 ANXA5 NDEL1 CXCL10 SDC2 DEFB4A SCG2 RSPH9 SAA1 CCL13 FAM110C ITGBL1 BRK1 SAA2-SAA4 ITGB3 CCL5 CCL3 CCL4 CCL18 CCL3L1 IL6 IL6R CD44 PTPRU MYLK FGFR1 LAMB1 DDT XBP1 JAG1 SRPX2 GPI RPS19 AVL9 SERPINE1 FN1 IGFBP5 PLAU EDN…		189	Localization of cell	ARHGEF7 RHOBTB1 PAK3 SEMA6A SOX10 FLT1 ITGB8 CXCL12 ABI3 PDGFRB AMOTL2 APC2 AMOT KDR MTUS1 APC PLXNC1 SEMA6D CXCL9 SEMA3D THY1 SST KIT TMSB15A AUTS2 SDC3 PLXNB1 CX3CR1 PDGFD MMRN2 CD248 CLEC14A CEND1 SEMA4D SRGAP3 SRGAP1 SRGAP2 DCN IGF1 HYAL2 VASH1 DCX FBLN1 MEF2C ANGPT2 FERMT1 FAM83D NDRG4 MAZ ENG SELPLG ARHGDIB SASH1 FGF1 WWC1 ACVR1C PODXL LGR6 PDGFRA AGT DOCK10 ENPP2 SORL1 ENPEP ACVRL1 NTRK3 T…
253	Locomotion	CCL26 TMSB10 RHOA WDR1 STK10 CXCL2 MET RARRES2 CCL7 CCL2 CCL8 NEDD9 PTP4A1 VEGFA IQCG CCL20 RND3 TNFAIP3 CXCR4 SDC4 CXCL6 IL1B CCR7 RAC2 PALLD SAA2 ANXA1 CD63 IL1RN EFNA3 PDGFC SPATA4 CXCL3 CXCL5 CXCL1 CCR1 ANXA5 NDEL1 EFNA1 CXCL10 SDC2 DEFB4A SCG2 GAP43 RSPH9 SAA1 CCL13 FAM110C ITGBL1 BRK1 SAA2-SAA4 ITGB3 CCL5 CCL3 CCL4 CCL18 CCL3L1 IL6 IL6R CD44 PTPRU MYLK FGFR1 LAMB1 DDT XBP1 JAG1 SRPX2 GPI RP…		213	Locomotion	ARHGEF7 CYFIP2 RHOBTB1 PAK3 SEMA6A SOX10 FLT1 ITGB8 CXCL12 ABI3 PDGFRB AMOTL2 APC2 EPHA4 AMOT KDR MTUS1 ZSWIM6 APC PLXNC1 SEMA6D CXCL9 SEMA3D THY1 ROBO4 EPHB1 SST KIT TMSB15A AUTS2 SDC3 PLXNB1 KIF5C CX3CR1 PDGFD MMRN2 CD248 CLEC14A EPHB3 CNTN2 CEND1 SEMA4D SRGAP3 SRGAP1 SRGAP2 DCN IGF1 HYAL2 VASH1 DCX FBLN1 MEF2C ANGPT2 FERMT1 FAM83D NDRG4 MAZ ENG SELPLG ARHGDIB SASH1 FGF1 WWC1 ACVR1C PODXL LGR6 …
13	Locomotory behavior	HEXB ARCN1 ARRDC3 ID2 EGR1 NPC1 ADCY8 CSTB NAV2 PBX3 DPP4 PSAP ATP7A		40	Locomotory behavior	GNG7 ADAM22 ATP1A2 APBA2 USP2 PREX2 SEZ6 GNAO1 SEZ6L ABHD12 CALB1 CXCL12 FGF12 EPHA4 PARK7 B4GALT2 CLN6 PPP1R1B SNAP25 MEIS1 SNCA PCDH15 ASTN1 ZIC1 LGI4 ELAVL4 GPR37 CHD7 NEGR1 SNCG CNP KCNJ10 PENK ABAT CNTN2 KCND2 CEND1 MYO5A NOVA1 NPY2R
6	Lymphocyte costimulation	CD274 CAV1 DPP4 LGALS1 CCR7 CDC42		4	Lymphocyte costimulation	CD81 FYN PAK3 PIK3R1
391	Macromolecule localization	USP36 LMAN1 UBE2D3 CCT4 RAC2 NPEPPS TMSB10 MSR1 SOAT1 ZC3H11A SPAG4 RAB27A WIPI1 TULP3 RAB21 CHMP2B TMED2 OSBPL8 ALKBH5 HSP90AB1 TMED1 PMM1 ATP6V1D TM9SF1 GRPEL1 BLZF1 TMED5 STX12 RAB32 ARL1 TBC1D15 VPS26A RAB38 NXT1 TIMM17A ANXA1 STX11 ZDHHC4 USO1 RAB20 PFKL GOLPH3L RAB13 ARF1 RAB39B TMED4 NXF1 STX5 ANXA5 GRPEL2 ABCA1 ARF6 ARL5B VPS37C ARF4 NMD3 TMED10 CD14 RAB33B TOMM20 HAP1 ARL4D VPS37D TMEM10…		302	Macromolecule localization	RHOU RUVBL1 ANLN NNAT SEC61A2 ATP11A LRP6 NSF DLG3 SLCO1A2 CETP ZDHHC15 NUTF2 GDAP1 TBC1D12 PEX5L RTKN SCP2 WLS IPO13 ATP10B RAMP3 STIL ATP8A1 PEX1 RAMP2 RAMP1 TBC1D4 RTP4 SLCO2B1 CEP55 SLCO1C1 RAB15 SRP14 ABCA8 RAB40B SLC10A4 ANK2 TNFRSF21 CDCA5 TCF7L2 IMMP1L DLG2 ANK3 RABGAP1L TMSB15A SNF8 RANBP3L SLC27A4 RAB4A TSPAN5 GPHN ARV1 SLCO2A1 ZDHHC21 SLCO3A1 ZDHHC22 TRAK1 HIST1H1B MAGI2 IPO9 SCAMP5 NE…
22	Maintenance of cell number	KDM4C HES1 KDM3A MED28 LIF MED10 LOXL2 KLF4 YAP1 ZFP36L2 PELO KLF10 MED30 RBPJ STAT3 LBH JAG1 HMGA2 GNL3 NOG POLR2C POLR2H		15	Maintenance of cell number	IGF1 SOX2 ASPM PTN EZH2 PHF19 FANCD2 NODAL KIT LDB2 HES5 DLL1 SALL1 POLR2L PBX1
50	Maintenance of location	TMSB10 MSR1 SPAG4 FTL ITPR3 ITPR1 ANXA5 FTH1 NFKB1 CCR7 CAMK2D LTBP1 OSBPL8 NFKBIA IL1B HILPDA MORC3 ZC3H12A CXCL10 INSIG1 CCL3 HEXB TMEM38B ABL1 CAV1 PDE4D PLIN2 TTC39B STAT5B HAP1 DDIT3 HSPA5 SOAT1 HK1 HK2 FAF1 FLNA ITGB3 SRGN BCL3 IL6 G3BP2 HSP90B1 MXI1 FLNB S100A8 NFKBIE S100A9 ABCA1 NFKBIL1		33	Maintenance of location	HTR2A ITPR2 PLCE1 CASQ1 THY1 TMSB15A PLCB1 AKAP6 CALM1 GSTM2 RANGAP1 SORL1 CXCL9 SNCA YWHAB ASPM CAPN3 SLC17A7 ACVR1C SLC25A23 IGSF11 CDK5 CHD7 MYO5A DMD PARK7 ANK2 ANK3 SCIN GPSM2 APLNR OSBPL11 ATP1A2
8	Meiotic cell cycle process	CCNB1IP1 SYCE3 RPS6KA2 UBE2B EREG LIF ING2 PIM2		34	Meiotic cell cycle process	NCAPD2 TRIP13 TOP2B CCNE1 FBXO5 MND1 TUBG1 TOP2A NUF2 EME1 BUB1B CDC25C PTTG1 BUB1 CCNE2 BLM ASPM SIRT2 AURKA TTK SMC4 CDC20 NCAPH KIF18A HSPA2 BRCA2 FANCD2 FMN2 PLK1 PLCB1 SYCP2 MYBL1 KLHDC3 SYCP3
23	Methylation	PRMT5 FBL PHF1 WTAP TRMT112 METTL22 NTMT1 ZCCHC4 TRMT11 RNMT KDM4C EZH1 PRDM4 KDM3A RLF RRP8 NNMT SHMT2 MYC BRD4 ZNF274 FAM129B FOS		31	Methylation	TARBP1 PHF19 DNMT1 AUTS2 HIST1H1B PRMT3 HIST1H1C PRMT6 BRCA1 HSD17B10 EZH2 ATF7IP MECOM MTAP TRMT2A SUV39H1 FAM173A HELLS GAMT COQ3 GCSH PARP1 CAMKMT MTA2 SETD9 HENMT1 METTL7B TYMS SATB1 METTL7A PCMTD2
25	Modification of morphology or physiology of other organism	ANXA2 LTF LYZ RPS19 CCL8 GAPDH SLPI TNIP1 HMGA2 S100A9 S100A12 PTX3 ZC3H12A CAMP DEFB4A JUN CCL13 CCL5 CCL3 CCL4 CXCL6 MYC CAV2 CCNT1 KPNA5		10	Modification of morphology or physiology of other organism	HYAL2 F2RL1 CALM1 NTRK3 TYMS SMARCA4 IFI27 HMGN2 AQP1 KPNA2
75	Multicellular organism reproduction	CD9 FOLR3 IQCG OXTR ITGA3 BIRC3 RAI14 HSPA5 DSG2 HEXB SPAG4 FSTL3 RPS6KA2 PTGS2 B4GALT1 TMED2 GMCL1 ALKBH5 CCNB1IP1 CDK16 RETN MDK VDR STC2 BCL6 KDM3A RGS2 CNR1 UBE2B EGR1 INHBA PRDX4 MMP19 TNFAIP6 RNF114 EREG EIF2S2 LIF PHC2 ETS1 ANXA1 SERPINE2 MYC MMP7 TAF4B NPHP1 TMF1 PAM ADAMTS1 STC1 PTX3 SPINK1 CITED2 CREBRF CTSB SLC4A2 GJB2 DPCD ING2 ANKRD49 HAS2 JUNB STAT5B FOSL1 IMMP2L CIB1 ZNF830 SYCE3 P…		84	Multicellular organism reproduction	HIST1H1A SPATA6 SYCP3 FOLR2 SPESP1 SOX8 ASPM SIRT2 TRIP13 ADCYAP1R1 PAFAH1B3 SMARCA2 AURKA ANGPT2 TYRO3 MSH2 E2F1 ASF1B PTN MAP2K6 FBXO5 PACRG QKI TTK NME5 FANCL NCAPH ADCY7 KIF18A WIPF3 THRA HSPA2 GAMT RGN TOP2A PPP1R1B PCNA CCNB1 PDGFRA EDNRB ACTR1A MSTN MNS1 BMPR1B PDE5A BRCA2 FANCD2 FMN2 NODAL TIMP4 KIT CDC25C RSPH1 RACGAP1 H3F3A GABRB1 POC1A HMGB2 C9ORF24 PLK1 AR SMAD1 PAQR8 LDOC1 TMEM119 NR…
73	Multicellular organismal reproductive process	IQCG OXTR ITGA3 BIRC3 RAI14 HSPA5 DSG2 HEXB SPAG4 FSTL3 RPS6KA2 PTGS2 B4GALT1 TMED2 GMCL1 ALKBH5 CCNB1IP1 CDK16 RETN MDK VDR STC2 BCL6 KDM3A RGS2 CNR1 UBE2B EGR1 INHBA PRDX4 MMP19 TNFAIP6 RNF114 EREG EIF2S2 LIF PHC2 ETS1 ANXA1 SERPINE2 MYC MMP7 TAF4B NPHP1 TMF1 PAM ADAMTS1 STC1 PTX3 SPINK1 CITED2 CREBRF CTSB SLC4A2 GJB2 DPCD ING2 ANKRD49 HAS2 JUNB STAT5B FOSL1 IMMP2L CIB1 ZNF830 SYCE3 POM121C PTP…		82	Multicellular organismal reproductive process	HIST1H1A SPATA6 SYCP3 SOX8 ASPM SIRT2 TRIP13 ADCYAP1R1 PAFAH1B3 SMARCA2 AURKA ANGPT2 TYRO3 MSH2 E2F1 ASF1B PTN MAP2K6 FBXO5 PACRG QKI TTK NME5 FANCL NCAPH ADCY7 KIF18A WIPF3 THRA HSPA2 GAMT RGN TOP2A PPP1R1B PCNA CCNB1 PDGFRA EDNRB ACTR1A MSTN MNS1 BMPR1B PDE5A BRCA2 FANCD2 FMN2 NODAL TIMP4 KIT CDC25C RSPH1 RACGAP1 H3F3A GABRB1 POC1A HMGB2 C9ORF24 PLK1 AR SMAD1 PAQR8 LDOC1 TMEM119 NR2F2 MYBL1 SPI…
43	Multi-multicellular organism process	OXTR ITGA3 DSG2 HEXB VMP1 PTGS2 B4GALT1 TMED2 PCSK5 NAMPT SLC38A1 VDR STC2 IGFBP2 IGFBP5 RGS2 SLC2A1 CNR1 FOSB LIF SLC38A2 ETS1 SERPINE2 MMP7 PAM ADM STC1 ITGA5 CITED2 CTSB GJB2 FOS JUNB STAT5B FOSL1 THBD PAPPA TIMP1 SYDE1 SPP1 IL1B RPL29 MAFF		23	Multi-multicellular organism process	CRHBP ARHGDIB ACVR1C NODAL CD38 FBLN1 MMP2 ANGPT2 CST3 PTN ADCY7 RAMP2 AGT DDR1 H3F3A IGFBP7 AR UCP2 LDOC1 NR2F2 SLC38A3 STOX2 TAC1
0	Multi-organism behavior			10	Multi-organism behavior	CRHBP EIF4EBP2 CX3CR1 PENK NLGN3 DACH1 DNAJC9 NLGN4Y CNTNAP2 NRXN1
5	Multi-organism cellular process	LTF RIOK3 BIRC3 BIRC2 CXCR4		0	Multi-organism cellular process
10	Multi-organism localization	CAV2 CAV1 RAE1 RPS27A UBC VPS37C VPS37D POM121 UBA52 POM121C		0	Multi-organism localization
325	Multi-organism process	CD9 SLC11A1 CXCL2 LYZ BNIP3L FOLR3 IQCG CD274 ATXN1 CXCL6 IL1B JUND IL1RN CXCL3 CXCL5 CXCL1 CAMP CXCL10 CD14 JUNB DEFB4A JUN OXTR ANXA2 IRAK1 LTF RHOA BCL3 CHMP2B FCN1 ICAM1 LGALS1 XBP1 EIF3D RPS19 CAV1 CCL2 CCL8 IL23A GAPDH FN1 TNFAIP3 SLPI IRF1 GCH1 RPS15A IL6 BCL10 TNIP1 ANKRD1 HMGA2 LY96 S100A9 S100A12 PTX3 ZC3H12A DDIT4 ISG20 BNIP3 CCL13 NFKBIL1 CHMP1B CCL5 CCL3 CCL4 FGR ITGA3 MGST1 BIRC3 VI…		218	Multi-organism process	OAS1 SAMHD1 IFIT3 IFIT2 HIST1H1A SPATA6 TLR4 CXCL9 SYCP3 CRHBP MX1 FOLR2 TMEM173 IFIT1 IFITM1 TLR7 SPESP1 HYAL2 SIRT2 TRIM14 OAS3 ARHGDIB ACVR1C RTP4 IFI44L SNCA IL18 NODAL HMGB2 F2RL1 SERINC5 APOBEC3B HIST2H2BE CALM1 CFH CD38 SOX8 TAC1 FYN DCN POLR3B PSMA4 SPA17 ASPM FGFR2 MAOB TRIP13 FBLN1 ADCYAP1R1 PAFAH1B3 SMARCA2 MAGI3 MEF2C MGST2 MMP2 AURKA ANGPT2 CCDC80 TYRO3 CBX5 MSH2 TREM2 FKBP5 RBX1 POL…
97	Multi-organism reproductive process	CD9 FOLR3 IQCG OXTR ITGA3 BIRC3 RAI14 DSG2 HEXB SPAG4 VMP1 FSTL3 RPS6KA2 PTGS2 B4GALT1 TMED2 GMCL1 ALKBH5 PCSK5 CCNB1IP1 CDK16 NAMPT EIF4H MDK SLC38A1 VDR STC2 BCL6 IGFBP2 IGFBP5 CCT4 KDM3A RGS2 KDM5B SLC2A1 CNR1 UBE2B INHBA PRDX4 MMP19 TNFAIP6 PI3 RNF114 EREG FOSB EIF2S2 LIF VGF SLC38A2 PHC2 ETS1 SERPINE2 MYC MMP7 TAF4B NPHP1 TMF1 LHFPL2 PAM ADM ADAMTS1 STC1 ITGA5 PTX3 SPINK1 CITED2 CTSB SLC4A2 …		96	Multi-organism reproductive process	HIST1H1A SPATA6 SYCP3 CRHBP FOLR2 SPESP1 ARHGDIB ACVR1C NODAL CD38 SOX8 SPA17 ASPM SIRT2 TRIP13 FBLN1 ADCYAP1R1 PAFAH1B3 SMARCA2 MMP2 AURKA ANGPT2 TYRO3 MSH2 E2F1 CST3 ASF1B PTN FBXO5 PACRG QKI TTK NME5 FANCL PARK7 LRMP NCAPH ADCY7 KIF18A WIPF3 THRA HSPA2 GAMT RGN RAMP2 TOP2A PPP1R1B CCNB1 AGT EDNRB DDR1 ACTR1A MNS1 BMPR1B PDE5A BRCA2 FANCD2 FMN2 KIT CDC25C RSPH1 RACGAP1 H3F3A IGFBP7 POC1A HMGB2 …
10	Muscle adaptation	MEF2A TNFRSF1B IGFBP5 ERRFI1 RGS2 NR4A3 KLF4 CAMK2D IL1B HMOX1		17	Muscle adaptation	IGF1 MEF2C EZH2 PPARGC1A HEY2 AGT MSTN PDE5A PARP1 PDE9A KLF15 PI16 GATM MLIP AKAP6 PRKCA CAMK2G
34	Myeloid cell homeostasis	ANXA1 HIF1A ARNT HOXA5 INHBA ETS1 IL6 DYRK3 STAT5B HCAR2 ZFP36L1 MAFB JMJD6 GPI SLC11A2 SRF BCL6 ID2 EPAS1 PTBP3 AMPD3 CEBPG CITED2 B2M HMOX1 RPS19 HSPA9 LYAR RPS14 STAT3 HSPA1B HSPA1A TGFBR3 VEGFA		10	Myeloid cell homeostasis	KITLG PRDX1 THRA NCAPG2 KIT HCLS1 PDE4B ISG15 HMGB2 IKZF1
8	Neurotransmitter secretion	STX11 TRIM9 KMO CNR1 NRN1 CADPS SLC30A1 ADORA2B		33	Neurotransmitter secretion	SYT1 SYT17 SNAP25 CPLX2 SYN2 RIMS2 SLC6A9 SNCAIP SNCA APBA2 MEF2C CADPS2 DNM1L RPH3A SYP HTR2A ASIC1 CSPG5 PNKD STXBP5L CASK PTPRN2 PPP1R9A SV2A CDK5 NLGN1 SNCG CTBP2 NRXN1 CALM1 SYNJ1 KCNMB4 PPFIA2
18	Ovulation cycle	HSPA5 RETN MDK EGR1 MMP19 EREG ETS1 ANXA1 MMP7 PAM ADAMTS1 PTX3 HAS2 STAT5B OXTR ZNF830 INHBA PTPRN		10	Ovulation cycle	TYRO3 PTN MAP2K6 PCNA PDGFRA MSTN BMPR1B TIMP4 GABRB1 ROBO2
11	Ovulation cycle process	HSPA5 RETN MMP19 EREG PAM ADAMTS1 PTX3 STAT5B ZNF830 INHBA PTPRN		5	Ovulation cycle process	MAP2K6 PDGFRA MSTN BMPR1B ROBO2
12	Pigmentation	RAB27A MREG CITED1 RAB32 RAB38 BLOC1S3 ARCN1 ANKRD27 CD63 ADAMTS9 HPS3 ATP7A		8	Pigmentation	KITLG MEF2C SOX10 EDNRB KIT MYO5A BLOC1S1 USP13
25	Production of molecular mediator of immune response	TFRC XBP1 GPI IL1R1 IL1B IL6 B2M HLA-G SLC11A1 TNFRSF1B HMOX1 SMAD7 TCIRG1 BCL6 NR4A3 PKN1 DNAJB9 TMBIM6 HK1 IL7R CLCF1 MIF CTNNBL1 FCGR2B BCL10		13	Production of molecular mediator of immune response	GAPT TRIL CD81 IL18 KIT F2RL1 ITM2A MSH2 SAMHD1 TLR4 ANGPT1 EXO1 ATAD5
10	Protein activation cascade	F13A1 SERPING1 C1RL C1R C1S CFB IL1B FCN1 PROS1 C5AR1		7	Protein activation cascade	MASP1 F8 CFH FBLN1 C1QB CD81 VWF
40	Protein folding	HSPA5 DNAJC25 ST13 DNAJC3 CDC37L1 PTGES3 HSPA9 DNAJB1 HSPA13 PDIA4 DNAJB4 HSPA6 P4HB HSPA1B HSPA1A DNAJB6 AIP NPPB TBCE HSP90AB1 GRPEL1 CCT4 PDCL3 HSPH1 FKBP9 PRDX4 CANX GRPEL2 HSP90B1 B2M TBCA HSPE1-MOB4 HSPB1 BAG3 GNAI3 LMAN1 DNAJC2 DERL1 PDIA6 NGLY1		9	Protein folding	FKBP5 HSPA2 HSPB6 DNAJC7 SACS GNAO1 GNB4 GNAI1 RGS7
5	Regulation of action potential	CAV1 CAMK2D FLNA CNR1 DSG2		6	Regulation of action potential	TAC1 BIN1 FGF12 KCNJ2 ANK2 ANK3
9	Regulation of behavior	CCL3 RETN MDK ARRDC3 CNR1 NR4A3 CSF2 STAT3 NPAS2		10	Regulation of behavior	MEF2C NMU CNTNAP4 NLGN1 KCNA2 NRXN1 PENK NPY2R CCK PTGDS
444	Regulation of biological quality	RHOA FLOT1 ITGB3 LTF ACTB LYZ HSPB1 B2M ACTG1 MYL12A PLEK ILK FLNA CLIC1 PROM1 SLC11A1 SAMD4A TMSB10 MSR1 CP USP28 SPAG4 CDC42 WDR1 FTL MT3 AARS ITPR3 PCSK5 HMOX1 PCK2 SLC39A14 BNIP3L CAV1 CDC37L1 TCIRG1 SLC11A2 PTGES3 RND3 SPP1 NPPB CXCR4 PLAU PRDX4 MT1G MT2A CCR7 POT1 ATP13A3 ANXA1 STX11 SLC39A8 IGF1R PFKL ATP6V0D2 ITPR1 KCNE4 ZFP36L2 HK1 HK2 CDC42EP3 CCR1 ANXA5 SLC4A2 ATP7A FTH1 SCN9A MT1E RPS…		460	Regulation of biological quality	OPHN1 SLITRK3 SLITRK1 SLITRK2 TF PRDX1 TAC1 ATP1A2 GABRA1 GPM6B NNAT ACAA1 SYT1 ROGDI ATP11A RHOBTB1 SLC4A4 KCNK2 CETP SEMA6A TYRO3 HTR2A CRYM HMOX2 SYT17 MYEF2 CALB1 SLC17A7 ATP1A3 STIM2 GABRG2 PLSCR4 RHOU ATP10B FBXL5 WIPF3 ITPR2 ATP8A1 PCSK2 IFI6 ATP13A4 ATP1B2 GMFG SNAP25 KCNK1 PLXNC1 SCN2A SEMA6D PLCE1 CHRNA1 LPAR6 SSH2 ATP1B1 CASQ1 GPR17 CRHBP GABRB2 CPLX2 CYP39A1 SLC12A9 LPAR4 SLC39A12 ADD…
116	Regulation of cell adhesion	DUSP3 IL23A CYTIP CD274 PLAU ANXA1 IL6R DDR2 CCR7 CD9 PTPRU FSTL3 CDC42 TFRC NRP1 XBP1 JAG1 SMAD7 CD276 CAV1 SERPINE1 VEGFA FN1 IGFBP2 CXCR4 IL1B BMP2 TWSG1 GPNMB IL6 IL1RN KLF4 THBS1 ADAM8 PDPN VCAM1 IGF2 DAPK3 CD300A EFNA1 SAA1 C1QTNF1 MYADM CIB1 MUC1 DPP4 HLA-G PPP1CB MMP12 CCL5 ITGA3 TNC RHOA ARG2 ICAM1 ABL1 LGALS1 RIPK2 SPOCK2 CD83 SRF BCL6 HES1 LOXL3 NR4A3 SDC4 IRF1 SERPINE2 PCDH8 FLOT1 CYP…		78	Regulation of cell adhesion	ARHGEF7 ECM2 PLXNC1 DDR1 MMRN1 TNFRSF21 THY1 TNFAIP8L2 PLXNB1 MMRN2 EMILIN3 BLM IGF1 ERBB3 FBLN1 CORO2B CXCL12 CD81 KDR PODXL ADAMTS18 IL18 SPOCK1 ANGPT1 PRKCA EPHB3 LILRB4 SEMA4D MBP APBB1IP ITGA6 ANGPT2 CCDC80 IFT74 FERMT1 PTN NID1 PREX1 LMO7 PDE5A MYO10 PIK3R1 DISC1 SERPINI1 EDIL3 GREM1 P2RY12 S1PR1 RASGRP1 RCC2 SOX2 ABAT NPY2R NRARP DLL1 DMD SEMA6A GPM6B LIMCH1 GCNT2 KIF14 DUSP26 ACVRL1 CASK …
15	Regulation of cell killing	ULBP1 ULBP2 HLA-G GAPDH HLA-B HLA-A HSP90AB1 IL23A CXCL6 B2M IL7R STAT5B ITGAM FCGR2B ICAM1		0	Regulation of cell killing
92	Regulation of cellular component biogenesis	TMSB10 STYXL1 CDC42EP3 SYNPO SPTY2D1 FAM110C HSPA1B HSPA1A ARPC1A CCR7 CCL26 FNIP2 USP36 RHOA CDC42 NRP1 RIOK3 SRPX2 ANKRD27 CAV1 MET DNAJB6 CSF3 SRF VEGFA PLEK TWIST1 DNAJB1 RPL13A MMP3 CSF2 ARF6 DAPK3 PTGER4 GAP43 FOSL1 JUN MMP1 FNIP1 BRK1 RRN3 ICAM1 TRIM9 KLF5 BIRC2 ARHGEF2 SDC4 RAC2 FLOT1 IQGAP1 ARF1 MSN BIN3 RPS3 NCK1 PRKAA2 CLDN1 ATP7A VDAC2 NDEL1 CEP120 HAS2 HAP1 OXTR EIF4EBP1 IL1RAP FLNA …		119	Regulation of cellular component biogenesis	SLITRK3 SLITRK1 SLITRK2 RHOBTB1 SUB1 WIPF3 GMFG SSH2 ADD3 TMSB15A AUTS2 CDC42EP4 PARK7 SNCAIP PAK3 DNM1L SYNDIG1 STMN2 KAT2B HJURP THRA HSPA2 KDR HEY2 PLK4 TMEFF2 SNCA IQGAP2 PLK1 CDT1 NLGN1 ATF7IP TAC1 SCIN SIRT2 MEF2C CORO2B COBL MDM1 ECT2 STMN1 PREX1 TMOD2 BIN1 TLR4 SORL1 MSTN MNS1 NTRK3 PARP1 PIK3R1 LRRTM2 SLC39A12 GPM6A THY1 EPHB1 FMN2 KIT PPP1R9A H3F3A F2RL1 GREM1 P2RY12 ANTXR1 LDB2 S1PR1 L…
12	Regulation of circadian rhythm	NR1D1 PER2 PPP1CB RORA ID2 BHLHE40 KLF10 PRKAA2 CSF2 SIAH2 SIK1 OPN3		18	Regulation of circadian rhythm	PPP1CA USP2 PHLPP1 EZH2 NMU PPARGC1A SFPQ PSPC1 TOP2A NLGN1 KCNA2 MAGED1 NPY2R CDK1 SPSB4 SUV39H1 PTGDS MAPK10
306	Regulation of developmental process	NEDD4L RHOA CDC42 FGFR1 CSF3 IL23A VEGFA HES1 ID2 RND3 ERRFI1 SRGN BHLHE41 IL1B LIF JUND ZMYM5 BHLHE40 ANXA1 THBS1 CDC42EP3 ARF6 NDEL1 JUNB JUN ANXA2 CSF1 MAFF MAFG HIF1A SMAD7 NFKB1 NPHP3 IL6 ARNT LTF WWTR1 RNH1 GAL FSTL3 TFRC ARG2 MT3 XBP1 HMOX1 SRPX2 RPS19 HOXA5 SERPINE1 CCL7 CCL2 MDK SOD2 SRF EFEMP1 ARHGEF2 INHBA EREG BMP2 COL5A1 BTG1 CAMK1 ETS1 GLUL SERPINE2 IL1RN KLF4 PIM1 YAP1 PRICKLE1 WAR…		318	Regulation of developmental process	SLITRK3 SLITRK1 SLITRK2 ARHGEF7 PLEKHB1 TIE1 PAK3 SEMA6A FLT1 RFX4 APC2 RHOU ID3 KDR ZSWIM6 SOX5 APC NREP HEY2 PLXNC1 SEMA6D HECW2 ASCL1 TCF12 NTRK3 SSH2 HES6 TNFRSF21 SEMA3D THY1 FNDC5 HEYL PLXNB1 HEY1 ID4 MMRN2 APOLD1 CDC42EP4 SEMA4D TCF4 HES5 ECSCR CETP AGT HSPB6 DCN IGF1 SYT1 SIRT2 VASH1 ARHGAP15 FBLN1 MEF2C YPEL3 SYNDIG1 SYT17 STMN2 PTN EZH2 RAPGEF2 ARHGDIB FGF1 ACVR1C CPNE5 AMOT ITM2C MMD2 …
92	Regulation of growth	OSGIN1 NEDD4L DCBLD2 GAL DERL2 ENO1 MT3 BCL6 INHBA CDKN1A MT1G PIM1 GOLGA4 FLCN CAMP FBP1 SERTAD3 SERTAD2 TSPYL2 SERTAD1 TNFRSF12A IFRD1 RHOA FGFR1 RAB21 DPYSL2 NRP1 OSM HIF1A NEDD9 SRF HBEGF STC2 FN1 IGFBP2 IGFBP5 RGS2 SPP1 CXCR4 KRT17 GDF15 SESN2 SERPINE2 SDCBP YAP1 FBLN5 CREG1 CRABP2 DUSP10 IGFBP3 HMGA2 SQSTM1 CITED2 ILK NDEL1 IGF2 RBPJ ING2 STAT3 GAP43 KAT5 STAT5B NOG CSF1 SOCS3 CIB1 KCTD11 C…		78	Regulation of growth	SEMA6A WFDC1 SEMA6D SEMA3D SEMA4D IGF1 FHL1 SYT1 HYAL2 RBBP7 SYT17 CDKN2C CPNE5 TCHP ACVRL1 SFRP2 CDA FRZB FAM107A RIMS2 CD38 ARX EXTL3 MAP2 MEF2C KCNK2 CAPN3 MAG CXCL12 CSPG5 GAMT CCNB1 HEY2 AGT MSTN NTRK3 RNF157 MEIS1 IGSF11 CCNB2 DISC1 IGFBP7 APBB2 PI16 CDK5 GREM1 AR ZFPM2 UBE2E3 CDK1 CHD7 RUVBL1 CDK5R1 ERBB4 CDH4 TSPYL5 RGMA PLCB1 NDN POU3F2 DLL1 SMARCA2 LGI1 WWC1 KIF14 SMARCA4 H3F3A HIST1H1B…
17	Regulation of hemostasis	PLAU ANXA5 ANXA2 SERPINE1 SERPINE2 CD9 THBS1 PDPN C1QTNF1 PLEK SERPING1 VKORC1 THBD PROS1 CAV1 ADTRP PLAUR		7	Regulation of hemostasis	PDGFRA ADAMTS18 PRKCA F2RL1 CD34 TLR4 ABAT
205	Regulation of immune system process	STK10 CD276 CSF3 DUSP3 IL23A ULBP1 VEGFA BTN2A1 CD274 RAC2 ULBP2 ANXA1 IL6R CD14 CLCF1 IRAK1 CSF1 FPR3 C5AR1 NFKBIL1 HLA-G CCL5 HIF1A IL1B ARNT ZC3H12A FSTL3 TFRC FCGR2B DDT XBP1 RIPK2 GPI RPS19 CAV1 HOXA5 AHR CCL7 CCL2 CCL20 IGFBP2 IL1R1 TNFAIP3 INHBA CCR7 EDN2 LIF TWSG1 LGALS3 ETS1 GPNMB IL6 THBS1 BCL10 SERPING1 ADAM8 VCAM1 CCR1 B2M IGF2 CD300A CXCL10 GPR183 PTGER4 RELA STAT5B HCAR2 ZFP36L1 DPP…		119	Regulation of immune system process	CD38 FYN HMGB3 SAMHD1 MASP1 MTUS1 TLR4 MOG TNFRSF21 THY1 TNFAIP8L2 HMGB2 TLR10 TMEM173 TLR7 BLM TRIL CFH IGF1 CD84 LAT2 TREM2 CXCL12 CD81 GPLD1 SFPQ PSPC1 PARP9 IL18 KIT F2RL1 IL17D LILRB4 APOD HIST1H4C TAC1 KITLG MEF2C PHLPP1 CD200 TYRO3 MSH2 COCH RASSF2 CA2 PTN PARK7 ADCY7 MAPK8IP1 LRRC17 MSTN PDE5A MEIS1 GPR17 FANCD2 SNCA PIK3R1 NCAPG2 TMEM178A ANGPT1 MNDA GREM1 P2RY12 PDGFD RASGRP1 C1QB GPR17…
320	Regulation of localization	FLOT1 ITGB3 USP36 LMAN1 UBE2D3 CCT4 RAC2 NPEPPS TMSB10 MSR1 NEDD4L RHOA RAB27A STK10 HSP90AB1 ITPR3 PTP4A1 VEGFA PDE4D RND3 PARD6B ANXA1 RINT1 CD63 RAB20 PFKL PDGFC ITPR1 KCNE4 ANXA5 CD14 ANXA2 FAM110C WWP2 CLEC5A CCL5 CAV1 NFKB1 CCR7 CAMK2D ADAM8 FLNA ITGA3 CCL26 CD9 HDAC9 PTPRU MYLK GAL TGFBR3 FGFR1 RAB21 OSBPL8 LAMB1 DDT OSM XBP1 JAG1 LIPG RIPK2 ANKRD27 GPI SERPINE1 CCL7 CCL2 PANX1 GAPDH IL1A …		345	Regulation of localization	OPHN1 ARHGEF7 RHOU RUVBL1 GPM6B NNAT SYT1 CETP SEMA6A NKAIN4 HTR2A SYT17 CXCL12 ABI3 STIM2 PDGFRB AMOTL2 SCP2 ITPR2 HIST1H1A AMOT HIP1 MTUS1 ZSWIM6 PLXNC1 FXYD6 SEMA6D PLCE1 HECW2 RAB15 CASQ1 STXBP5L CRHBP CPLX2 TNFRSF21 CDCA5 TCF7L2 GPD1L SEMA3D THY1 SST KIT TMSB15A PLXNB1 RAB4A GSG1L PDGFD MMRN2 RIMS2 CACNB4 PLCB1 NKAIN3 SEMA4D NKAIN2 SRGAP3 SRGAP1 SRGAP2 APOC1 AKAP6 NEUROD1 CALM1 GSTM2 DCN IGF…
147	Regulation of locomotion	TMSB10 RHOA STK10 RARRES2 PTP4A1 VEGFA RND3 RAC2 ANXA1 PDGFC ANXA5 FAM110C CCL5 CCR7 CCL26 PTPRU MYLK FGFR1 LAMB1 DDT XBP1 JAG1 GPI SERPINE1 CCL7 CCL2 CCL20 FN1 IGFBP5 PLAU IL1B EDN2 LGALS3 GLUL GPNMB KLF4 THBS1 IGFBP3 ADAM8 STC1 CCR1 ZC3H12A CD300A CXCL10 CLIC4 GPR183 PTGER4 SCG2 NOG CSF1 FLNA MIF CCL3 CCL4 FGR ITGA3 CD9 CNN2 PTGS2 OSBPL8 ABL1 NRP1 HIF1A SRPX2 CCL8 IL23A SRF HBEGF ARRDC3 IL1R1 A…		124	Regulation of locomotion	ARHGEF7 SEMA6A CXCL12 ABI3 PDGFRB AMOTL2 AMOT MTUS1 ZSWIM6 PLXNC1 SEMA6D SEMA3D THY1 SST KIT TMSB15A PLXNB1 PDGFD MMRN2 SEMA4D SRGAP3 SRGAP1 SRGAP2 DCN IGF1 HYAL2 VASH1 FBLN1 MEF2C ANGPT2 FLT1 NDRG4 MAZ ENG ARHGDIB SASH1 FGF1 ACVR1C KDR PODXL LGR6 PDGFRA AGT DOCK10 ENPP2 SORL1 ACVRL1 NTRK3 TMEFF2 PTPRK ANGPT1 PRKCA TIAM1 NODAL F2RL1 ROBO2 APOD DACH1 TAC1 PAX6 KITLG TIE1 PAK3 TREM2 CADM4 PTN SLC9A…
391	Regulation of molecular function	CCL26 GPRC5A SERPINB1 BIRC3 GCLM MAP2K3 NEDD4L STK10 PPP1R15A GADD45B TRIB3 TIMP1 RIPK2 CAV1 SERPINE1 CCL7 CCL2 CCL8 BIRC2 IL23A CCNG1 CCL20 ID2 GADD45A CCNI GNA13 DUSP1 DUSP4 TBC1D15 SERPINB6 IL1B ATG14 POT1 SH3BP5 IRAK2 ANXA1 SERPINE2 DUSP5 CCNG2 DUSP10 PDGFC SERPING1 KCNE4 CAST PPP1R15B IL6R CRTC2 TGFA PDP1 SERPINB8 PKIG MAP2K1 OXSR1 TRIB1 CCL13 ANXA2 IRAK1 DCUN1D3 CASP4 SERPINA1 PPP1R11 APOPT…		362	Regulation of molecular function	ARHGEF7 CYFIP2 LRP6 ARHGAP15 PAK3 OAS1 MAP3K1 CCNE1 PIK3R2 TBC1D12 MAP2K6 STIM2 PPARGC1A OAS3 OAS2 SASH1 ID3 PIK3R3 IFI6 HIP1 CCNB1 AGT PLXNC1 TBC1D4 FXYD6 HECW2 CCNA2 PIK3R1 CRHBP TBC1D7 CDCA5 RABGAP1L GPD1L THY1 TIMP4 KIT CCNB2 SERPINI1 PPM1K PLXNB1 GSG1L PDGFD PKIA ID4 CCNE2 GNG7 CACNB4 BLM LGR4 APOC2 STRADA PARK7 UHRF1 PRKAR2B PAX6 IGF1 FHL1 HYAL2 TRAF4 DLG3 AURKA TPX2 CD200 CAPN3 CLSPN MSH2 …
361	Regulation of multicellular organismal process	NEDD4L CSF3 IL23A VEGFA PDE4D HES1 ID2 ERRFI1 SPP1 PLAU SRGN BHLHE41 IL1B BHLHE40 ANXA1 IL1RN THBS1 KCNE4 IL6R ANXA5 ARF6 NDEL1 CD14 OXTR ANXA2 CSF1 MAFF MAFG CLEC5A IGF2BP2 HIF1A SMAD7 CAV1 SERPINE1 NPHP3 SERPINE2 IL6 ARNT CAMK2D BDKRB2 FLNA CD9 LTF WWTR1 RNH1 SARS HDAC9 LTBP1 MEF2A GAL FSTL3 TFRC FGFR1 MT3 HSP90AB1 DDT OSM XBP1 HMOX1 SRPX2 CD276 RIPK2 GPI RPS19 HOXA5 PANX1 MDK GAPDH SOD2 SRF IL…		384	Regulation of multicellular organismal process	SLITRK3 SLITRK1 SLITRK2 TIE1 PAK3 SEMA6A FLT1 NMU RFX4 ID3 KDR ZSWIM6 SOX5 NREP HEY2 PLXNC1 SEMA6D HECW2 ASCL1 TCF12 NTRK3 SSH2 CASQ1 HES6 CRHBP TNFRSF21 SEMA3D THY1 HEYL PLXNB1 HEY1 ID4 MMRN2 APOLD1 TMEM173 SEMA4D TCF4 TLR7 HES5 APOC2 ECSCR TRIL IGF2BP3 IL18 CALM1 GSTM2 HSPB6 DCN IGF1 CD84 SYT1 HYAL2 SIRT2 VASH1 MEF2C C1QTNF3 ANGPT2 SYNDIG1 SYT17 STMN2 PTN EZH2 RAPGEF2 CD81 ARHGDIB SASH1 FGF1 PA…
50	Regulation of multi-organism process	ANXA2 LTF FCN1 LGALS1 CAV1 CCL8 IL23A GAPDH SLPI HMGA2 PTX3 ZC3H12A CAMP JUN NFKBIL1 CCL5 CCL3 CCL4 ARG2 B4GALT1 RIPK2 CNR1 CXCR4 INHBA PRDX4 CXCL6 IL1B LHFPL2 LY96 SQSTM1 SPINK1 OXTR CIB1 MIF MMP12 CHMP2B RIOK3 TIMP1 SYDE1 CAV2 TNFAIP3 ISG20 TRIB1 P4HB CCNT1 BIRC3 POLR2C BIRC2 TNIP1 POLR2H		33	Regulation of multi-organism process	OAS1 TMEM173 IFITM1 TRIM14 OAS3 ARHGDIB ACVR1C NODAL MX1 F2RL1 IFIT1 SIRT2 AURKA LY86 EDNRB PDE5A PLCB1 TRIM59 PARP9 IGF1 TOP2B SASH1 SMARCA4 SEC14L1 TOP2A PRKCA SNF8 IFI27 FAM111A KPNA2 ISG15 BTBD17 POLR2L
13	Regulation of plasma lipoprotein particle levels	MSR1 ANXA2 VLDLR PLAGL2 ARF1 SOAT1 LIPG ABCA1 HMOX1 NPC2 NPC1 P4HB PLA2G2A		7	Regulation of plasma lipoprotein particle levels	CETP APOC2 APOC1 LCAT LMF1 GPLD1 AGT
18	Regulation of reproductive process	RPS6KA2 B4GALT1 RETN CNR1 UBE2B INHBA PRDX4 LIF LHFPL2 SPINK1 CITED2 NKX3-1 NUPR1 OXTR CIB1 TIMP1 SYDE1 DUSP1		20	Regulation of reproductive process	TRIP13 FBXO5 CDC25C ARHGDIB ACVR1C NODAL ASPM SIRT2 AURKA LFNG TTK WDR77 CDC20 EDNRB PDE5A AR ZFPM2 PLCB1 IGF1 FGFR2
493	Regulation of response to stimulus	LGALS1 HMOX1 GOLT1B TFG NEK6 SLC20A1 TMED4 CANT1 FLNA TICAM2 CCL26 GPRC5A RRAGD CD44 MAP2K3 EYA2 RORA UIMC1 MT3 GADD45B XBP1 TRIB3 EMD CD276 RIPK2 CAV2 RARRES2 CCL7 CCL2 CCL8 DUSP3 IL23A ULBP1 VEGFA BTN2A1 PDE4D BCL6 CCL20 IGFBP2 IGFBP5 ERRFI1 GADD45A RRAGC TNFAIP3 DUSP1 DUSP4 INHBA PLAU TNFAIP6 G0S2 IL1B BMP2 STYXL1 BCL2L2 GDF15 SESN2 ULBP2 ANXA1 RINT1 IL1RN IER3 SDCBP DUSP5 BCL2A1 IGF1R SIK1 BC…		464	Regulation of response to stimulus	ECT2 SLC35B2 FYN HMGB3 DEPDC1B DKK3 SYT1 FGFR3 TRAF4 PAK3 SESN1 PHLPP1 SEMA6A WDR76 MFNG SAMHD1 FLT1 NDRG4 SYT17 LFNG TLE4 CXCL12 NSMCE4A MAP2K6 RFX4 SASH1 NME5 PDGFRB APC2 IFI6 MASP1 KDR MTUS1 ZSWIM6 TMEM204 APLNR PDGFRA APC NREP TLR4 MOG SEMA6D MSTN LPAR6 NTRK3 LEFTY2 GPR17 SFRP2 CRHBP TBC1D7 LPAR4 SESN3 GPD1L SEMA3D THY1 NODAL KIT AUTS2 FRZB TNFAIP8L2 HMGB2 F2RL1 TMEM88 TSPAN5 GSG1L PDGFD MMRN…
425	Regulation of signaling	LGALS1 HMOX1 GOLT1B TFG NEK6 SLC20A1 TMED4 CANT1 FLNA TICAM2 CCL26 GPRC5A RRAGD CD44 MAP2K3 EYA2 MT3 GADD45B XBP1 TRIB3 EMD RIPK2 CAV2 CCL7 CCL2 CCL8 DUSP3 IL23A PDE4D CCL20 IGFBP2 IGFBP5 ERRFI1 GADD45A RRAGC TNFAIP3 DUSP1 DUSP4 INHBA G0S2 IL1B BMP2 STYXL1 BCL2L2 GDF15 SESN2 ANXA1 RINT1 IL1RN SDCBP DUSP5 BCL2A1 IGF1R PFKL SIK1 BCL10 MCL1 DUSP10 PDGFC IGFBP3 RPS3 IL6R PRKAA2 DHRS3 TGFA ANXA5 IGFBP…		439	Regulation of signaling	ECT2 SLC35B2 DEPDC1B DKK3 NNAT FGFR3 TRAF4 PAK3 OPHN1 SESN1 PHLPP1 MFNG FLT1 NDRG4 CALB1 LFNG TLE4 MAP2K6 NMU RFX4 SASH1 NME5 PDGFRB APC2 IFI6 KDR TMEM204 APLNR PDGFRA APC NREP MSTN LPAR6 NTRK3 LEFTY2 GPR17 SFRP2 CRHBP CPLX2 TBC1D7 LPAR4 TCF7L2 SESN3 GPD1L SLC24A2 NODAL KIT AUTS2 FRZB GRIK3 F2RL1 GRIK2 NLGN4Y TMEM88 TSPAN5 GSG1L NLGN1 PDGFD GRIK1 MMRN2 RIMS2 CTNNBIP1 CSF1R NLGN3 SLC6A9 NRARP GRM3…
145	Reproduction	CD9 CCNB1IP1 FOLR3 IQCG ANXA1 CITED2 OXTR PSAP SYCE3 ITGA3 MGST1 BIRC3 RAI14 TNC HSPA5 DSG2 HEXB SPAG4 VMP1 FSTL3 RPS6KA2 PTGS2 RBM7 B4GALT1 TMED2 GMCL1 ICAM1 ALKBH5 HSP90AB1 PCSK5 ALKBH1 HIF1A CDK16 RETN NAMPT DNAJB6 EIF4H AREG BIRC2 MDK SLC38A1 VDR STC2 BCL6 HES1 IL1A IGFBP2 IGFBP5 CCT4 KDM3A EPAS1 RGS2 KDM5B SLC2A1 CNR1 UBE2B EGR1 RDH10 INHBA PRDX4 MMP19 TNFAIP6 PI3 RNF114 EREG IL1B FOSB CITED…		157	Reproduction	NCAPD2 LRP6 TRIP13 TOP2B COL9A3 CCNE1 FBXO5 MND1 HIST1H1A TUBGCP3 TUBG1 TOP2A SPATA6 SYCP3 NUF2 CRHBP EME1 BUB1B CDC25C PTTG1 FOLR2 BUB1 CCNE2 BLM SPESP1 ARHGDIB ACVR1C NODAL CD38 SOX8 DCN KITLG SPA17 ASPM SIRT2 VASH1 FBLN1 ADCYAP1R1 PAFAH1B3 SMARCA2 MMP2 AURKA ANGPT2 TYRO3 MSH2 E2F1 CST3 ASF1B PTN LFNG MAP2K6 PACRG QKI TTK HMGCS1 NME5 PCDH12 PDGFRB SMC4 FANCL DHCR24 PARK7 WDR77 CDC20 NEK2 LRMP N…
145	Reproductive process	CD9 CCNB1IP1 FOLR3 IQCG ANXA1 CITED2 OXTR PSAP SYCE3 ITGA3 MGST1 BIRC3 RAI14 TNC HSPA5 DSG2 HEXB SPAG4 VMP1 FSTL3 RPS6KA2 PTGS2 RBM7 B4GALT1 TMED2 GMCL1 ICAM1 ALKBH5 HSP90AB1 PCSK5 ALKBH1 HIF1A CDK16 RETN NAMPT DNAJB6 EIF4H AREG BIRC2 MDK SLC38A1 VDR STC2 BCL6 HES1 IL1A IGFBP2 IGFBP5 CCT4 KDM3A EPAS1 RGS2 KDM5B SLC2A1 CNR1 UBE2B EGR1 RDH10 INHBA PRDX4 MMP19 TNFAIP6 PI3 RNF114 EREG IL1B FOSB CITED…		157	Reproductive process	NCAPD2 LRP6 TRIP13 TOP2B COL9A3 CCNE1 FBXO5 MND1 HIST1H1A TUBGCP3 TUBG1 TOP2A SPATA6 SYCP3 NUF2 CRHBP EME1 BUB1B CDC25C PTTG1 FOLR2 BUB1 CCNE2 BLM SPESP1 ARHGDIB ACVR1C NODAL CD38 SOX8 DCN KITLG SPA17 ASPM SIRT2 VASH1 FBLN1 ADCYAP1R1 PAFAH1B3 SMARCA2 MMP2 AURKA ANGPT2 TYRO3 MSH2 E2F1 CST3 ASF1B PTN LFNG MAP2K6 PACRG QKI TTK HMGCS1 NME5 PCDH12 PDGFRB SMC4 FANCL DHCR24 PARK7 WDR77 CDC20 NEK2 LRMP N…
182	Response to abiotic stimulus	HSPA5 OPN3 SLC11A2 VEGFA HSPA9 JUND PER2 ANXA1 HSPA13 HSP90B1 JUNB HSPA6 JUN HSPA1B HSPA1A USP28 CNN2 MYLK BCL3 ENO1 MT3 ALKBH5 HIF1A PGK1 FAM162A IL1A ATF2 EPAS1 KMO RAB11FIP5 EGLN1 MYC YAP1 TMBIM6 NPEPPS ARNT ANKRD1 HMGA2 ITPR1 ADAM8 BAG3 BACH1 MAPK13 RPL26 CITED2 SLU7 XRRA1 NKX3-1 DDIT4 RBPJ KAT5 RELA PLK3 NPM1 DCUN1D3 MME DPP4 DAXX ANG CD9 TNC PKM RHOA TGFBR3 ASNS PTGS2 ICAM1 HSP90AB1 HMOX1 N…		145	Response to abiotic stimulus	MMP2 MSH2 HSPA2 RGR TSC22D4 PPP1CA UCP2 BLM AQP1 SPRTN IGF1 ERCC8 HYAL2 SIRT2 SUV39H1 RBBP7 HMOX2 ASIC1 RAD51AP1 GPLD1 FGF1 ECT2 ITPR2 PCNA DTL FANCD2 PTPRK MFAP4 COL3A1 ARNT2 CD34 AURKB RCSD1 CRIP1 CERS1 CD38 ETV1 FYN DCN ATP1A2 USP2 SLC1A3 LXN KCNK2 TRPM3 DNM1L ANGPT2 CAPN3 ABHD12 SLC52A3 E2F1 CST3 PCSK1N HTR2A NDRG4 TJP1 CA2 MAG PTN ENG CXCL12 NMU MAPK10 PPARGC1A SLC1A2 HMGCS1 HMGCR ARSB PDGFR…
8	Response to activity	GCLM HIF1A CXCR4 PRKAA2 TOMM20 METRNL ADSSL1 MTFP1		9	Response to activity	OXCT1 ANGPT2 PTN PPARGC1A AGT MSTN FNDC5 CDK1 CAPN3
146	Response to biotic stimulus	SLC11A1 CXCL2 LYZ BNIP3L CD274 CXCL6 IL1B JUND IL1RN CXCL3 CXCL5 CXCL1 CAMP CXCL10 CD14 JUNB DEFB4A JUN IRAK1 LTF RHOA BCL3 XBP1 RPS19 CAV1 CCL2 IL23A GAPDH TNFAIP3 SLPI IRF1 GCH1 RPS15A IL6 BCL10 ANKRD1 LY96 S100A9 S100A12 ZC3H12A DDIT4 ISG20 BNIP3 CCL13 NFKBIL1 CCL5 CCL3 FGR MGST1 TNFRSF1B HSPA5 PTGS2 ARG2 RGS1 ICAM1 ABL1 ST13 PYGL NFKBIA RIOK3 DNAJC3 RIPK2 AKAP8 CSF3 PDE4D CCL20 KMO GBP1 CNR1 …		74	Response to biotic stimulus	OAS1 SAMHD1 IFIT3 IFIT2 TLR4 CXCL9 MX1 TMEM173 IFIT1 IFITM1 TLR7 HYAL2 SIRT2 OAS3 RTP4 IFI44L SNCA IL18 HMGB2 F2RL1 SERINC5 APOBEC3B HIST2H2BE TAC1 DCN POLR3B FGFR2 MAOB MEF2C MGST2 CCDC80 TREM2 FKBP5 POLR3H COCH TJP1 PPARGC1A OAS2 LY86 PLSCR4 IFI6 CMPK2 EDNRB DGKB IFI44 PARP9 HERC6 SKP2 NFIB GPM6A TIMP4 IFI27 FAM111A CX3CR1 CHD7 STOX2 CNP PENK PDE4B BCR ISG15 TMEM229B STMN1 DCLK1 SRR SASH1 SEC14…
217	Response to endogenous stimulus	RRAGD PKM PCK2 TIMP1 CAV2 RRAGC NR4A3 BMP2 NR1D1 GDF15 JUND SESN2 ANXA1 SDCBP ANXA5 JUNB PTGER4 JUN OXTR SHMT2 NOG SOCS3 IRS2 SMAD7 CCR7 CD44 HDAC9 LTBP1 TGFBR3 FSTL3 FGFR1 PXN ICAM1 HSP90AB1 RIPK2 CAV1 RARRES2 AHR SRF IGFBP5 KDM3A ARHGEF2 SPP1 UFM1 CITED1 TWSG1 IL6 IL1RN YAP1 THBS1 TGFB1I1 MSN ANKRD1 ZFP36L2 FLCN EEF1A1 CD109 MAPK13 HSP90B1 NKX3-1 IGF2 ING2 STAT3 FOS HAS2 KAT5 STAT5B CIB1 ZFP36L…		194	Response to endogenous stimulus	SESN1 PIK3R2 PIK3R3 RAMP3 ACVR1C THRA RAMP2 RAMP1 NREP BMPR1B ACVRL1 NTRK3 PIK3R1 CRHBP SESN3 NODAL TIMP4 PAQR8 SHMT1 RGMA LGR4 BRCA1 ATP1A2 LMO3 FGFR2 HYAL2 FGFR3 MEF2C CA2 STMN2 APLP1 ENG CPEB3 RAPGEF2 GPLD1 FGF1 KAT2B PARK7 LANCL2 SOX5 PARP1 RGS10 AKAP6 PTPRK HEYL GABRB3 TMEM100 GREM1 COL3A1 AHCYL1 AR SMAD1 CDH5 NRXN1 CLDN5 AKR1C3 BLM GSTM2 AQP1 PEG10 CD38 PDK2 TAC1 FYN GABRA1 FUT8 KIF1B SIRT2…
8	Response to estrogen	CAV1 CITED1 CITED2 PTPRN GAL HMOX1 IGFBP2 MYC		8	Response to estrogen	BRCA1 TRIM24 CRHBP CA2 ARSB PDGFRB MSTN DTYMK
323	Response to external stimulus	CCL26 SLC11A1 RRAGD OPN3 RORA CXCL2 LYZ PCK2 BNIP3L RARRES2 CCL7 CCL2 CCL8 VEGFA BCL6 CCL20 RRAGC CD274 CXCR4 PLAU TNFAIP6 CXCL6 IL1B CCR7 ATG14 RAC2 PALLD JUND SESN2 RRP8 PER2 SAA2 ANXA1 IL1RN SIK1 EFNA3 PRKAA2 CXCL3 CXCL5 CXCL1 CCR1 CAMP ANXA5 EFNA1 CXCL10 CD14 JUNB DEFB4A SCG2 GAP43 SAA1 JUN CCL13 ANXA2 IRAK1 SAA2-SAA4 CCL5 CCL3 CCL4 CCL18 CCL3L1 DDT OSM SERPINE1 IL23A SERPINE2 IL6 OSMR MAPK13…		243	Response to external stimulus	CYFIP2 SESN1 BCKDHB OAS1 SEMA6A SAMHD1 CXCL12 EPHA4 IFIT3 IFIT2 MTUS1 ZSWIM6 PLXNC1 TLR4 SEMA6D CXCL9 RGR SESN3 SEMA3D ROBO4 EPHB1 MX1 AUTS2 TNFAIP8L2 DAPL1 PLXNB1 SLC27A4 KIF5C CX3CR1 PPP1CA EPHB3 CNTN2 TMEM173 IFIT1 IFITM1 SEMA4D TLR7 IL18 HYAL2 SIRT2 C1QTNF3 ANGPT2 FLT1 OAS3 FGF1 PDGFRB KDR PDGFRA RTP4 IFI44L NTRK3 ADAMTS18 SNCA FADS1 ANGPT1 PRKCA KIT HMGB2 F2RL1 SERINC5 IL17D CD34 APOBEC3B HI…
142	Response to other organism	SLC11A1 CXCL2 LYZ BNIP3L CD274 CXCL6 IL1B JUND IL1RN CXCL3 CXCL5 CXCL1 CAMP CXCL10 CD14 JUNB DEFB4A JUN IRAK1 LTF RHOA BCL3 XBP1 RPS19 CAV1 CCL2 IL23A GAPDH TNFAIP3 SLPI IRF1 GCH1 RPS15A IL6 BCL10 ANKRD1 LY96 S100A9 S100A12 ZC3H12A DDIT4 ISG20 BNIP3 CCL13 NFKBIL1 CCL5 CCL3 FGR MGST1 TNFRSF1B PTGS2 ARG2 RGS1 ICAM1 ABL1 ST13 PYGL NFKBIA RIOK3 DNAJC3 RIPK2 AKAP8 CSF3 PDE4D CCL20 KMO GBP1 CNR1 BATF3 …		73	Response to other organism	OAS1 SAMHD1 IFIT3 IFIT2 TLR4 CXCL9 MX1 TMEM173 IFIT1 IFITM1 TLR7 HYAL2 SIRT2 OAS3 RTP4 IFI44L SNCA IL18 HMGB2 F2RL1 SERINC5 APOBEC3B HIST2H2BE TAC1 DCN POLR3B FGFR2 MAOB MEF2C MGST2 CCDC80 TREM2 FKBP5 POLR3H COCH TJP1 PPARGC1A OAS2 LY86 PLSCR4 IFI6 CMPK2 EDNRB DGKB IFI44 PARP9 HERC6 SKP2 NFIB GPM6A TIMP4 IFI27 FAM111A CX3CR1 CHD7 STOX2 CNP PENK PDE4B BCR ISG15 TMEM229B STMN1 DCLK1 SRR SASH1 SEC14…
0	Response to stimulus involved in regulation of muscle adaptation			4	Response to stimulus involved in regulation of muscle adaptation	PPARGC1A AGT CASQ1 DMD
529	Response to stress	ACTB MYL12A HSPB1 PLEK ILK ACTG1 FLNA CLIC1 CCL26 RRAGD CD44 MAP2K3 HSPA5 USP28 EYA2 RORA STK10 CXCL2 PPP1R15A UIMC1 MT3 LYZ XBP1 HMOX1 PCK2 RIPK2 BNIP3L RELB RARRES2 CCL7 CCL2 CCL8 DUSP3 SLC11A2 ULBP1 VEGFA HSPA9 BCL6 CCL20 LOXL3 RRAGC UBE2B PLAU PRDX4 TNFAIP6 CXCL6 MT1G MT2A IL1B ATG14 ATF4 BCL2L2 SESN2 ULBP2 RRP8 UBQLN1 ANXA1 RINT1 IL1RN HMGA1 IER3 RNF185 BCL2A1 IGF1R SIK1 MCL1 DUSP10 RPS3 HMG…		392	Response to stress	TAC1 SPRTN BRCA1 HMGB3 ERCC8 NTHL1 TRAF4 UBE2T PAK3 SESN1 PHLPP1 MMP2 OAS1 TYRO3 WDR76 CDC45 MSH2 MAP3K1 CDC7 FOXRED2 POLE2 SAMHD1 POLA1 HMOX2 MYEF2 RNASEH2A NSMCE4A MAP2K6 MAPK10 NEIL3 SASH1 NME5 PRDX1 IFIT3 IFIT2 HSPA2 OMG MASP1 GINS2 PCNA NREP TLR4 CXCL9 BRCA2 PARP1 FANCD2 CDCA5 MSRB2 SESN3 EME1 MX1 TNFAIP8L2 DAPL1 HMGB2 TSC22D4 TLR10 EXO1 UCP2 RMI2 GNG7 GEN1 TMEM173 F8 IFIT1 IFITM1 H2AFX APOD…
0	Rhythmic behavior			8	Rhythmic behavior	USP2 CST3 NMU NLGN1 KCNA2 KCND2 NPY2R PTGDS
49	Rhythmic process	ID2 NR1D1 PER2 NFIL3 PPP1CB ASS1 BHLHE40 IMPDH2 HSPA5 RORA PRMT5 RELB RETN NAMPT AHR MDK KDM5B EGR1 TWIST1 EGR2 BHLHE41 MMP19 EREG ATF4 JUND ETS1 ANXA1 MMP7 SIK1 PAM ADAMTS1 KLF10 PRKAA2 PTX3 CSF2 ATF5 NPAS2 HAS2 STAT5B JUN OXTR SIAH2 GFPT1 ZNF830 INHBA PTPRN OPN3 SERPINE1 EGR3		39	Rhythmic process	ID3 ID4 PPP1CA USP2 PHLPP1 TYRO3 CST3 SUV39H1 PTN EZH2 HLF MAP2K6 NMU MAPK10 PPARGC1A KAT2B SFPQ PSPC1 TOP2A PCNA PDGFRA MSTN BMPR1B NTRK3 TIMP4 GABRB1 CDK5 NLGN1 SPSB4 CDK5R1 TYMS KCNA2 MAGED1 KCND2 NPY2R LGR4 ROBO2 CDK1 PTGDS
62	Sexual reproduction	CD9 FOLR3 IQCG BIRC3 RAI14 HEXB SPAG4 FSTL3 RPS6KA2 PTGS2 B4GALT1 GMCL1 ALKBH5 CCNB1IP1 CDK16 EIF4H MDK BCL6 CCT4 KDM3A RGS2 KDM5B CNR1 UBE2B INHBA PRDX4 MMP19 TNFAIP6 PI3 RNF114 EREG EIF2S2 VGF PHC2 SERPINE2 MYC TAF4B NPHP1 TMF1 LHFPL2 ADAMTS1 PTX3 SPINK1 SLC4A2 DPCD ING2 STAT3 ANKRD49 CLIC4 FOSL1 OXTR IMMP2L CIB1 ZNF830 SYCE3 POM121C ALDOA VDAC2 CCNI ANG PIM2 BCL2L2		79	Sexual reproduction	HIST1H1A SPATA6 SYCP3 FOLR2 SPESP1 SOX8 SPA17 ASPM SIRT2 TRIP13 ADCYAP1R1 PAFAH1B3 SMARCA2 AURKA ANGPT2 TYRO3 MSH2 E2F1 ASF1B PTN FBXO5 PACRG QKI TTK NME5 FANCL PARK7 LRMP NCAPH KIF18A WIPF3 THRA HSPA2 GAMT RGN TOP2A PPP1R1B CCNB1 EDNRB ACTR1A MNS1 BMPR1B PDE5A BRCA2 FANCD2 FMN2 KIT CDC25C RSPH1 RACGAP1 H3F3A POC1A HMGB2 C9ORF24 PLK1 AR SMAD1 PAQR8 PLCB1 ABAT TMEM119 NR2F2 MYBL1 SPIN2B H2AFX SYCP…
4	Somatic diversification of immune receptors	TFRC BCL6 CLCF1 CTNNBL1		5	Somatic diversification of immune receptors	MSH2 SAMHD1 EXO1 ATAD5 HMGB2
6	Synaptic vesicle exocytosis	STX11 TRIM9 CNR1 NRN1 CADPS ADORA2B		20	Synaptic vesicle exocytosis	SYT1 SYT17 SNAP25 CPLX2 RIMS2 SNCA APBA2 CADPS2 DNM1L SYP HTR2A CSPG5 STXBP5L CASK SV2A CDK5 NLGN1 CTBP2 CALM1 SYNJ1
0	Synaptic vesicle priming			5	Synaptic vesicle priming	SNAP25 CADPS2 SV2A SNCA SYNJ1
158	System process	MYLK AARS PDE4D NPPB OBSL1 ATXN1 TPM1 KCNE4 SCN9A CHRNA9 OXTR HMOX1 CAMK2D BDKRB2 FLNA MEF2A GAL SRF RDH10 EDN2 RAB11FIP5 ADM STC1 NKX3-1 C1QTNF1 CCL3 ITGA3 WWTR1 TNFRSF1B MAP2K3 HEXB RHOA CDC42 RPS6KA2 PTGS2 FGFR1 ARG2 SNX10 ICAM1 TMEM38B ITPR3 ABL1 HIF1A SMAD7 RETN GPI NAMPT DNAH11 CAV1 HOXA5 PLOD3 ACTA2 MPP2 MDK SLC11A2 VDR HBEGF NPR3 IGFBP5 ID2 EPAS1 ERRFI1 RGS2 CNR1 NR4A3 TGFBI CXCR4 CALD1 E…		213	System process	USH1C GABRA1 NMU GABRG2 TMOD2 RTP4 SCN2A CHRNA1 CASQ1 CRHBP GABRB2 TNFRSF21 SCN3A SYNJ1 GABRB1 GABRB3 OTOS TMIE PLCB1 MYBPC1 AQP1 CALM1 GSTM2 IGF1 C1QTNF3 RAMP2 KCNMB4 AGT ENPEP ANGPT1 CD34 FGFBP3 KCNMB2 CD38 HSPB6 PRKAR2B TAC1 FYN EHD3 ATP1A2 SEZ6 CALCRL CTNNA2 RBFOX1 SLC1A3 LXN MEF2C KCNK2 TRPM3 GNAO1 DNM1L SOX10 COCH CELF4 HTR2A NDRG4 CORO2B TJP1 CALB1 SLC17A7 MAG PTN PTPRZ1 EZH2 SLC1A1 CXCL12…
7	T cell selection	IL23A RHOA SRF LOXL3 CCR7 STAT3 IL6		0	T cell selection
96	Taxis	CCL26 CXCL2 RARRES2 CCL7 CCL2 CCL8 VEGFA CCL20 CXCR4 CXCL6 IL1B CCR7 RAC2 PALLD SAA2 ANXA1 IL1RN EFNA3 CXCL3 CXCL5 CXCL1 CCR1 EFNA1 CXCL10 DEFB4A SCG2 GAP43 SAA1 CCL13 SAA2-SAA4 CCL5 CCL3 CCL4 CCL18 CCL3L1 IL6 IL6R FGFR1 DDT RPS19 MET EDN2 LGALS3 THBS1 S100A8 S100A9 GPR183 CSF1 MIF DPYSL2 NRP1 HSD3B7 ALKBH1 IL23A LOX PDE4D ID2 NRP2 KLF7 NR4A3 EGR2 CYP19A1 CH25H CXCL14 ADAM8 VCAM1 OXSR1 NOG FPR3 H…		76	Taxis	CYFIP2 SEMA6A CXCL12 EPHA4 MTUS1 ZSWIM6 PLXNC1 SEMA6D CXCL9 SEMA3D ROBO4 EPHB1 PLXNB1 KIF5C CX3CR1 EPHB3 CNTN2 SEMA4D ANGPT2 FLT1 FGF1 PDGFRB KDR NTRK3 ANGPT1 KIT HMGB2 F2RL1 ROBO2 ARX ETV1 PAX6 TREM2 MYOT PREX1 AMOT CHN1 MATN2 MYH10 PDGFRA ENPP2 MSTN BMPR1B NFIB TIAM1 DPYSL5 APBB2 CDK5 CMTM5 GREM1 P2RY12 PDGFD S1PR1 CYP7B1 CYSLTR1 CDK5R1 CDH4 CSF1R PDE4B DCC ITGA1 ECSCR MMP28 LGI1 GAB1 EDNRB NCA…
